# Supplementary material for: Large-scale statistical analysis of Mycobacterium tuberculosis genome sequences identifies compensatory mutations associated with multi-drug resistance
Source: Sci Rep. 2024 May 29;14:12312. doi: 10.1038/s41598-024-62946-8 (PMC11137121; doi:10.1038/s41598-024-62946-8)
Supplement: Supplementary file 2 — Supplementary Information 2. [file 41598_2024_62946_MOESM2_ESM.xlsx]

## Sheet: Table S1
Supplementary Table S1. World Health Organization (WHO) confidence grading of additional mutations observed 106 rifampicin-resistant M.tuberculosis isolates in lineage 4
Chr	Position	Reference_nucleotide	Alternative_nucleotide	Variant	Chromosome	Drug	Gene	Mutation	WHO confidence grading	Change in WHO confidence grading (2023)
Chromosome	734141	G	A	nusG_c.-113G>A	Chromosome	Rifampicin	nusG	c.-113G>A	3) Uncertain significance	New Uncertain
Chromosome	760106	G	A	rpoB_c.300G>A	NA	NA	NA	NA	NA	NA
Chromosome	760115	C	T	rpoB_c.309C>T	NA	NA	NA	NA	NA	NA
Chromosome	761288	G	A	rpoB_c.1482G>A	NA	NA	NA	NA	NA	NA
Chromosome	762506	C	T	rpoB_c.2700C>T	NA	NA	NA	NA	NA	NA
Chromosome	764809	C	T	rpoC_c.1440C>T	NA	NA	NA	NA	NA	NA
Chromosome	765369	C	T	rpoC_p.Thr667Met	Chromosome	Rifampicin	rpoC	p.Thr667Met	3) Uncertain significance	No change
Chromosome	766613	A	G	rpoC_p.Lys1082Glu	Chromosome	Rifampicin	rpoC	p.Lys1082Glu	3) Uncertain significance	No change
Chromosome	766789	G	A	rpoC_c.3420G>A	NA	NA	NA	NA	NA	NA
Chromosome	767235	A	C	rpoC_p.Glu1289Ala	Chromosome	Rifampicin	rpoC	p.Glu1289Ala	3) Uncertain significance	No change
Chromosome	1253966	A	G	Rv1129c_p.Leu190Ser	Chromosome	Rifampicin	Rv1129c	p.Leu190Ser	3) Uncertain significance	New Uncertain
Chromosome	1254077	A	G	Rv1129c_p.Met153Thr	Chromosome	Rifampicin	Rv1129c	p.Met153Thr	3) Uncertain significance	New Uncertain
Chromosome	1254144	T	G	Rv1129c_p.Thr131Pro	Chromosome	Rifampicin	Rv1129c	p.Thr131Pro	3) Uncertain significance	New Uncertain
Chromosome	1254557	G	T	Rv1129c_c.-23C>A	Chromosome	Rifampicin	Rv1129c	c.-23C>A	3) Uncertain significance	New Uncertain
Chromosome	1254580	G	A	Rv1129c_c.-46C>T	Chromosome	Rifampicin	Rv1129c	c.-46C>T	3) Uncertain significance	New Uncertain
Chromosome	1254582	T	C	Rv1129c_c.-48A>G	NA	NA	NA	NA	NA	NA
Chromosome	1254583	T	G	Rv1129c_c.-49A>C	NA	NA	NA	NA	NA	NA
Chromosome	2782825	G	T	Rv2477c_c.1218C>A	NA	NA	NA	NA	NA	NA
Chromosome	2783026	G	C	Rv2477c_p.Asp339Glu	Chromosome	Rifampicin	Rv2477c	p.Asp339Glu	3) Uncertain significance	New Uncertain
Chromosome	2783725	G	A	Rv2477c_c.318C>T	NA	NA	NA	NA	NA	NA
Chromosome	3064547	G	A	Rv2752c_p.Pro549Ser	Chromosome	Rifampicin	Rv2752c	p.Pro549Ser	3) Uncertain significance	No change
Chromosome	3064705	C	G	Rv2752c_p.Gly496Ala	Chromosome	Rifampicin	Rv2752c	p.Gly496Ala	3) Uncertain significance	No change
Chromosome	3065207	T	G	Rv2752c_p.Thr329Pro	Chromosome	Rifampicin	Rv2752c	p.Thr329Pro	3) Uncertain significance	No change
Chromosome	3065256	C	T	Rv2752c_p.Met312Ile	Chromosome	Rifampicin	Rv2752c	p.Met312Ile	3) Uncertain significance	No change
Chromosome	3065437	G	A	Rv2752c_p.Ala252Val	Chromosome	Rifampicin	Rv2752c	p.Ala252Val	3) Uncertain significance	New Uncertain
Chromosome	3625181	G	A	mtrB_p.Ser478Phe	Chromosome	Rifampicin	mtrB	p.Ser478Phe	3) Uncertain significance	New Uncertain
Chromosome	3627602	G	C	mtrA_c.-253C>G	Chromosome	Rifampicin	mtrA	c.-253C>G	3) Uncertain significance	New Uncertain
Chromosome	4139183	A	AC	glpK_p.Val192fs	NA	NA	NA	NA	NA	NA
Chromosome	4139183	A	ACCC	glpK_p.Gly191dup	NA	NA	NA	NA	NA	NA
Chromosome	4139489	C	T	glpK_c.267G>A	NA	NA	NA	NA	NA	NA
Chromosome	4139504	A	C	glpK_p.Asp84Glu	Chromosome	Rifampicin	glpK	p.Asp84Glu	3) Uncertain significance	New Uncertain
