# Supplementary material for: Large-scale statistical analysis of Mycobacterium tuberculosis genome sequences identifies compensatory mutations associated with multi-drug resistance
Source: Sci Rep. 2024 May 29;14:12312. doi: 10.1038/s41598-024-62946-8 (PMC11137121; doi:10.1038/s41598-024-62946-8)
Supplement: Supplementary file 3 — Supplementary Information 3. [file 41598_2024_62946_MOESM3_ESM.xlsx]

## Sheet: Overview
Overview of Supplementary Table 2
Supplementary Table 2A Association and significant mediation test results between SNPs in katG and oxyR'-ahpC
Supplementary Table 2B Association and significant mediation test results between SNPs in rpoB and rpoC
Supplementary Table 2C Association and significant mediation test results between SNPs in rpoB and rpoA
Column Description
snp1_region	Genomic region where drug-resistance mutation is known to occur
snp1_pos	Position of mutation in genomic region where drug-resistance mutation is known to occur
snp1_ref_allele	Reference allele of mutation in genomic region where drug-resistance mutation is known to occur
snp1_alt_allele	Alternative allele of mutation in genomic region where drug-resistance mutation is known to occur
snp2_region	Genomic region where compensatory mutation is known to occur
snp2_pos	Position of mutation in genomic region where compensatory mutation is known to occur
snp2_ref_allele	Reference allele of mutation in genomic region where compensatory mutation is known to occur
snp2_alt_allele	Alternative allele of mutation in genomic region where compensatory mutation is known to occur
pair_pvalue	p-value result for Fisher's exact test between snp1 and snp2
pair_lowerCI	Lower confidence interval result for Fisher's exact test between snp1 and snp2
pair_upperCI	Upper confidence interval result for Fisher's exact test between snp1 and snp2
pair_OR	Odds ratio result for Fisher's exact test between snp1 and snp2
pair_padj	Adjusted p-value result for Fisher's exact test between snp1 and snp2
snp1_pvalue	p-value result for Fisher's exact test between snp1 and resistant phenotype
snp1_lowerCI	Lower confidence interval result for Fisher's exact test between snp1 and resistant phenotype
snp1_upperCI	Upper confidence interval result for Fisher's exact test between snp1 and resistant phenotype
snp1_OR	Odds ratio result for Fisher's exact test between snp1 and resistant phenotype
snp1_padj	Adjusted p-value result for Fisher's exact test between snp1 and resistant phenotype
snp2_pvalue	p-value result for Fisher's exact test between snp2 and resistant phenotype
snp2_lowerCI	Lower confidence interval result for Fisher's exact test between snp2 and resistant phenotype
snp2_upperCI	Upper confidence interval result for Fisher's exact test between snp2 and resistant phenotype
snp2_OR	Odds ratio result for Fisher's exact test between snp2 and resistant phenotype
snp2_padj	Adjusted p-value result for Fisher's exact test between snp2 and resistant phenotype
a_est	Estimate of a path from SEM model- path between snp1 and snp2
a_se	Standard error of a path estimate from SEM model- path between snp1 and snp2
a_z	Z score of a path estimate from SEM model- path between snp1 and snp2
a_ci_l	Lower confidence interval of a path estimate from SEM model- path between snp1 and snp2
a_ci_u	Upper confidence interval of a path estimate from SEM model- path between snp1 and snp2
a_std	Standardised a path estimate from SEM model- path between snp1 and snp2
b_est	Estimate of b path from SEM model- path between snp2 and drug-resistant phenotype
b_se	Standard error of b path estimate from SEM model- path between snp2 and drug-resistant phenotype
b_z	Z score of b path estimate from SEM model- path between snp2 and drug-resistant phenotype
b_ci_l	Lower confidence interval of b path estimate from SEM model- path between snp2 and drug-resistant phenotype
b_ci_u	Upper confidence interval of b path estimate from SEM model- path between snp2 and drug-resistant phenotype
b_std	Standardised b path estimate from SEM model- path between snp2 and drug-resistant phenotype
c_est	Estimate of c path from SEM model- direct path between snp1 and drug-resistant phenotype
c_se	Standard error of c path estimate from SEM model- direct path between snp1 and drug-resistant phenotype
c_z	Z score of c path estimate from SEM model- direct path between snp1 and drug-resistant phenotype
c_ci_l	Lower confidence interval of c path estimate from SEM model- direct path between snp1 and drug-resistant phenotype
c_ci_u	Upper confidence interval of c path estimate from SEM model- direct path between snp1 and drug-resistant phenotype
c_std	Standardised c path estimate from SEM model- direct path between snp1 and drug-resistant phenotype
ab_est	Estimate of ab from SEM model- product of a and b path estimates (indirect effect)
ab_se	Standard error of ab estimate from SEM model- product of a and b path estimates (indirect effect)
ab_z	Z score of ab estimate from SEM model- product of a and b path estimates (indirect effect)
ab_ci_l	Lower confidence interval of ab estimate from SEM model- product of a and b path estimates (indirect effect)
ab_ci_u	Upper confidence interval of ab estimate from SEM model- product of a and b path estimates (indirect effect)
ab_std	Standardised ab estimate from SEM model- product of a and b path estimates (indirect effect)
tot_est	Total estimate from SEM model- total effect
tot_se	Standard error of total estimate from SEM model- total effect
tot_z	Z score of total estimate from SEM model- total effect
tot_ci_l	Lower confidence interval of total estimate from SEM model- total effect
tot_ci_u	Upper confidence interval of total estimate from SEM model- total effect
tot_std	Standardised total estimate from SEM model- total effect
mediation_type	Type of mediation: full or partial.
mediation_direction	Direction of mediation: competitive or complementary. We are interested in full or partial complementary mediators (those that have a positive influence on the drug-resistance outcome)
ab_tot	ab_std/tot/std- a measure of how much the indirect effect contributes to total effect
putative_compensatory	Highly likely', 'Likely', 'Unlikely', 'Highly Unlikely' determined by ab/tot and statisitical and practical eveidence. 'Highly likely' have ab/tot>5% and 'Likely' have ab/tot<5%.
significant_analyses	Whether association or mediation analyses are significant according to predefined thresholds

## Sheet: katG_oxyR'-ahpC
Supplementary Table 2A Association and significant mediation test results between SNPs in katG and oxyR'-ahpC
snp1_region	snp1_pos	snp1_ref_allele	snp1_alt_allele	snp2_region	snp2_pos	snp2_ref_allele	snp2_alt_allele	pair_pvalue	pair_lowerCI	pair_upperCI	pair_OR	pair_padj	snp1_pvalue	snp1_lowerCI	snp1_upperCI	snp1_OR	snp1_padj	snp2_pvalue	snp2_lowerCI	snp2_upperCI	snp2_OR	snp2_padj	a_est	a_se	a_z	a_ci_l	a_ci_u	a_std	b_est	b_se	b_z	b_ci_l	b_ci_u	b_std	c_est	c_se	c_z	c_ci_l	c_ci_u	c_std	ab_est	ab_se	ab_z	ab_ci_l	ab_ci_u	ab_std	tot_est	tot_se	tot_z
katG	2154149	T	C	oxyR'-ahpC	2726105	G	GAT	1	0	8192	0	1	0.0143722	1.24639	Inf	Inf	0.0224566	0.0143722	1.24639	Inf	Inf	0.0156788	-0.000223576	0.000109683	-2.03839	-0.000455487	-5.58909e-05	-0.000223576	0.653995	0.00363683	179.825	0.646858	0.661696	0.0205483	0.653995	0.00363681	179.826	0.646857	0.661698	0.0205483	-0.000146218	7.18057e-05	-2.03629	-0.000300638	-3.65128e-05	-4.5941e-06	0.653848	0.00364081	179.589
katG	2154149	T	C	oxyR'-ahpC	2726119	G	A	1	1	8192	0	1	0.0143722	1.24639	Inf	Inf	0.0224566	0.00497497	1.73046	Inf	Inf	0.00596997	-0.00027947	0.000126863	-2.20292	-0.000558971	-5.5894e-05	-0.000249972	0.654029	0.00348075	187.899	0.647016	0.660575	0.0229742	0.654029	0.0034811	187.88	0.647016	0.660576	0.0205494	-0.000182781	8.31183e-05	-2.19905	-0.00036659	-3.66863e-05	-5.74292e-06	0.653847	0.00347761	188.016
katG	2154149	T	C	oxyR'-ahpC	2726121	C	T	1	0	1322.46	0	1	0.0143722	1.24639	Inf	Inf	0.0224566	6.27219e-08	4.59696	166.9	18.9324	8.36292e-08	-0.00122967	0.000267846	-4.59096	-0.00178871	-0.000782386	-0.000524597	0.563633	0.066058	8.53239	0.417257	0.657583	0.0415107	0.654544	0.00346941	188.662	0.647755	0.661441	0.0205655	-0.000693083	0.000165441	-4.18931	-0.00104694	-0.000396736	-2.17764e-05	0.653851	0.00347321	188.256
katG	2154149	T	C	oxyR'-ahpC	2726136	C	T	1	0	1333.68	0	1	0.0143722	1.24639	Inf	Inf	0.0224566	6.02947e-10	9.34405	Inf	Inf	9.04421e-10	-0.00111788	0.000239277	-4.6719	-0.00162084	-0.000670653	-0.000500155	0.65458	0.00344822	189.831	0.647884	0.660995	0.0459678	0.654578	0.003449	189.788	0.647884	0.660996	0.0205666	-0.00073174	0.000156844	-4.66541	-0.00105626	-0.000436046	-2.2991e-05	0.653847	0.00344598	189.742
katG	2154149	T	C	oxyR'-ahpC	2726139	C	T	1	0	1204.76	0	1	0.0143722	1.24639	Inf	Inf	0.0224566	2.48734e-11	10.8856	Inf	Inf	4.26402e-11	-0.00128556	0.00026576	-4.83728	-0.0018444	-0.000782539	-0.0005364	0.654691	0.00347344	188.485	0.647854	0.661956	0.0492992	0.654688	0.00347417	188.444	0.647854	0.661957	0.0205701	-0.000841642	0.000174137	-4.8332	-0.00119858	-0.000512365	-2.64441e-05	0.653846	0.00347804	187.992
katG	2154149	T	C	oxyR'-ahpC	2726141	C	A	1	0	1047.69	0	1	0.0143722	1.24639	Inf	Inf	0.0224566	1.02513e-12	12.4277	Inf	Inf	2.46031e-12	-0.00145325	0.000275942	-5.26649	-0.0020123	-0.000950148	-0.000570361	0.6548	0.00345991	189.253	0.647585	0.66153	0.0524202	0.654803	0.0034606	189.216	0.647584	0.661531	0.0205736	-0.000951586	0.000180712	-5.26577	-0.00132168	-0.000620998	-2.98984e-05	0.653852	0.0034647	188.718
katG	2154149	T	C	oxyR'-ahpC	2726142	G	A	1	0	890.219	0	1	0.0143722	1.24639	Inf	Inf	0.0224566	3.81216e-14	10.1376	2441.32	60.6025	1.52486e-13	-0.0018445	0.0003265	-5.64933	-0.00251528	-0.0012296	-0.000642695	0.624697	0.0304542	20.5127	0.552414	0.660088	0.0563307	0.655	0.00348274	188.071	0.648236	0.661674	0.0205799	-0.00115226	0.000213099	-5.40715	-0.00159717	-0.00074305	-3.62034e-05	0.653848	0.00347438	188.191
katG	2154149	T	C	oxyR'-ahpC	2726112	C	T	1	0	682.195	0	1	0.0143722	1.24639	Inf	Inf	0.0224566	6.37716e-14	6.48875	69.4597	18.0354	1.91315e-13	-0.00234755	0.000360421	-6.51336	-0.00301763	-0.00167663	-0.00072524	0.559924	0.0466229	12.0096	0.45748	0.651777	0.056946	0.65516	0.00353671	185.246	0.64832	0.662378	0.0205849	-0.00131445	0.000227178	-5.78599	-0.00173679	-0.00085534	-4.12995e-05	0.653846	0.0035344	184.995
katG	2154149	T	C	oxyR'-ahpC	2726145	G	A	1	0	438.156	0	1	0.0143722	1.24639	Inf	Inf	0.0224566	1.29596e-22	11.5436	177.565	35.5437	7.77578e-22	-0.00329775	0.000418374	-7.88231	-0.00413635	-0.00245942	-0.000859984	0.604996	0.0294837	20.5197	0.539719	0.656051	0.0728922	0.655845	0.0034663	189.206	0.649302	0.662812	0.0206064	-0.00199513	0.000273031	-7.30732	-0.00251886	-0.00144007	-6.26861e-05	0.65385	0.00345592	189.197
katG	2154181	C	T	oxyR'-ahpC	2726105	G	GAT	1	0	4503599627370490	0	1	0.11991	0.354516	Inf	Inf	0.125455	0.0143722	1.24639	Inf	Inf	0.0156788	-0.000223551	0.000109012	-2.0507	-0.00050296	-5.58847e-05	-0.000158083	0.653921	0.00368967	177.23	0.646191	0.661212	0.020546	0.653921	0.00369041	177.195	0.646192	0.661213	0.014529	-0.000146185	7.12963e-05	-2.05038	-0.000325081	-3.64397e-05	-3.24797e-06	0.653775	0.00369625	176.875
katG	2154181	C	T	oxyR'-ahpC	2726119	G	A	1	0	16384	0	1	0.11991	0.354516	Inf	Inf	0.125455	0.00497497	1.73046	Inf	Inf	0.00596997	-0.000279439	0.00012401	-2.25336	-0.000558876	-5.58926e-05	-0.000176748	0.65396	0.00360462	181.423	0.646853	0.661122	0.0229718	0.653961	0.00360559	181.374	0.646851	0.661122	0.0145299	-0.000182742	8.11914e-05	-2.25076	-0.000366174	-3.66973e-05	-4.06021e-06	0.653778	0.00360117	181.546
katG	2154181	C	T	oxyR'-ahpC	2726121	C	T	1	0	4913.05	0	1	0.11991	0.354516	Inf	Inf	0.125455	6.27219e-08	4.59696	166.9	18.9324	8.36292e-08	-0.00122953	0.000263707	-4.66249	-0.00178841	-0.000726582	-0.000370925	0.563559	0.0604111	9.32873	0.42758	0.657274	0.0415052	0.65447	0.00360761	181.414	0.64735	0.661841	0.0145412	-0.000692914	0.000164933	-4.2012	-0.0010505	-0.000402629	-1.53953e-05	0.653777	0.00361793	180.705
katG	2154181	C	T	oxyR'-ahpC	2726146	G	GT	1	0	4251.56	0	1	0.11991	0.354516	Inf	Inf	0.125455	2.48734e-11	10.8856	Inf	Inf	4.26402e-11	-0.00128542	0.0002753	-4.66915	-0.0018444	-0.000782382	-0.000379272	0.654617	0.00342585	191.081	0.64746	0.66165	0.0492937	0.654617	0.00342704	191.015	0.647458	0.66165	0.0145445	-0.000841458	0.000180525	-4.66116	-0.00121415	-0.000509341	-1.86957e-05	0.653776	0.00342044	191.138
katG	2154181	C	T	oxyR'-ahpC	2726139	C	T	1	0	4452.29	0	1	0.11991	0.354516	Inf	Inf	0.125455	2.48734e-11	10.8856	Inf	Inf	4.26402e-11	-0.00128542	0.000275549	-4.66494	-0.00184439	-0.000782387	-0.000379272	0.654617	0.0035094	186.532	0.648452	0.661852	0.0492937	0.654617	0.00351055	186.471	0.648446	0.661855	0.0145445	-0.000841458	0.000180818	-4.65362	-0.00121623	-0.000511053	-1.86957e-05	0.653776	0.00350232	186.67
katG	2154181	C	T	oxyR'-ahpC	2726141	C	A	1	0	3898.29	0	1	0.11991	0.354516	Inf	Inf	0.125455	1.02513e-12	12.4277	Inf	Inf	2.46031e-12	-0.00145309	0.000287473	-5.05468	-0.0020679	-0.000950093	-0.000403283	0.654726	0.00351382	186.329	0.647732	0.660948	0.0524143	0.654732	0.00351496	186.27	0.647731	0.660948	0.014547	-0.000951373	0.000188391	-5.04999	-0.00135362	-0.000623293	-2.11378e-05	0.65378	0.00351726	185.878
katG	2154181	C	T	oxyR'-ahpC	2726142	G	A	1	0	3115.86	0	1	0.11991	0.354516	Inf	Inf	0.125455	3.81216e-14	10.1376	2441.32	60.6025	1.52486e-13	-0.00184429	0.000323393	-5.70296	-0.00251495	-0.00122946	-0.000454428	0.624624	0.0316691	19.7234	0.542739	0.659976	0.0563241	0.654925	0.00359968	181.94	0.647004	0.661327	0.0145513	-0.00115199	0.000210693	-5.46761	-0.00158585	-0.00073333	-2.55952e-05	0.653773	0.00360053	181.577
katG	2154181	C	T	oxyR'-ahpC	2726112	C	T	1	0	2394.58	0	1	0.11991	0.354516	Inf	Inf	0.125455	6.37716e-14	6.48875	69.4597	18.0354	1.91315e-13	-0.00234729	0.000378143	-6.20741	-0.00318578	-0.00167662	-0.000512794	0.559851	0.0453503	12.345	0.465626	0.634059	0.0569386	0.65509	0.00337182	194.284	0.648101	0.661135	0.0145549	-0.00131413	0.000235625	-5.57722	-0.00182364	-0.000891505	-2.91977e-05	0.653775	0.00338644	193.057
katG	2154181	C	T	oxyR'-ahpC	2726145	G	A	1	0	1548.24	0	1	0.11991	0.354516	Inf	Inf	0.125455	1.29596e-22	11.5436	177.565	35.5437	7.77578e-22	-0.00329738	0.000434203	-7.59409	-0.00419159	-0.00245897	-0.000608066	0.604923	0.0274965	22	0.546896	0.656281	0.0728833	0.655769	0.00352908	185.819	0.649124	0.662868	0.0145701	-0.00199466	0.00027754	-7.18691	-0.00257407	-0.00146577	-4.43178e-05	0.653774	0.00352836	185.291
katG	2154410	T	G	oxyR'-ahpC	2726105	G	GAT	1	0	4503599627370490	0	1	0.11991	0.354516	Inf	Inf	0.125455	0.0143722	1.24639	Inf	Inf	0.0156788	-0.000223551	0.000107654	-2.07657	-0.000447128	-5.58877e-05	-0.000158083	0.653921	0.00366732	178.31	0.64628	0.660471	0.020546	0.653921	0.00366825	178.265	0.646278	0.660471	0.014529	-0.000146185	7.03711e-05	-2.07734	-0.000293348	-3.6504e-05	-3.24797e-06	0.653775	0.0036746	177.917
katG	2154410	T	G	oxyR'-ahpC	2726119	G	A	1	0	16384	0	1	0.11991	0.354516	Inf	Inf	0.125455	0.00497497	1.73046	Inf	Inf	0.00596997	-0.000279439	0.000125157	-2.23271	-0.000558877	-5.58934e-05	-0.000176748	0.65396	0.00342482	190.948	0.647146	0.660864	0.0229718	0.653961	0.0034258	190.893	0.647146	0.660864	0.0145299	-0.000182742	8.19319e-05	-2.23042	-0.000365596	-3.67451e-05	-4.06021e-06	0.653778	0.00342379	190.952
katG	2154410	T	G	oxyR'-ahpC	2726121	C	T	1	0	4913.05	0	1	0.11991	0.354516	Inf	Inf	0.125455	6.27219e-08	4.59696	166.9	18.9324	8.36292e-08	-0.00122953	0.000260433	-4.72111	-0.00178833	-0.000726583	-0.000370925	0.563559	0.0608653	9.25912	0.42467	0.657098	0.0415052	0.65447	0.00349389	187.318	0.647334	0.661261	0.0145412	-0.000692914	0.000162527	-4.26339	-0.00103398	-0.000394566	-1.53953e-05	0.653777	0.00349891	186.852
katG	2154410	T	G	oxyR'-ahpC	2726146	G	GT	1	0	4251.56	0	1	0.11991	0.354516	Inf	Inf	0.125455	2.48734e-11	10.8856	Inf	Inf	4.26402e-11	-0.00128542	0.000264437	-4.86097	-0.00178881	-0.000782433	-0.000379272	0.654617	0.00361006	181.331	0.648089	0.661777	0.0492937	0.654617	0.00361126	181.271	0.648086	0.661777	0.0145445	-0.000841458	0.000173123	-4.86047	-0.00117739	-0.000511908	-1.86957e-05	0.653776	0.0036198	180.611
katG	2154410	T	G	oxyR'-ahpC	2726139	C	T	1	0	4452.29	0	1	0.11991	0.354516	Inf	Inf	0.125455	2.48734e-11	10.8856	Inf	Inf	4.26402e-11	-0.00128542	0.000273432	-4.70105	-0.00190009	-0.000782473	-0.000379272	0.654617	0.0035616	183.799	0.64798	0.661804	0.0492937	0.654617	0.00356269	183.743	0.647979	0.661805	0.0145445	-0.000841458	0.000179245	-4.69446	-0.00124309	-0.000513351	-1.86957e-05	0.653776	0.00356189	183.547
katG	2154410	T	G	oxyR'-ahpC	2726141	C	A	1	0	3898.29	0	1	0.11991	0.354516	Inf	Inf	0.125455	1.02513e-12	12.4277	Inf	Inf	2.46031e-12	-0.00145309	0.000283589	-5.12391	-0.00206785	-0.000950093	-0.000403283	0.654726	0.0035625	183.783	0.647262	0.661544	0.0524143	0.654732	0.00356356	183.73	0.647262	0.661544	0.014547	-0.000951373	0.000185488	-5.12904	-0.00134271	-0.00062198	-2.11378e-05	0.65378	0.00357562	182.844
katG	2154410	T	G	oxyR'-ahpC	2726142	G	A	1	0	3115.86	0	1	0.11991	0.354516	Inf	Inf	0.125455	3.81216e-14	10.1376	2441.32	60.6025	1.52486e-13	-0.00184429	0.000323609	-5.69914	-0.00251498	-0.00122953	-0.000454428	0.624624	0.029316	21.3066	0.55737	0.659934	0.0563241	0.654925	0.00350598	186.802	0.648215	0.662348	0.0145513	-0.00115199	0.000210949	-5.461	-0.00158013	-0.000767619	-2.55952e-05	0.653773	0.00350828	186.351
katG	2154410	T	G	oxyR'-ahpC	2726112	C	T	1	0	2394.58	0	1	0.11991	0.354516	Inf	Inf	0.125455	6.37716e-14	6.48875	69.4597	18.0354	1.91315e-13	-0.00234729	0.000360779	-6.50617	-0.00307374	-0.00162089	-0.000512794	0.559851	0.0477792	11.7175	0.449261	0.635071	0.0569386	0.65509	0.00358524	182.719	0.648264	0.661944	0.0145549	-0.00131413	0.000230514	-5.70089	-0.00176185	-0.000857751	-2.91977e-05	0.653775	0.0035693	183.166
katG	2154410	T	G	oxyR'-ahpC	2726145	G	A	1	0	1548.24	0	1	0.11991	0.354516	Inf	Inf	0.125455	1.29596e-22	11.5436	177.565	35.5437	7.77578e-22	-0.00329738	0.000447383	-7.37036	-0.00424747	-0.00245906	-0.000608066	0.604923	0.0286061	21.1466	0.542412	0.65625	0.0728833	0.655769	0.00355901	184.256	0.648483	0.6625	0.0145701	-0.00199466	0.000285844	-6.97813	-0.00260416	-0.00147103	-4.43178e-05	0.653774	0.00355446	183.931
katG	2154661	C	T	oxyR'-ahpC	2726105	G	GAT	1	0	8192	0	1	0.00497497	1.73046	Inf	Inf	0.0118452	0.0143722	1.24639	Inf	Inf	0.0156788	-0.000223589	0.000110131	-2.03021	-0.000503033	-5.5894e-05	-0.000249973	0.654032	0.00354399	184.547	0.647568	0.661081	0.0205494	0.654031	0.00354381	184.556	0.647569	0.661083	0.0229743	-0.000146234	7.21222e-05	-2.02759	-0.000328432	-3.652e-05	-5.13679e-06	0.653884	0.0035445	184.479
katG	2154661	C	T	oxyR'-ahpC	2726119	G	A	1	0	6444.39	0	1	0.00497497	1.73046	Inf	Inf	0.0118452	0.00497497	1.73046	Inf	Inf	0.00596997	-0.000279486	0.000121822	-2.29422	-0.00055894	-5.59034e-05	-0.000279485	0.654065	0.00358951	182.215	0.646973	0.660848	0.0229755	0.654068	0.00358954	182.215	0.646974	0.660849	0.0229756	-0.000182802	7.96613e-05	-2.29474	-0.000365143	-3.66934e-05	-6.42131e-06	0.653885	0.00359122	182.079
katG	2154661	C	T	oxyR'-ahpC	2726136	C	T	1	0	992.593	0	1	0.00497497	1.73046	Inf	Inf	0.0118452	6.02947e-10	9.34405	Inf	Inf	9.04421e-10	-0.00111794	0.000249721	-4.47677	-0.0016212	-0.000614938	-0.000559206	0.654616	0.00362108	180.779	0.647594	0.661875	0.0459704	0.654618	0.00362178	180.745	0.647593	0.661875	0.0229949	-0.000731824	0.000163439	-4.47765	-0.0010692	-0.000404962	-2.57069e-05	0.653886	0.00362928	180.17
katG	2154661	C	T	oxyR'-ahpC	2726139	C	T	1	0	896.172	0	1	0.00497497	1.73046	Inf	Inf	0.0118452	2.48734e-11	10.8856	Inf	Inf	4.26402e-11	-0.00128563	0.000254376	-5.05406	-0.00179463	-0.000782736	-0.000599732	0.654727	0.00346994	188.685	0.647822	0.661647	0.0493019	0.654726	0.00347056	188.651	0.647822	0.661647	0.0229987	-0.000841739	0.000166684	-5.04992	-0.00118271	-0.000517659	-2.95679e-05	0.653884	0.0034702	188.428
katG	2154661	C	T	oxyR'-ahpC	2726141	C	A	1	0	757.295	0	1	0.00497497	1.73046	Inf	Inf	0.0118452	1.02513e-12	12.4277	Inf	Inf	2.46031e-12	-0.00145332	0.000290614	-5.00086	-0.00201248	-0.000894345	-0.000637699	0.654837	0.00365155	179.331	0.647235	0.662128	0.0524232	0.654834	0.00365224	179.297	0.647234	0.662129	0.0230025	-0.000951689	0.000190497	-4.99582	-0.00133341	-0.000585612	-3.34302e-05	0.653882	0.0036519	179.053
katG	2154661	C	T	oxyR'-ahpC	2726142	G	A	1	0	631.788	0	1	0.00497497	1.73046	Inf	Inf	0.0118452	3.81216e-14	10.1376	2441.32	60.6025	1.52486e-13	-0.00184461	0.000322972	-5.71137	-0.00251509	-0.00122947	-0.000718577	0.624734	0.0289984	21.5437	0.559255	0.660772	0.056334	0.655036	0.00362259	180.82	0.648258	0.662591	0.0230096	-0.00115239	0.000208414	-5.52934	-0.00156782	-0.000748772	-4.04803e-05	0.653884	0.00361816	180.723
katG	2154661	C	T	oxyR'-ahpC	2726141	C	T	1	0	307.514	0	1	0.00497497	1.73046	Inf	Inf	0.0118452	8.61071e-24	10.7811	110.186	29.0593	1.03328e-22	-0.00363332	0.000444235	-8.17882	-0.00452722	-0.00279483	-0.00100939	0.594507	0.0320799	18.532	0.518799	0.64581	0.0751696	0.656046	0.00375379	174.769	0.648468	0.663417	0.0230451	-0.00216003	0.000288766	-7.48022	-0.00272706	-0.00160339	-7.58758e-05	0.653886	0.00374459	174.621
katG	2154724	C	A	oxyR'-ahpC	2726112	C	T	0.0442047	0.256572	1.01229	0.519271	0.646898	6.36639e-47	1.48043	1.67837	1.57619	1.06107e-45	6.37716e-14	6.48875	69.4597	18.0354	1.91315e-13	-0.0014764	0.000755391	-1.95449	-0.0029537	-3.57809e-05	-0.0152493	0.576016	0.0451032	12.7711	0.472475	0.654314	0.0585825	0.10309	0.00719024	14.3375	0.0899007	0.118028	0.108291	-0.000850431	0.000436972	-1.94619	-0.00169915	-2.16094e-05	-0.000893341	0.102239	0.00719721	14.2054
katG	2154724	C	A	oxyR'-ahpC	2726146	G	GT	0.00791367	0.0964281	0.769167	0.29514	0.158273	6.36639e-47	1.48043	1.67837	1.57619	1.06107e-45	2.48734e-11	10.8856	Inf	Inf	4.26402e-11	-0.00130386	0.000549314	-2.37361	-0.0024464	-0.000172674	-0.0181888	0.680711	0.0103192	65.9654	0.659653	0.699711	0.0512586	0.103127	0.00722106	14.2814	0.0888487	0.117596	0.10833	-0.000887551	0.00038419	-2.31019	-0.00170155	-0.000114229	-0.000932334	0.102239	0.00723503	14.1312
katG	2154724	C	A	oxyR'-ahpC	2726136	C	T	0.000632768	0.0293963	0.533776	0.155753	0.0237288	6.36639e-47	1.48043	1.67837	1.57619	1.06107e-45	6.02947e-10	9.34405	Inf	Inf	9.04421e-10	-0.00162984	0.000500671	-3.25532	-0.00268339	-0.000695076	-0.0243799	0.692131	0.00963766	71.8153	0.672511	0.709513	0.0486049	0.103368	0.00716833	14.42	0.0897365	0.117114	0.108583	-0.00112806	0.000355466	-3.17348	-0.00187098	-0.000470541	-0.00118498	0.102239	0.00718924	14.2212
katG	2154857	C	G	oxyR'-ahpC	2726119	G	A	1	0	8192	0	1	0.0415157	0.78016	Inf	Inf	0.0561022	0.00497497	1.73046	Inf	Inf	0.00596997	-0.000279454	0.000120206	-2.32479	-0.000558922	-5.5899e-05	-0.000216476	0.653994	0.0037063	176.455	0.647207	0.661366	0.022973	0.653992	0.00370692	176.425	0.647207	0.661366	0.0177958	-0.000182761	7.86241e-05	-2.32449	-0.000365102	-3.6905e-05	-4.97311e-06	0.653809	0.00371074	176.194
katG	2154857	C	A	oxyR'-ahpC	2726105	G	GAT	1	0	5604.67	0	1	0.0531462	0.772753	49.5903	4.72171	0.0699292	0.0143722	1.24639	Inf	Inf	0.0156788	-0.000223613	0.000108439	-2.06211	-0.000447327	-5.58972e-05	-0.000295788	0.65399	0.00347399	188.253	0.64737	0.661262	0.0205481	0.368276	0.191211	1.92602	-0.0181531	0.656658	0.0153058	-0.000146241	7.09686e-05	-2.06064	-0.000294768	-3.64654e-05	-6.07789e-06	0.36813	0.191305	1.92431
katG	2154857	C	A	oxyR'-ahpC	2726119	G	A	1	0	3112.27	0	1	0.0531462	0.772753	49.5903	4.72171	0.0699292	0.00497497	1.73046	Inf	Inf	0.00596997	-0.000279517	0.000119631	-2.33649	-0.000558913	-5.59065e-05	-0.000330711	0.654029	0.0036514	179.117	0.646918	0.661055	0.0229742	0.368316	0.188652	1.95236	-0.0626803	0.657305	0.0153075	-0.000182812	7.82696e-05	-2.33567	-0.000362162	-3.68015e-05	-7.59781e-06	0.368133	0.188739	1.95049
katG	2154857	C	G	oxyR'-ahpC	2726139	C	T	1	0	1993.31	0	1	0.0415157	0.78016	Inf	Inf	0.0561022	2.48734e-11	10.8856	Inf	Inf	4.26402e-11	-0.00128549	0.000258196	-4.97875	-0.00184429	-0.000782508	-0.000464524	0.654653	0.00352644	185.642	0.64794	0.662128	0.0492964	0.654653	0.00352725	185.599	0.647939	0.66213	0.0178137	-0.000841551	0.000169079	-4.97727	-0.00119969	-0.000518842	-2.28994e-05	0.653812	0.00353098	185.164
katG	2154857	C	G	oxyR'-ahpC	2726141	C	A	1	0	1728.36	0	1	0.0415157	0.78016	Inf	Inf	0.0561022	1.02513e-12	12.4277	Inf	Inf	2.46031e-12	-0.00145316	0.000286575	-5.07078	-0.00206796	-0.000950092	-0.000493932	0.654763	0.00363968	179.896	0.647622	0.661996	0.0524173	0.654761	0.00364052	179.853	0.647621	0.661998	0.0178167	-0.000951475	0.000187606	-5.07167	-0.00135382	-0.00062046	-2.58906e-05	0.653809	0.0036486	179.194
katG	2154857	C	A	oxyR'-ahpC	2726121	C	T	1	0	624.537	0	1	0.0531462	0.772753	49.5903	4.72171	0.0699292	6.27219e-08	4.59696	166.9	18.9324	8.36292e-08	-0.00122987	0.000262597	-4.6835	-0.00178873	-0.000771543	-0.000694034	0.56363	0.0607055	9.28466	0.428414	0.657538	0.0415105	0.368824	0.186098	1.98188	-0.0118706	0.658366	0.0153286	-0.000693194	0.000164803	-4.20619	-0.00105325	-0.00039801	-2.88097e-05	0.368131	0.186184	1.97724
katG	2154857	C	A	oxyR'-ahpC	2726136	C	T	1	0	649.045	0	1	0.0531462	0.772753	49.5903	4.72171	0.0699292	6.02947e-10	9.34405	Inf	Inf	9.04421e-10	-0.00111807	0.000253533	-4.40996	-0.00162572	-0.000615038	-0.000661698	0.654578	0.00357062	183.324	0.647886	0.661821	0.0459677	0.368864	0.174359	2.11554	-0.0120237	0.65759	0.0153303	-0.000731863	0.000166279	-4.40142	-0.00106997	-0.00040536	-3.04168e-05	0.368132	0.174445	2.11031
katG	2154857	C	G	oxyR'-ahpC	2726142	G	A	1	0	1471.65	0	1	0.0415157	0.78016	Inf	Inf	0.0561022	3.81216e-14	10.1376	2441.32	60.6025	1.52486e-13	-0.0018444	0.00031016	-5.94661	-0.00240351	-0.00122957	-0.000556574	0.624661	0.0311186	20.0735	0.54858	0.660574	0.0563274	0.654965	0.00354127	184.952	0.647667	0.661702	0.0178222	-0.00115212	0.000201033	-5.73103	-0.00151969	-0.000754713	-3.13504e-05	0.653813	0.00355557	183.884
katG	2154857	C	A	oxyR'-ahpC	2726146	G	GT	1	0	532.265	0	1	0.0531462	0.772753	49.5903	4.72171	0.0699292	2.48734e-11	10.8856	Inf	Inf	4.26402e-11	-0.00128578	0.000263147	-4.88617	-0.00179193	-0.000782994	-0.000709652	0.654688	0.00350203	186.945	0.647724	0.661484	0.049299	0.368975	0.188873	1.95356	-0.0490602	0.657843	0.0153349	-0.000841784	0.000172602	-4.87703	-0.0011845	-0.000518404	-3.49851e-05	0.368133	0.188971	1.9481
katG	2154857	C	G	oxyR'-ahpC	2726112	C	T	1	0	1084.02	0	1	0.0415157	0.78016	Inf	Inf	0.0561022	6.37716e-14	6.48875	69.4597	18.0354	1.91315e-13	-0.00234742	0.000368553	-6.36928	-0.003074	-0.00162083	-0.000628059	0.559888	0.0469602	11.9226	0.457975	0.637737	0.0569423	0.655126	0.00345309	189.722	0.648263	0.66206	0.0178266	-0.00131429	0.000230251	-5.70809	-0.00175695	-0.000872036	-3.57631e-05	0.653812	0.00345697	189.129
katG	2154857	C	A	oxyR'-ahpC	2726141	C	A	1	0	493.703	0	1	0.0531462	0.772753	49.5903	4.72171	0.0699292	1.02513e-12	12.4277	Inf	Inf	2.46031e-12	-0.00145349	0.000295512	-4.91854	-0.00206854	-0.000950239	-0.000754579	0.654798	0.0035198	186.033	0.647253	0.661513	0.0524201	0.369084	0.184359	2.00198	-0.0130158	0.658724	0.0153394	-0.000951741	0.000193565	-4.9169	-0.00135517	-0.000617665	-3.95551e-05	0.368132	0.184443	1.99592
katG	2154857	C	A	oxyR'-ahpC	2726142	G	A	1	0	399.957	0	1	0.0531462	0.772753	49.5903	4.72171	0.0699292	3.81216e-14	10.1376	2441.32	60.6025	1.52486e-13	-0.00184481	0.000325576	-5.66629	-0.00246031	-0.00122973	-0.000850276	0.624696	0.0311576	20.0496	0.547817	0.660673	0.0563305	0.369283	0.186728	1.97765	-0.0123822	0.658261	0.0153477	-0.00115245	0.000211915	-5.43824	-0.00158171	-0.000732906	-4.78965e-05	0.368131	0.186811	1.97061
katG	2154857	C	G	oxyR'-ahpC	2726145	G	A	1	0	690.456	0	1	0.0415157	0.78016	Inf	Inf	0.0561022	1.29596e-22	11.5436	177.565	35.5437	7.77578e-22	-0.00329757	0.000435485	-7.57217	-0.00419196	-0.00245907	-0.000744747	0.604959	0.0294392	20.5495	0.537626	0.65473	0.0728877	0.655807	0.0034661	189.206	0.649194	0.662882	0.0178451	-0.00199489	0.000283262	-7.04258	-0.00258377	-0.00144865	-5.42829e-05	0.653813	0.00346646	188.611
katG	2154857	C	A	oxyR'-ahpC	2726112	C	T	1	0	311.486	0	1	0.0531462	0.772753	49.5903	4.72171	0.0699292	6.37716e-14	6.48875	69.4597	18.0354	1.91315e-13	-0.00234794	0.000375624	-6.25078	-0.00313077	-0.00167687	-0.000959483	0.559923	0.0456945	12.2536	0.46212	0.641397	0.0569458	0.369446	0.180027	2.05217	-0.0120626	0.657396	0.0153544	-0.00131467	0.000235105	-5.59182	-0.00183341	-0.000883534	-5.46386e-05	0.368131	0.180111	2.04391
katG	2154857	C	G	oxyR'-ahpC	2726141	C	T	1	0	667.52	0	1	0.0415157	0.78016	Inf	Inf	0.0561022	8.61071e-24	10.7811	110.186	29.0593	1.03328e-22	-0.00363291	0.000436732	-8.31839	-0.00452692	-0.00279451	-0.00078183	0.594433	0.0298974	19.8824	0.524793	0.644502	0.0751603	0.655971	0.00351643	186.545	0.648719	0.662627	0.0178496	-0.00215952	0.000279426	-7.72843	-0.00271704	-0.00163165	-5.87626e-05	0.653812	0.0035076	186.399
katG	2154857	C	A	oxyR'-ahpC	2726145	G	A	1	0	202.439	0	1	0.0531462	0.772753	49.5903	4.72171	0.0699292	1.29596e-22	11.5436	177.565	35.5437	7.77578e-22	-0.0032983	1.1107	-0.00296957	-0.00419284	-0.00251565	-0.00113775	0.604994	0.0294511	20.5423	0.537203	0.65701	0.0728919	0.370127	1.53779	0.240688	-0.0602829	0.658755	0.0153828	-0.00199545	0.596962	-0.00334268	-0.00254917	-0.001469	-8.29325e-05	0.368132	2.13235	0.172642
katG	2154874	T	C	oxyR'-ahpC	2726141	C	T	1.52805e-06	31.1004	1301.66	216.678	0.000229208	0.00847789	1.37472	520.125	11.3362	0.0184302	8.61071e-24	10.7811	110.186	29.0593	1.03328e-22	0.425106	0.191622	2.21846	0.121521	0.829643	0.139732	0.582218	0.0320995	18.1379	0.511485	0.640299	0.0736159	0.263541	0.141513	1.86231	-0.0364373	0.531646	0.0109529	0.247504	0.113765	2.17558	0.069671	0.493901	0.0102865	0.511045	0.130598	3.91312
katG	2154874	T	C	oxyR'-ahpC	2726105	G	GAT	1	0	5604.67	0	1	0.00847789	1.37472	520.125	11.3362	0.0184302	0.0143722	1.24639	Inf	Inf	0.0156788	-0.000223614	0.000107341	-2.08321	-0.000447244	-5.58972e-05	-0.000295788	0.654049	0.00358731	182.323	0.647206	0.661436	0.02055	0.511191	0.147728	3.46035	0.154174	0.659298	0.0212455	-0.000146254	7.02231e-05	-2.08271	-0.000293008	-3.64173e-05	-6.07844e-06	0.511045	0.147803	3.45761
katG	2154874	T	C	oxyR'-ahpC	2726119	G	A	1	0	3112.27	0	1	0.00847789	1.37472	520.125	11.3362	0.0184302	0.00497497	1.73046	Inf	Inf	0.00596997	-0.000279517	0.000123015	-2.27221	-0.000558972	-5.59065e-05	-0.00033071	0.654085	0.00347829	188.048	0.647341	0.660931	0.0229762	0.511228	0.143027	3.57433	0.154649	0.658999	0.021247	-0.000182828	8.05734e-05	-2.26908	-0.000365457	-3.67266e-05	-7.59846e-06	0.511045	0.143094	3.5714
katG	2154874	T	C	oxyR'-ahpC	2726121	C	T	1	0	624.537	0	1	0.00847789	1.37472	520.125	11.3362	0.0184302	6.27219e-08	4.59696	166.9	18.9324	8.36292e-08	-0.00122987	0.000263432	-4.66865	-0.00173612	-0.000726743	-0.000694034	0.563686	0.0609643	9.24618	0.427188	0.657381	0.0415146	0.511738	0.137368	3.72531	0.206262	0.659566	0.0212682	-0.000693263	0.000163877	-4.23039	-0.00102529	-0.000383306	-2.88126e-05	0.511045	0.137433	3.71851
katG	2154874	T	C	oxyR'-ahpC	2726136	C	T	1	0	649.045	0	1	0.00847789	1.37472	520.125	11.3362	0.0184302	6.02947e-10	9.34405	Inf	Inf	9.04421e-10	-0.00111807	0.000242916	-4.60269	-0.00162084	-0.000615006	-0.000661698	0.654634	0.00346556	188.897	0.647882	0.661628	0.0459716	0.511778	0.139398	3.67134	0.156539	0.659951	0.0212699	-0.000731925	0.000159259	-4.59581	-0.00105757	-0.000405428	-3.04193e-05	0.511046	0.139464	3.66435
katG	2154874	T	C	oxyR'-ahpC	2726146	G	GT	1	0	532.265	0	1	0.00847789	1.37472	520.125	11.3362	0.0184302	2.48734e-11	10.8856	Inf	Inf	4.26402e-11	-0.00128578	0.000275309	-4.67031	-0.00184482	-0.000726825	-0.000709652	0.654744	0.00346525	188.946	0.647817	0.661592	0.0493032	0.511887	0.146628	3.49107	0.15633	0.660044	0.0212744	-0.000841856	0.000180808	-4.65607	-0.00120793	-0.000476765	-3.49881e-05	0.511045	0.146698	3.48365
katG	2154874	T	C	oxyR'-ahpC	2726139	C	T	1	0	553.49	0	1	0.00847789	1.37472	520.125	11.3362	0.0184302	2.48734e-11	10.8856	Inf	Inf	4.26402e-11	-0.00128578	0.000265338	-4.84581	-0.00184493	-0.00083844	-0.000709652	0.654744	0.00365211	179.278	0.647927	0.662451	0.0493032	0.511887	0.141319	3.62221	0.157944	0.660473	0.0212744	-0.000841856	0.000173594	-4.84956	-0.00120796	-0.000543792	-3.49881e-05	0.511045	0.141384	3.61458
katG	2154874	T	C	oxyR'-ahpC	2726141	C	A	1	0	493.703	0	1	0.00847789	1.37472	520.125	11.3362	0.0184302	1.02513e-12	12.4277	Inf	Inf	2.46031e-12	-0.00145349	0.000289212	-5.02569	-0.00201264	-0.000894456	-0.000754579	0.654854	0.00350931	186.604	0.648298	0.661555	0.0524245	0.511997	0.14625	3.50084	0.153176	0.660549	0.021279	-0.000951823	0.000189327	-5.0274	-0.00132338	-0.000586079	-3.95585e-05	0.511046	0.146319	3.49268
katG	2154874	T	C	oxyR'-ahpC	2726112	C	T	1	0	311.486	0	1	0.00847789	1.37472	520.125	11.3362	0.0184302	6.37716e-14	6.48875	69.4597	18.0354	1.91315e-13	-0.00234794	0.000364344	-6.44431	-0.00307471	-0.00162129	-0.000959483	0.559979	0.0464185	12.0637	0.459929	0.634551	0.0569515	0.512359	0.136001	3.76731	0.199804	0.660138	0.021294	-0.0013148	0.000227119	-5.78904	-0.00179499	-0.000902324	-5.4644e-05	0.511044	0.136081	3.75545
katG	2154874	T	C	oxyR'-ahpC	2726145	G	A	1	0	202.439	0	1	0.00847789	1.37472	520.125	11.3362	0.0184302	1.29596e-22	11.5436	177.565	35.5437	7.77578e-22	-0.0032983	0.000428505	-7.69722	-0.00419229	-0.00251551	-0.00113775	0.60505	0.0276743	21.8632	0.542453	0.654427	0.0728986	0.51304	0.143099	3.58521	0.156438	0.661413	0.0213223	-0.00199564	0.000275932	-7.23235	-0.00255625	-0.00150093	-8.29402e-05	0.511045	0.143165	3.56962
katG	2154973	G	A	oxyR'-ahpC	2726105	G	GAT	1	0	3151.58	0	1	7.13506e-05	3.72964	Inf	Inf	0.000396392	0.0143722	1.24639	Inf	Inf	0.0156788	-0.000223638	0.000104585	-2.13834	-0.000447352	-5.59052e-05	-0.000335411	0.654178	0.00350618	186.579	0.647205	0.660881	0.020554	0.654177	0.00350531	186.625	0.647206	0.660881	0.0308267	-0.000146299	6.84381e-05	-2.13769	-0.000292804	-3.64901e-05	-6.89404e-06	0.654031	0.00350839	186.419
katG	2154973	G	A	oxyR'-ahpC	2726119	G	A	1	0	2646.85	0	1	7.13506e-05	3.72964	Inf	Inf	0.000396392	0.00497497	1.73046	Inf	Inf	0.00596997	-0.000279548	0.000122989	-2.27296	-0.000559097	-5.59128e-05	-0.000375011	0.654215	0.00359894	181.78	0.647454	0.661694	0.0229807	0.654212	0.00359829	181.812	0.647455	0.661693	0.0308283	-0.000182884	8.04643e-05	-2.27286	-0.000365359	-3.6732e-05	-8.61803e-06	0.654029	0.0036036	181.493
katG	2154973	G	A	oxyR'-ahpC	2726121	C	T	1	0	449.341	0	1	7.13506e-05	3.72964	Inf	Inf	0.000396392	6.27219e-08	4.59696	166.9	18.9324	8.36292e-08	-0.00123001	0.000252976	-4.86217	-0.0017886	-0.000726947	-0.000787005	0.563816	0.0625188	9.01834	0.415034	0.657427	0.0415241	0.654725	0.00361867	180.93	0.647456	0.661608	0.0308525	-0.0006935	0.000159333	-4.35252	-0.00102016	-0.000404256	-3.26797e-05	0.654031	0.00361885	180.729
katG	2154973	G	A	oxyR'-ahpC	2726136	C	T	1	0	476.278	0	1	7.13506e-05	3.72964	Inf	Inf	0.000396392	6.02947e-10	9.34405	Inf	Inf	9.04421e-10	-0.00111819	0.000253366	-4.41334	-0.00167729	-0.000670842	-0.000750337	0.654763	0.00351555	186.248	0.647688	0.661908	0.0459807	0.654763	0.00351609	186.219	0.647688	0.661908	0.0308543	-0.000732151	0.000166229	-4.40446	-0.00109525	-0.000436233	-3.45011e-05	0.65403	0.00350843	186.417
katG	2154973	G	A	oxyR'-ahpC	2726146	G	GT	1	0	392.013	0	1	7.13506e-05	3.72964	Inf	Inf	0.000396392	2.48734e-11	10.8856	Inf	Inf	4.26402e-11	-0.00128592	0.000261563	-4.91629	-0.00184471	-0.000838459	-0.000804715	0.654873	0.00348783	187.759	0.648015	0.661756	0.049313	0.654872	0.00348835	187.731	0.648015	0.661756	0.0308594	-0.000842115	0.000171308	-4.91581	-0.00120607	-0.000546235	-3.96829e-05	0.65403	0.00349049	187.375
katG	2154973	G	A	oxyR'-ahpC	2726141	C	A	1	0	361.33	0	1	7.13506e-05	3.72964	Inf	Inf	0.000396392	1.02513e-12	12.4277	Inf	Inf	2.46031e-12	-0.00145365	0.000294815	-4.93072	-0.00206865	-0.000840291	-0.00085566	0.654983	0.00357196	183.368	0.647697	0.661817	0.0524349	0.654985	0.00357244	183.344	0.647695	0.661817	0.0308647	-0.000952118	0.000193298	-4.92565	-0.00135287	-0.000553404	-4.48665e-05	0.654032	0.00357005	183.2
katG	2154973	G	A	oxyR'-ahpC	2726142	G	A	1	0	292.846	0	1	7.13506e-05	3.72964	Inf	Inf	0.000396392	3.81216e-14	10.1376	2441.32	60.6025	1.52486e-13	-0.00184502	0.000327638	-5.63126	-0.00251622	-0.00123176	-0.000964177	0.624881	0.0314536	19.8668	0.550353	0.66045	0.0563473	0.655184	0.0034772	188.423	0.648403	0.662318	0.0308741	-0.00115292	0.000214026	-5.38682	-0.00159875	-0.000754252	-5.43287e-05	0.654031	0.00349131	187.331
katG	2154973	G	A	oxyR'-ahpC	2726112	C	T	1	0	228.261	0	1	7.13506e-05	3.72964	Inf	Inf	0.000396392	6.37716e-14	6.48875	69.4597	18.0354	1.91315e-13	-0.00234821	0.000357255	-6.57293	-0.00307537	-0.00167701	-0.00108801	0.560108	0.0474758	11.7978	0.453531	0.637007	0.0569647	0.655349	0.00356434	183.862	0.648495	0.662238	0.0308819	-0.00131525	0.000232964	-5.64572	-0.00183032	-0.000899116	-6.19783e-05	0.654034	0.00356886	183.261
katG	2154973	G	A	oxyR'-ahpC	2726145	G	A	1	0	148.358	0	1	7.13506e-05	3.72964	Inf	Inf	0.000396392	1.29596e-22	11.5436	177.565	35.5437	7.77578e-22	-0.00329867	0.000445592	-7.40289	-0.00424818	-0.00245947	-0.00129016	0.60518	0.0285107	21.2264	0.541714	0.657151	0.0729143	0.656028	0.00361753	181.347	0.649067	0.663412	0.0309139	-0.00199629	0.000285493	-6.99243	-0.00257772	-0.00146762	-9.40708e-05	0.654032	0.00361635	180.854
katG	2154973	G	A	oxyR'-ahpC	2726141	C	T	1	0	143.717	0	1	7.13506e-05	3.72964	Inf	Inf	0.000396392	8.61071e-24	10.7811	110.186	29.0593	1.03328e-22	-0.00363413	0.000441471	-8.23187	-0.00452893	-0.00279565	-0.0013544	0.594654	0.0304504	19.5286	0.527798	0.648326	0.0751882	0.656192	0.00378993	173.141	0.6487	0.663951	0.0309216	-0.00216105	0.000287504	-7.51658	-0.0027261	-0.00159816	-0.000101835	0.654031	0.00379	172.567
katG	2154974	T	G	oxyR'-ahpC	2726105	G	GAT	1	0	8192	0	1	0.0143722	1.24639	Inf	Inf	0.0224566	0.0143722	1.24639	Inf	Inf	0.0156788	-0.000223576	0.000109895	-2.03445	-0.000503014	-5.58909e-05	-0.000223576	0.653995	0.00359287	182.026	0.647014	0.661122	0.0205483	0.653995	0.00359281	182.029	0.647015	0.66112	0.0205483	-0.000146218	7.19063e-05	-2.03345	-0.000327505	-3.64514e-05	-4.5941e-06	0.653848	0.00359518	181.868
katG	2154974	T	G	oxyR'-ahpC	2726119	G	A	1	0	8192	0	1	0.0143722	1.24639	Inf	Inf	0.0224566	0.00497497	1.73046	Inf	Inf	0.00596997	-0.00027947	0.000116158	-2.40595	-0.000558909	-0.00011177	-0.000249972	0.654029	0.00354456	184.516	0.646961	0.660861	0.0229742	0.654029	0.00354483	184.502	0.646958	0.660858	0.0205494	-0.000182781	7.60451e-05	-2.40359	-0.000363432	-7.24328e-05	-5.74292e-06	0.653847	0.00354336	184.527
katG	2154974	T	G	oxyR'-ahpC	2726121	C	T	1	0	1322.46	0	1	0.0143722	1.24639	Inf	Inf	0.0224566	6.27219e-08	4.59696	166.9	18.9324	8.36292e-08	-0.00122967	0.000268651	-4.57721	-0.00178865	-0.000726605	-0.000524597	0.563633	0.0631352	8.92738	0.424939	0.658233	0.0415107	0.654544	0.00341623	191.599	0.647835	0.661087	0.0205655	-0.000693083	0.000170071	-4.07525	-0.00105043	-0.000383806	-2.17764e-05	0.653851	0.00341159	191.656
katG	2154974	T	G	oxyR'-ahpC	2726136	C	T	1	0	1333.68	0	1	0.0143722	1.24639	Inf	Inf	0.0224566	6.02947e-10	9.34405	Inf	Inf	9.04421e-10	-0.00111788	0.000246198	-4.54057	-0.00162093	-0.000670689	-0.000500155	0.65458	0.00370038	176.895	0.647295	0.661761	0.0459678	0.654578	0.00370119	176.856	0.647295	0.661762	0.0205666	-0.00073174	0.000161484	-4.53135	-0.00106522	-0.000437616	-2.2991e-05	0.653847	0.00369706	176.856
katG	2154974	T	G	oxyR'-ahpC	2726146	G	GT	1	0	1164.59	0	1	0.0143722	1.24639	Inf	Inf	0.0224566	2.48734e-11	10.8856	Inf	Inf	4.26402e-11	-0.00128556	0.000284088	-4.5252	-0.00184436	-0.000726678	-0.0005364	0.654691	0.00347929	188.168	0.648142	0.661473	0.0492992	0.654688	0.00348011	188.123	0.648141	0.661473	0.0205701	-0.000841642	0.000186235	-4.51924	-0.00120028	-0.00047964	-2.64441e-05	0.653846	0.00347741	188.026
katG	2154974	T	G	oxyR'-ahpC	2726139	C	T	1	0	1204.76	0	1	0.0143722	1.24639	Inf	Inf	0.0224566	2.48734e-11	10.8856	Inf	Inf	4.26402e-11	-0.00128556	0.00026127	-4.92041	-0.0018444	-0.000838273	-0.0005364	0.654691	0.00366564	178.602	0.647441	0.661625	0.0492992	0.654688	0.00366643	178.563	0.64744	0.661625	0.0205701	-0.000841642	0.000170903	-4.92468	-0.00120297	-0.000546227	-2.64441e-05	0.653846	0.00367629	177.855
katG	2154974	T	G	oxyR'-ahpC	2726141	C	A	1	0	1047.69	0	1	0.0143722	1.24639	Inf	Inf	0.0224566	1.02513e-12	12.4277	Inf	Inf	2.46031e-12	-0.00145325	0.00027916	-5.20578	-0.00201232	-0.000950186	-0.000570361	0.6548	0.00361707	181.031	0.647624	0.661956	0.0524202	0.654803	0.0036178	180.995	0.647623	0.661959	0.0205736	-0.000951586	0.000183089	-5.19741	-0.00131692	-0.00061941	-2.98984e-05	0.653852	0.00361262	180.991
katG	2154974	T	G	oxyR'-ahpC	2726142	G	A	1	0	890.219	0	1	0.0143722	1.24639	Inf	Inf	0.0224566	3.81216e-14	10.1376	2441.32	60.6025	1.52486e-13	-0.0018445	0.000316356	-5.83046	-0.00245934	-0.00122971	-0.000642695	0.624697	0.0303952	20.5525	0.547633	0.660059	0.0563307	0.655	0.00355205	184.4	0.647958	0.662031	0.0205799	-0.00115226	0.000206427	-5.58192	-0.00155224	-0.000761748	-3.62034e-05	0.653848	0.00355542	183.902
katG	2154974	T	G	oxyR'-ahpC	2726112	C	T	1	0	682.195	0	1	0.0143722	1.24639	Inf	Inf	0.0224566	6.37716e-14	6.48875	69.4597	18.0354	1.91315e-13	-0.00234755	0.000363976	-6.44974	-0.00307451	-0.00167678	-0.00072524	0.559924	0.0445548	12.5671	0.459283	0.635266	0.056946	0.65516	0.00353424	185.375	0.648036	0.662101	0.0205849	-0.00131445	0.000232264	-5.65929	-0.00181367	-0.00090175	-4.12995e-05	0.653846	0.00354497	184.443
katG	2154974	T	G	oxyR'-ahpC	2726145	G	A	1	0	438.156	0	1	0.0143722	1.24639	Inf	Inf	0.0224566	1.29596e-22	11.5436	177.565	35.5437	7.77578e-22	-0.00329775	0.000427966	-7.70563	-0.00419205	-0.00251515	-0.000859984	0.604996	0.0288701	20.9558	0.544583	0.655212	0.0728922	0.655845	0.00348166	188.371	0.648771	0.662694	0.0206064	-0.00199513	0.000271677	-7.34374	-0.00253375	-0.00148551	-6.26861e-05	0.65385	0.00347404	188.21
katG	2154974	T	G	oxyR'-ahpC	2726141	C	T	1	0	425.207	0	1	0.0143722	1.24639	Inf	Inf	0.0224566	8.61071e-24	10.7811	110.186	29.0593	1.03328e-22	-0.00363311	0.000457602	-7.93946	-0.00452767	-0.00279439	-0.000902804	0.59447	0.0311694	19.0723	0.53031	0.64463	0.075165	0.656007	0.00353679	185.481	0.648845	0.663315	0.0206115	-0.00215977	0.000288867	-7.4767	-0.00274071	-0.00159206	-6.78593e-05	0.653848	0.00354645	184.367
katG	2154980	G	T	oxyR'-ahpC	2726105	G	GAT	1	0	8192	0	1	0.0143722	1.24639	Inf	Inf	0.0224566	0.0143722	1.24639	Inf	Inf	0.0156788	-0.000223576	0.000108113	-2.06798	-0.000447173	-5.58909e-05	-0.000223576	0.653995	0.00354702	184.379	0.646671	0.661186	0.0205483	0.653995	0.00354704	184.378	0.646671	0.661185	0.0205483	-0.000146218	7.07248e-05	-2.06742	-0.000294139	-3.64553e-05	-4.5941e-06	0.653848	0.00354971	184.198
katG	2154980	G	T	oxyR'-ahpC	2726119	G	A	1	0	8192	0	1	0.0143722	1.24639	Inf	Inf	0.0224566	0.00497497	1.73046	Inf	Inf	0.00596997	-0.00027947	0.000119851	-2.3318	-0.00055891	-5.59003e-05	-0.000249972	0.654029	0.00368575	177.448	0.646897	0.66112	0.0229742	0.654029	0.00368615	177.429	0.646897	0.661121	0.0205494	-0.000182781	7.85162e-05	-2.32794	-0.000365752	-3.67018e-05	-5.74292e-06	0.653847	0.00368614	177.38
katG	2154980	G	T	oxyR'-ahpC	2726121	C	T	1	0	1322.46	0	1	0.0143722	1.24639	Inf	Inf	0.0224566	6.27219e-08	4.59696	166.9	18.9324	8.36292e-08	-0.00122967	0.000261997	-4.69345	-0.00178844	-0.000726713	-0.000524597	0.563633	0.062932	8.95621	0.425025	0.656911	0.0415107	0.654544	0.00350086	186.967	0.647072	0.661214	0.0205655	-0.000693083	0.000166853	-4.15386	-0.00103364	-0.000366076	-2.17764e-05	0.653851	0.0035025	186.681
katG	2154980	G	T	oxyR'-ahpC	2726136	C	T	1	0	1333.68	0	1	0.0143722	1.24639	Inf	Inf	0.0224566	6.02947e-10	9.34405	Inf	Inf	9.04421e-10	-0.00111788	0.000253646	-4.40724	-0.00167659	-0.00063885	-0.000500155	0.65458	0.00343068	190.802	0.648302	0.661403	0.0459678	0.654578	0.00343144	190.759	0.6483	0.661404	0.0205666	-0.00073174	0.000166323	-4.39951	-0.0010895	-0.000417814	-2.2991e-05	0.653847	0.0034312	190.559
katG	2154980	G	T	oxyR'-ahpC	2726146	G	GT	1	0	1164.59	0	1	0.0143722	1.24639	Inf	Inf	0.0224566	2.48734e-11	10.8856	Inf	Inf	4.26402e-11	-0.00128556	0.000270779	-4.74762	-0.00184481	-0.000782448	-0.0005364	0.654691	0.003607	181.505	0.647664	0.661474	0.0492992	0.654688	0.00360777	181.466	0.647663	0.661475	0.0205701	-0.000841642	0.00017747	-4.74245	-0.00121833	-0.000511625	-2.64441e-05	0.653846	0.00360955	181.143
katG	2154980	G	T	oxyR'-ahpC	2726139	C	T	1	0	1204.76	0	1	0.0143722	1.24639	Inf	Inf	0.0224566	2.48734e-11	10.8856	Inf	Inf	4.26402e-11	-0.00128556	0.000251669	-5.10813	-0.00180139	-0.000838318	-0.0005364	0.654691	0.00353398	185.256	0.647877	0.661691	0.0492992	0.654688	0.00353474	185.215	0.647877	0.661692	0.0205701	-0.000841642	0.000164774	-5.10784	-0.00118261	-0.000546841	-2.64441e-05	0.653846	0.00353913	184.747
katG	2154980	G	T	oxyR'-ahpC	2726141	C	A	1	0	1047.69	0	1	0.0143722	1.24639	Inf	Inf	0.0224566	1.02513e-12	12.4277	Inf	Inf	2.46031e-12	-0.00145325	0.000273387	-5.31571	-0.00201196	-0.000950229	-0.000570361	0.6548	0.00353312	185.332	0.647926	0.661642	0.0524202	0.654803	0.00353387	185.293	0.647926	0.661642	0.0205736	-0.000951586	0.000179197	-5.31029	-0.00130951	-0.000623771	-2.98984e-05	0.653852	0.00353355	185.041
katG	2154980	G	T	oxyR'-ahpC	2726142	G	A	1	0	890.219	0	1	0.0143722	1.24639	Inf	Inf	0.0224566	3.81216e-14	10.1376	2441.32	60.6025	1.52486e-13	-0.0018445	0.000310563	-5.93922	-0.00245967	-0.00122974	-0.000642695	0.624697	0.0310794	20.1	0.552529	0.660001	0.0563307	0.655	0.00358265	182.826	0.647441	0.661853	0.0205799	-0.00115226	0.000204657	-5.63018	-0.0015664	-0.000747337	-3.62034e-05	0.653848	0.00358235	182.519
katG	2154980	G	T	oxyR'-ahpC	2726112	C	T	1	0	682.195	0	1	0.0143722	1.24639	Inf	Inf	0.0224566	6.37716e-14	6.48875	69.4597	18.0354	1.91315e-13	-0.00234755	0.000357202	-6.57205	-0.00307417	-0.00167687	-0.00072524	0.559924	0.0464755	12.0477	0.460049	0.642309	0.056946	0.65516	0.0036101	181.48	0.648131	0.66202	0.0205849	-0.00131445	0.000222086	-5.91865	-0.0017617	-0.000894151	-4.12995e-05	0.653846	0.0036234	180.451
katG	2154980	G	T	oxyR'-ahpC	2726145	G	A	1	0	438.156	0	1	0.0143722	1.24639	Inf	Inf	0.0224566	1.29596e-22	11.5436	177.565	35.5437	7.77578e-22	-0.00329775	0.000433446	-7.60822	-0.00413616	-0.00243314	-0.000859984	0.604996	0.0290278	20.842	0.539119	0.65511	0.0728922	0.655845	0.00347705	188.621	0.648637	0.662416	0.0206064	-0.00199513	0.000283552	-7.03619	-0.00256297	-0.00145949	-6.26861e-05	0.65385	0.00347579	188.116
katG	2154980	G	T	oxyR'-ahpC	2726141	C	T	1	0	425.207	0	1	0.0143722	1.24639	Inf	Inf	0.0224566	8.61071e-24	10.7811	110.186	29.0593	1.03328e-22	-0.00363311	0.000458726	-7.92	-0.00452791	-0.00273927	-0.000902804	0.59447	0.0303857	19.5641	0.529488	0.645242	0.075165	0.656007	0.00356745	183.887	0.649025	0.66256	0.0206115	-0.00215977	0.000292767	-7.3771	-0.00275942	-0.00160838	-6.78593e-05	0.653848	0.00356788	183.259
katG	2155102	T	C	oxyR'-ahpC	2726105	G	GAT	1	0	5604.67	0	1	0.00847789	1.37472	520.125	11.3362	0.0184302	0.0143722	1.24639	Inf	Inf	0.0156788	-0.000223614	0.00010458	-2.1382	-0.000447267	-5.59034e-05	-0.000295788	0.654049	0.0036184	180.756	0.646964	0.660799	0.02055	0.511191	0.139917	3.65354	0.15855	0.659726	0.0212455	-0.000146254	6.84643e-05	-2.13621	-0.000293256	-3.65108e-05	-6.07844e-06	0.511045	0.139983	3.65076
katG	2155102	T	C	oxyR'-ahpC	2726119	G	A	1	0	3112.27	0	1	0.00847789	1.37472	520.125	11.3362	0.0184302	0.00497497	1.73046	Inf	Inf	0.00596997	-0.000279517	0.000122132	-2.28864	-0.000503312	-5.59034e-05	-0.00033071	0.654085	0.00345872	189.112	0.647598	0.660798	0.0229762	0.511228	0.154854	3.30135	0.149717	0.659415	0.021247	-0.000182828	7.99412e-05	-2.28703	-0.000332899	-3.65114e-05	-7.59846e-06	0.511045	0.154933	3.2985
katG	2155102	T	C	oxyR'-ahpC	2726121	C	T	1	0	624.537	0	1	0.00847789	1.37472	520.125	11.3362	0.0184302	6.27219e-08	4.59696	166.9	18.9324	8.36292e-08	-0.00122987	0.000259236	-4.74423	-0.0017332	-0.000726744	-0.000694034	0.563686	0.0602443	9.35667	0.440283	0.657821	0.0415146	0.511738	0.140243	3.64893	0.158623	0.660246	0.0212682	-0.000693263	0.000163401	-4.24272	-0.00102374	-0.000393864	-2.88126e-05	0.511045	0.140308	3.64231
katG	2155102	T	C	oxyR'-ahpC	2726136	C	T	1	0	649.045	0	1	0.00847789	1.37472	520.125	11.3362	0.0184302	6.02947e-10	9.34405	Inf	Inf	9.04421e-10	-0.00111807	0.000249477	-4.48165	-0.00162138	-0.000615074	-0.000661698	0.654634	0.00355825	183.976	0.647028	0.661237	0.0459716	0.511778	0.136976	3.73626	0.156185	0.659785	0.0212699	-0.000731925	0.000163366	-4.48028	-0.00106112	-0.000406849	-3.04193e-05	0.511046	0.137045	3.72903
katG	2155102	T	C	oxyR'-ahpC	2726139	C	T	1	0	553.49	0	1	0.00847789	1.37472	520.125	11.3362	0.0184302	2.48734e-11	10.8856	Inf	Inf	4.26402e-11	-0.00128578	0.00026647	-4.82522	-0.00184482	-0.000782557	-0.000709652	0.654744	0.003709	176.529	0.64756	0.66249	0.0493032	0.511887	0.136791	3.7421	0.159964	0.660719	0.0212744	-0.000841856	0.000174486	-4.82478	-0.00121096	-0.000508127	-3.49881e-05	0.511045	0.136852	3.73428
katG	2155102	T	C	oxyR'-ahpC	2726146	G	GT	1	0	532.265	0	1	0.00847789	1.37472	520.125	11.3362	0.0184302	2.48734e-11	10.8856	Inf	Inf	4.26402e-11	-0.00128578	0.000267377	-4.80886	-0.00178901	-0.000782475	-0.000709652	0.654744	0.00358202	182.786	0.648076	0.661949	0.0493032	0.511887	0.135756	3.77063	0.157583	0.660535	0.0212744	-0.000841856	0.000175423	-4.79901	-0.00117596	-0.000509962	-3.49881e-05	0.511045	0.135822	3.76262
katG	2155102	T	C	oxyR'-ahpC	2726141	C	A	1	0	493.703	0	1	0.00847789	1.37472	520.125	11.3362	0.0184302	1.02513e-12	12.4277	Inf	Inf	2.46031e-12	-0.00145349	0.000276246	-5.26158	-0.00206808	-0.000894604	-0.000754579	0.654854	0.0035493	184.502	0.647698	0.661685	0.0524245	0.511997	0.142477	3.59354	0.155176	0.661015	0.021279	-0.000951823	0.000180961	-5.25983	-0.00134469	-0.000588127	-3.95585e-05	0.511046	0.14254	3.58528
katG	2155102	T	C	oxyR'-ahpC	2726112	C	T	1	0	311.486	0	1	0.00847789	1.37472	520.125	11.3362	0.0184302	6.37716e-14	6.48875	69.4597	18.0354	1.91315e-13	-0.00234794	0.000370881	-6.33072	-0.00307468	-0.00162111	-0.000959483	0.559979	0.0461637	12.1303	0.454275	0.635835	0.0569515	0.512359	0.143126	3.57977	0.156398	0.660446	0.021294	-0.0013148	0.00022647	-5.80561	-0.00176292	-0.000874963	-5.4644e-05	0.511044	0.143199	3.56878
katG	2155102	T	C	oxyR'-ahpC	2726145	G	A	1	0	202.439	0	1	0.00847789	1.37472	520.125	11.3362	0.0184302	1.29596e-22	11.5436	177.565	35.5437	7.77578e-22	-0.0032983	0.000408425	-8.07567	-0.00408072	-0.00246016	-0.00113775	0.60505	0.0273729	22.1039	0.544475	0.653937	0.0728986	0.51304	0.150648	3.40556	0.154758	0.661246	0.0213223	-0.00199564	0.000261005	-7.64598	-0.00250638	-0.00147745	-8.29402e-05	0.511045	0.150716	3.39077
katG	2155142	T	G	oxyR'-ahpC	2726105	G	GAT	1	0	4503599627370490	0	1	0.11991	0.354516	Inf	Inf	0.125455	0.0143722	1.24639	Inf	Inf	0.0156788	-0.000223551	0.000105898	-2.111	-0.000447141	-5.58878e-05	-0.000158083	0.653921	0.00345643	189.19	0.647314	0.66069	0.020546	0.653921	0.00345726	189.144	0.647309	0.660691	0.014529	-0.000146185	6.93039e-05	-2.10933	-0.000292466	-3.64651e-05	-3.24797e-06	0.653775	0.00346017	188.943
katG	2155142	T	G	oxyR'-ahpC	2726119	G	A	1	0	16384	0	1	0.11991	0.354516	Inf	Inf	0.125455	0.00497497	1.73046	Inf	Inf	0.00596997	-0.000279439	0.000123264	-2.26701	-0.00055891	-5.5894e-05	-0.000176748	0.65396	0.00350519	186.569	0.64673	0.660463	0.0229718	0.653961	0.00350625	186.513	0.64673	0.660462	0.0145299	-0.000182742	8.06495e-05	-2.26588	-0.00036674	-3.67696e-05	-4.06021e-06	0.653778	0.00350846	186.343
katG	2155142	T	G	oxyR'-ahpC	2726121	C	T	1	0	4913.05	0	1	0.11991	0.354516	Inf	Inf	0.125455	6.27219e-08	4.59696	166.9	18.9324	8.36292e-08	-0.00122953	0.000252038	-4.87837	-0.00173262	-0.000761725	-0.000370925	0.563559	0.0602665	9.35111	0.442763	0.657487	0.0415052	0.65447	0.00349886	187.053	0.647438	0.661617	0.0145412	-0.000692914	0.000160483	-4.31767	-0.00100684	-0.000396604	-1.53953e-05	0.653777	0.00349968	186.811
katG	2155142	T	G	oxyR'-ahpC	2726139	C	T	1	0	4452.29	0	1	0.11991	0.354516	Inf	Inf	0.125455	2.48734e-11	10.8856	Inf	Inf	4.26402e-11	-0.00128542	0.00026279	-4.89143	-0.00184419	-0.000782471	-0.000379272	0.654617	0.00359966	181.855	0.647223	0.661659	0.0492937	0.654617	0.00360075	181.8	0.647223	0.661659	0.0145445	-0.000841458	0.000172381	-4.88137	-0.00120706	-0.000512644	-1.86957e-05	0.653776	0.00359524	181.845
katG	2155142	T	G	oxyR'-ahpC	2726146	G	GT	1	0	4251.56	0	1	0.11991	0.354516	Inf	Inf	0.125455	2.48734e-11	10.8856	Inf	Inf	4.26402e-11	-0.00128542	0.00027115	-4.74063	-0.00184452	-0.000782424	-0.000379272	0.654617	0.00379068	172.691	0.647191	0.662107	0.0492937	0.654617	0.00379186	172.638	0.647191	0.662109	0.0145445	-0.000841458	0.000177772	-4.73334	-0.00121608	-0.000508611	-1.86957e-05	0.653776	0.00379283	172.372
katG	2155142	T	G	oxyR'-ahpC	2726141	C	A	1	0	3898.29	0	1	0.11991	0.354516	Inf	Inf	0.125455	1.02513e-12	12.4277	Inf	Inf	2.46031e-12	-0.00145309	0.000288582	-5.03525	-0.00201226	-0.000894156	-0.000403283	0.654726	0.00353576	185.173	0.647864	0.661674	0.0524143	0.654732	0.00353686	185.117	0.647864	0.661675	0.014547	-0.000951373	0.000189101	-5.03104	-0.00132206	-0.000585209	-2.11378e-05	0.65378	0.00353802	184.787
katG	2155142	T	G	oxyR'-ahpC	2726142	G	A	1	0	3115.86	0	1	0.11991	0.354516	Inf	Inf	0.125455	3.81216e-14	10.1376	2441.32	60.6025	1.52486e-13	-0.00184429	0.000317785	-5.80359	-0.00245893	-0.00122946	-0.000454428	0.624624	0.0299096	20.8837	0.553902	0.660581	0.0563241	0.654925	0.0036045	181.696	0.648072	0.662418	0.0145513	-0.00115199	0.000202923	-5.67697	-0.00153949	-0.000744517	-2.55952e-05	0.653773	0.00359889	181.66
katG	2155142	T	G	oxyR'-ahpC	2726112	C	T	1	0	2394.58	0	1	0.11991	0.354516	Inf	Inf	0.125455	6.37716e-14	6.48875	69.4597	18.0354	1.91315e-13	-0.00234729	0.000356	-6.59351	-0.00312971	-0.00173242	-0.000512794	0.559851	0.0454293	12.3236	0.463992	0.636375	0.0569386	0.65509	0.00336681	194.573	0.64851	0.66217	0.0145549	-0.00131413	0.000228595	-5.74874	-0.00179958	-0.000908004	-2.91977e-05	0.653775	0.0033645	194.316
katG	2155148	T	C	oxyR'-ahpC	2726119	G	A	1	0	8192	0	1	0.0415157	0.78016	Inf	Inf	0.0561022	0.00497497	1.73046	Inf	Inf	0.00596997	-0.000279454	0.000122843	-2.27488	-0.000558909	-5.5894e-05	-0.000216476	0.653994	0.00346186	188.914	0.647207	0.660998	0.022973	0.653992	0.00346258	188.874	0.647206	0.660998	0.0177958	-0.000182761	8.03448e-05	-2.27471	-0.000365665	-3.66164e-05	-4.97311e-06	0.65381	0.00346624	188.622
katG	2155148	T	C	oxyR'-ahpC	2726146	G	GT	1	0	1895.8	0	1	0.0415157	0.78016	Inf	Inf	0.0561022	2.48734e-11	10.8856	Inf	Inf	4.26402e-11	-0.00128549	0.000265189	-4.84745	-0.00184419	-0.000782595	-0.000464524	0.654653	0.00351742	186.118	0.647742	0.661229	0.0492964	0.654653	0.0035184	186.065	0.64774	0.66123	0.0178137	-0.000841551	0.000173623	-4.84701	-0.00119954	-0.000516301	-2.28994e-05	0.653812	0.00352253	185.609
katG	2155148	T	C	oxyR'-ahpC	2726139	C	T	1	0	1993.31	0	1	0.0415157	0.78016	Inf	Inf	0.0561022	2.48734e-11	10.8856	Inf	Inf	4.26402e-11	-0.00128549	0.000262246	-4.90185	-0.00184139	-0.000838273	-0.000464524	0.654653	0.00362424	180.632	0.647997	0.661349	0.0492964	0.654653	0.00362517	180.585	0.647997	0.66135	0.0178137	-0.000841551	0.000171746	-4.89999	-0.00119765	-0.000545954	-2.28994e-05	0.653812	0.00362764	180.231
katG	2155148	T	C	oxyR'-ahpC	2726141	C	A	1	0	1728.36	0	1	0.0415157	0.78016	Inf	Inf	0.0561022	1.02513e-12	12.4277	Inf	Inf	2.46031e-12	-0.00145316	0.000286488	-5.07232	-0.00201196	-0.000894343	-0.000493932	0.654763	0.00353517	185.214	0.647719	0.661429	0.0524173	0.654761	0.00353599	185.17	0.647719	0.66143	0.0178167	-0.000951475	0.000187423	-5.07661	-0.00131215	-0.000585757	-2.58906e-05	0.653809	0.0035479	184.281
katG	2155148	T	C	oxyR'-ahpC	2726142	G	A	1	0	1471.65	0	1	0.0415157	0.78016	Inf	Inf	0.0561022	3.81216e-14	10.1376	2441.32	60.6025	1.52486e-13	-0.0018444	0.000321237	-5.74156	-0.00250641	-0.00122962	-0.000556574	0.624661	0.0298981	20.893	0.556253	0.660371	0.0563274	0.654965	0.0034528	189.691	0.648204	0.661568	0.0178222	-0.00115212	0.000207384	-5.55551	-0.00158195	-0.000749052	-3.13504e-05	0.653813	0.00345805	189.07
katG	2155148	T	C	oxyR'-ahpC	2726112	C	T	1	0	1084.02	0	1	0.0415157	0.78016	Inf	Inf	0.0561022	6.37716e-14	6.48875	69.4597	18.0354	1.91315e-13	-0.00234742	0.000352573	-6.65796	-0.0030739	-0.00170777	-0.000628059	0.559888	0.0468484	11.9511	0.46029	0.634174	0.0569423	0.655126	0.00344263	190.298	0.648237	0.661773	0.0178266	-0.00131429	0.000224837	-5.84554	-0.00176843	-0.000872933	-3.57631e-05	0.653812	0.00343469	190.356
katG	2155148	T	C	oxyR'-ahpC	2726145	G	A	1	0	690.456	0	1	0.0415157	0.78016	Inf	Inf	0.0561022	1.29596e-22	11.5436	177.565	35.5437	7.77578e-22	-0.00329757	0.000439214	-7.50789	-0.00414439	-0.0024592	-0.000744747	0.604959	0.0285882	21.1612	0.539688	0.656313	0.0728877	0.655807	0.00353633	185.449	0.6492	0.662781	0.0178451	-0.00199489	0.000282898	-7.05164	-0.00257904	-0.00147678	-5.42829e-05	0.653813	0.00352399	185.532
katG	2155148	T	C	oxyR'-ahpC	2726141	C	T	1	0	667.52	0	1	0.0415157	0.78016	Inf	Inf	0.0561022	8.61071e-24	10.7811	110.186	29.0593	1.03328e-22	-0.00363291	0.000463384	-7.83995	-0.00452697	-0.00273848	-0.00078183	0.594433	0.0289178	20.556	0.530872	0.644199	0.0751603	0.655971	0.00354381	185.103	0.649099	0.662779	0.0178496	-0.00215952	0.000296975	-7.27171	-0.00274657	-0.00157547	-5.87626e-05	0.653812	0.00353269	185.075
katG	2155163	T	C	oxyR'-ahpC	2726105	G	GAT	1	0	8192	0	1	0.00497497	1.73046	Inf	Inf	0.0118452	0.0143722	1.24639	Inf	Inf	0.0156788	-0.000223588	0.000105127	-2.12683	-0.000447264	-5.58941e-05	-0.000249973	0.654033	0.00367174	178.126	0.646847	0.66101	0.0205494	0.654029	0.00367135	178.144	0.64685	0.66101	0.0229742	-0.000146234	6.87618e-05	-2.12668	-0.000294239	-3.64499e-05	-5.1368e-06	0.653883	0.00367414	177.969
katG	2155163	T	C	oxyR'-ahpC	2726119	G	A	1	0	6444.39	0	1	0.00497497	1.73046	Inf	Inf	0.0118452	0.00497497	1.73046	Inf	Inf	0.00596997	-0.000279486	0.000123423	-2.26446	-0.000559034	-5.59065e-05	-0.000279485	0.654065	0.00360688	181.338	0.647281	0.661473	0.0229755	0.654068	0.00360695	181.335	0.647283	0.661473	0.0229756	-0.000182802	8.08253e-05	-2.26169	-0.000366601	-3.66716e-05	-6.42131e-06	0.653885	0.00360343	181.462
katG	2155163	T	C	oxyR'-ahpC	2726136	C	T	1	0	992.593	0	1	0.00497497	1.73046	Inf	Inf	0.0118452	6.02947e-10	9.34405	Inf	Inf	9.04421e-10	-0.00111794	0.000255769	-4.37091	-0.00162124	-0.000670766	-0.000559206	0.654616	0.00355164	184.314	0.64781	0.661766	0.0459704	0.654618	0.00355234	184.278	0.64781	0.661767	0.0229949	-0.000731824	0.00016761	-4.36622	-0.00106983	-0.000439178	-2.57069e-05	0.653886	0.00355061	184.161
katG	2155163	T	C	oxyR'-ahpC	2726139	C	T	1	0	896.172	0	1	0.00497497	1.73046	Inf	Inf	0.0118452	2.48734e-11	10.8856	Inf	Inf	4.26402e-11	-0.00128563	0.000269196	-4.77583	-0.00184462	-0.000782551	-0.000599732	0.654727	0.0035791	182.931	0.647804	0.661256	0.0493019	0.654726	0.00357975	182.897	0.647804	0.661256	0.0229987	-0.000841739	0.000176349	-4.77314	-0.00120556	-0.000511946	-2.95679e-05	0.653884	0.00358231	182.531
katG	2155163	T	C	oxyR'-ahpC	2726146	G	GT	1	0	827.27	0	1	0.00497497	1.73046	Inf	Inf	0.0118452	2.48734e-11	10.8856	Inf	Inf	4.26402e-11	-0.00128563	0.00026556	-4.84122	-0.00184452	-0.000830087	-0.000599732	0.654727	0.00358704	182.526	0.647705	0.662125	0.0493019	0.654726	0.00358768	182.493	0.647705	0.662126	0.0229987	-0.000841739	0.000173806	-4.84297	-0.00120351	-0.000538209	-2.95679e-05	0.653884	0.00359531	181.871
katG	2155163	T	C	oxyR'-ahpC	2726141	C	A	1	0	757.295	0	1	0.00497497	1.73046	Inf	Inf	0.0118452	1.02513e-12	12.4277	Inf	Inf	2.46031e-12	-0.00145332	0.000291001	-4.99422	-0.00206798	-0.000950092	-0.000637699	0.654837	0.00369263	177.336	0.647564	0.66237	0.0524232	0.654834	0.00369331	177.303	0.647564	0.662371	0.0230025	-0.000951689	0.000190718	-4.99003	-0.00135313	-0.000620306	-3.34302e-05	0.653882	0.00369548	176.941
katG	2155163	T	C	oxyR'-ahpC	2726142	G	A	1	0	631.788	0	1	0.00497497	1.73046	Inf	Inf	0.0118452	3.81216e-14	10.1376	2441.32	60.6025	1.52486e-13	-0.00184461	0.000319544	-5.77264	-0.00251543	-0.00122987	-0.000718577	0.624734	0.0301932	20.6912	0.555116	0.660106	0.056334	0.655036	0.00351741	186.227	0.648573	0.662161	0.0230096	-0.00115239	0.000204589	-5.63272	-0.00155797	-0.000769126	-4.04803e-05	0.653884	0.00351584	185.982
katG	2155163	T	C	oxyR'-ahpC	2726145	G	A	1	0	317.303	0	1	0.00497497	1.73046	Inf	Inf	0.0118452	1.29596e-22	11.5436	177.565	35.5437	7.77578e-22	-0.00329793	0.000426443	-7.73359	-0.00414152	-0.00251522	-0.000961518	0.605033	0.0300299	20.1477	0.542367	0.657	0.0728966	0.655881	0.00362082	181.141	0.648992	0.66306	0.0230393	-0.00199536	0.000276109	-7.22669	-0.00256701	-0.00148829	-7.00913e-05	0.653885	0.00362318	180.473
katG	2155163	T	C	oxyR'-ahpC	2726141	C	T	1	0	307.514	0	1	0.00497497	1.73046	Inf	Inf	0.0118452	8.61071e-24	10.7811	110.186	29.0593	1.03328e-22	-0.00363332	0.000447667	-8.11612	-0.00458335	-0.00273927	-0.00100939	0.594507	0.0306476	19.3982	0.521378	0.644842	0.0751696	0.656046	0.00367649	178.444	0.648519	0.663113	0.0230451	-0.00216003	0.000288432	-7.48887	-0.00271773	-0.00161912	-7.58758e-05	0.653886	0.00368546	177.423
katG	2155167	G	T	oxyR'-ahpC	2726145	G	A	3.16555e-24	55.4557	225.015	114.171	1.89933e-21	4.22336e-24	17.6674	4041.68	102.741	5.2792e-23	1.29596e-22	11.5436	177.565	35.5437	7.77578e-22	0.179071	0.0518535	3.45341	0.0814556	0.282315	0.172914	0.513772	0.0371072	13.8456	0.43252	0.58115	0.0619011	0.545478	0.0297695	18.3234	0.483209	0.600752	0.0634614	0.0920019	0.0250322	3.67534	0.0438333	0.143341	0.0107036	0.63748	0.0184519	34.5483
katG	2155167	G	T	oxyR'-ahpC	2726105	G	GAT	1	0	438.156	0	1	4.22336e-24	17.6674	4041.68	102.741	5.2792e-23	0.0143722	1.24639	Inf	Inf	0.0156788	-0.000224215	0.000106032	-2.1146	-0.000448405	-5.60465e-05	-0.000830227	0.655809	0.00362221	181.052	0.648425	0.662788	0.0206053	0.637627	0.0190853	33.4093	0.594867	0.661466	0.074182	-0.000147042	6.95086e-05	-2.11546	-0.00029448	-3.67242e-05	-1.7107e-05	0.63748	0.0190946	33.3854
katG	2155167	G	T	oxyR'-ahpC	2726119	G	A	1	0	317.303	0	1	4.22336e-24	17.6674	4041.68	102.741	5.2792e-23	0.00497497	1.73046	Inf	Inf	0.00596997	-0.000280269	0.000126465	-2.21617	-0.000560947	-5.60743e-05	-0.000928248	0.655848	0.00348552	188.164	0.649182	0.662752	0.0230381	0.637663	0.018297	34.8508	0.593393	0.661027	0.0741863	-0.000183814	8.29909e-05	-2.21487	-0.000369682	-3.7078e-05	-2.13851e-05	0.63748	0.018303	34.8292
katG	2155167	G	T	oxyR'-ahpC	2726136	C	T	1	0	56.3916	0	1	4.22336e-24	17.6674	4041.68	102.741	5.2792e-23	6.02947e-10	9.34405	Inf	Inf	9.04421e-10	-0.00112108	0.000247535	-4.52896	-0.0016261	-0.000672496	-0.00185727	0.656398	0.00364123	180.268	0.649218	0.664254	0.0460955	0.638215	0.017962	35.5314	0.594397	0.661655	0.0742505	-0.000735872	0.000162541	-4.5273	-0.00106783	-0.000441055	-8.56119e-05	0.63748	0.0179696	35.4755
katG	2155167	G	T	oxyR'-ahpC	2726139	C	T	1	0	48.8068	0	1	4.22336e-24	17.6674	4041.68	102.741	5.2792e-23	2.48734e-11	10.8856	Inf	Inf	4.26402e-11	-0.00128924	0.000269662	-4.78095	-0.00185019	-0.000840571	-0.00199187	0.656508	0.00359382	182.677	0.649139	0.663784	0.0494361	0.638326	0.0179378	35.5856	0.597983	0.662495	0.0742634	-0.000846395	0.000177085	-4.7796	-0.001213	-0.000548055	-9.84703e-05	0.63748	0.0179468	35.5206
katG	2155167	G	T	oxyR'-ahpC	2726146	G	GT	1	0	46.7103	0	1	4.22336e-24	17.6674	4041.68	102.741	5.2792e-23	2.48734e-11	10.8856	Inf	Inf	4.26402e-11	-0.00128924	0.000265205	-4.86129	-0.00184988	-0.000784797	-0.00199187	0.656508	0.00344397	190.626	0.649952	0.663449	0.0494361	0.638326	0.0180085	35.4457	0.595765	0.661392	0.0742634	-0.000846395	0.000174173	-4.85951	-0.00121519	-0.000516114	-9.84703e-05	0.63748	0.0180182	35.3797
katG	2155167	G	T	oxyR'-ahpC	2726141	C	A	1	0	42.9839	0	1	4.22336e-24	17.6674	4041.68	102.741	5.2792e-23	1.02513e-12	12.4277	Inf	Inf	2.46031e-12	-0.0014574	0.000295687	-4.92886	-0.00207091	-0.000952545	-0.00211797	0.656619	0.00349618	187.81	0.649474	0.663465	0.0525658	0.638437	0.0179531	35.5613	0.596392	0.662083	0.0742763	-0.000956956	0.000194485	-4.92045	-0.00135409	-0.000620318	-0.000111333	0.63748	0.0179513	35.5116
katG	2155167	G	T	oxyR'-ahpC	2726112	C	T	1	0	26.9717	0	1	4.22336e-24	17.6674	4041.68	102.741	5.2792e-23	6.37716e-14	6.48875	69.4597	18.0354	1.91315e-13	-0.00235426	0.000352956	-6.67013	-0.00308173	-0.0016805	-0.0026931	0.561746	0.0450716	12.4634	0.470703	0.63717	0.0571312	0.638802	0.01821	35.0798	0.597204	0.662358	0.0743188	-0.0013225	0.000230076	-5.74809	-0.0018068	-0.000883707	-0.00015386	0.63748	0.0182163	34.9951
katG	2155167	G	T	oxyR'-ahpC	2726141	C	T	1	0	16.8696	0	1	4.22336e-24	17.6674	4041.68	102.741	5.2792e-23	8.61071e-24	10.7811	110.186	29.0593	1.03328e-22	-0.0036435	0.000450429	-8.08894	-0.0044843	-0.00274758	-0.00335247	0.596298	0.0304312	19.595	0.532324	0.64629	0.0753961	0.639652	0.018835	33.9609	0.592432	0.662949	0.0744177	-0.00217261	0.000294759	-7.3708	-0.00275398	-0.00159402	-0.000252763	0.63748	0.0188532	33.8128
katG	2155168	CT	GT	oxyR'-ahpC	2726145	G	A	0.00136679	1.34579	3.86804	2.29237	0.0482397	0	651.558	1457.65	945.21	0	1.29596e-22	11.5436	177.565	35.5437	7.77578e-22	0.00246249	0.00115387	2.13411	0.000263018	0.00479353	0.018597	0.483926	0.0596657	8.11063	0.367759	0.598275	0.0583052	0.86099	0.00318878	270.006	0.854482	0.867208	0.78342	0.00119167	0.000446848	2.66682	0.000159678	0.00191668	0.0010843	0.862181	0.0031617	272.695
katG	2155168	CT	GT	oxyR'-ahpC	2726141	C	A	4.13794e-05	2.16388	12.247	5.00782	0.00275863	0	651.558	1457.65	945.21	0	1.02513e-12	12.4277	Inf	Inf	2.46031e-12	0.00313184	0.000940549	3.3298	0.00150512	0.00515743	0.0355964	0.306213	0.0794353	3.85488	0.150304	0.468558	0.024514	0.861222	0.00317733	271.052	0.855125	0.867612	0.783632	0.000959012	0.000201609	4.75678	0.000508592	0.00133546	0.000872611	0.862181	0.00317095	271.9
katG	2155168	CT	GT	oxyR'-ahpC	2726146	G	GT	5.23989e-05	2.17696	13.4566	5.23617	0.00314394	0	651.558	1457.65	945.21	0	2.48734e-11	10.8856	Inf	Inf	4.26402e-11	0.00246085	0.00085885	2.86529	0.000905736	0.00427847	0.0297357	0.345057	0.087228	3.95581	0.17165	0.517416	0.0259833	0.861332	0.00316366	272.258	0.855739	0.867646	0.783732	0.000849134	0.000200466	4.23581	0.000393362	0.00120663	0.000772633	0.862181	0.00316004	272.839
katG	2155168	CT	AT	oxyR'-ahpC	2726105	G	GAT	1	0	6967.21	0	1	0.00172191	2.22385	Inf	Inf	0.00662274	0.0143722	1.24639	Inf	Inf	0.0156788	-0.000223601	0.00010732	-2.08349	-0.00044724	-5.58971e-05	-0.000273839	0.654068	0.00348564	187.647	0.646855	0.661075	0.0205506	0.654065	0.00348513	187.673	0.646856	0.661076	0.0251677	-0.00014625	7.02115e-05	-2.08299	-0.000295158	-3.64723e-05	-5.62754e-06	0.653918	0.00348781	187.487
katG	2155168	CT	AT	oxyR'-ahpC	2726119	G	A	1	0	4877.07	0	1	0.00172191	2.22385	Inf	Inf	0.00662274	0.00497497	1.73046	Inf	Inf	0.00596997	-0.000279494	0.000117396	-2.38079	-0.000511501	-5.59034e-05	-0.000306167	0.65411	0.00359056	182.175	0.647133	0.661008	0.022977	0.654071	0.00359028	182.178	0.647134	0.661007	0.0251682	-0.00018282	7.68484e-05	-2.37897	-0.000337068	-3.67044e-05	-7.0348e-06	0.653888	0.00359092	182.095
katG	2155168	CT	TT	oxyR'-ahpC	2726105	G	GAT	1	0	246.951	0	1	1.01033e-50	37.8348	8117.92	215.225	2.52583e-49	0.0143722	1.24639	Inf	Inf	0.0156788	-0.000224947	0.000110819	-2.02985	-0.000505727	-5.62165e-05	-0.00119196	0.657948	0.00359026	183.259	0.650677	0.665035	0.0206725	0.649098	0.00963136	67.3942	0.626359	0.663577	0.108067	-0.000148003	7.29492e-05	-2.02885	-0.000329386	-3.69113e-05	-2.46407e-05	0.64895	0.00963555	67.3496
katG	2155168	CT	AT	oxyR'-ahpC	2726121	C	T	1	0	760.88	0	1	0.00172191	2.22385	Inf	Inf	0.00662274	6.27219e-08	4.59696	166.9	18.9324	8.36292e-08	-0.00122981	0.000266157	-4.6206	-0.00178922	-0.000726704	-0.000642533	0.563706	0.0651371	8.65415	0.417629	0.658185	0.041516	0.654614	0.00358035	182.835	0.647528	0.662248	0.0251888	-0.000693248	0.000166405	-4.16603	-0.00104879	-0.000382854	-2.66754e-05	0.653921	0.00358633	182.337
katG	2155168	CT	AT	oxyR'-ahpC	2726136	C	T	1	0	770.613	0	1	0.00172191	2.22385	Inf	Inf	0.00662274	6.02947e-10	9.34405	Inf	Inf	9.04421e-10	-0.00111801	0.00025236	-4.43019	-0.00162103	-0.000670721	-0.000612597	0.654653	0.00359575	182.063	0.647269	0.661654	0.045973	0.654654	0.00359635	182.033	0.647269	0.661655	0.0251903	-0.000731906	0.00016548	-4.42293	-0.00106546	-0.000434673	-2.81629e-05	0.653922	0.00358952	182.175
katG	2155168	CT	TT	oxyR'-ahpC	2726119	G	A	1	0	178.323	0	1	1.01033e-50	37.8348	8117.92	215.225	2.52583e-49	0.00497497	1.73046	Inf	Inf	0.00596997	-0.000281183	0.000122763	-2.29046	-0.000562493	-5.62635e-05	-0.00133269	0.657985	0.00343307	191.661	0.651729	0.66555	0.0231132	0.649135	0.00910666	71.2814	0.628091	0.66327	0.108073	-0.000185014	8.0823e-05	-2.28913	-0.000371369	-3.71419e-05	-3.08027e-05	0.64895	0.00911177	71.2211
katG	2155168	CT	AT	oxyR'-ahpC	2726139	C	T	1	0	678.27	0	1	0.00172191	2.22385	Inf	Inf	0.00662274	2.48734e-11	10.8856	Inf	Inf	4.26402e-11	-0.00128571	0.000257474	-4.99355	-0.0018446	-0.000838357	-0.000656992	0.654763	0.00336216	194.745	0.647693	0.661113	0.0493047	0.654765	0.00336274	194.712	0.647693	0.661114	0.0251946	-0.000841835	0.000168878	-4.98488	-0.00120606	-0.000545071	-3.23928e-05	0.653924	0.00335831	194.718
katG	2155168	CT	AT	oxyR'-ahpC	2726146	G	GT	1	0	651.769	0	1	0.00172191	2.22385	Inf	Inf	0.00662274	2.48734e-11	10.8856	Inf	Inf	4.26402e-11	-0.00128571	0.000267237	-4.81113	-0.0018446	-0.00078264	-0.000656992	0.654763	0.00355122	184.377	0.647697	0.661808	0.0493047	0.654765	0.00355179	184.348	0.647697	0.661808	0.0251946	-0.000841835	0.000174925	-4.81254	-0.00120213	-0.000511534	-3.23928e-05	0.653924	0.00356058	183.656
katG	2155168	CT	AT	oxyR'-ahpC	2726141	C	A	1	0	614.15	0	1	0.00172191	2.22385	Inf	Inf	0.00662274	1.02513e-12	12.4277	Inf	Inf	2.46031e-12	-0.00145341	0.000284277	-5.11265	-0.00201241	-0.000894656	-0.000698585	0.654873	0.00364569	179.63	0.647635	0.661385	0.0524261	0.654874	0.00364628	179.601	0.647633	0.661385	0.0251988	-0.000951798	0.000186016	-5.11674	-0.00132106	-0.000592599	-3.66241e-05	0.653922	0.00365638	178.844
katG	2155168	CT	AT	oxyR'-ahpC	2726142	G	A	1	0	488.787	0	1	0.00172191	2.22385	Inf	Inf	0.00662274	3.81216e-14	10.1376	2441.32	60.6025	1.52486e-13	-0.00184471	0.000319554	-5.77275	-0.00251523	-0.00127995	-0.000787181	0.624771	0.0303074	20.6144	0.550251	0.659686	0.0563373	0.655074	0.00354532	184.771	0.647883	0.662026	0.0252065	-0.00115252	0.000208174	-5.53632	-0.00158676	-0.000759286	-4.43477e-05	0.653921	0.00355316	184.039
katG	2155168	CT	AT	oxyR'-ahpC	2726112	C	T	1	0	380.757	0	1	0.00172191	2.22385	Inf	Inf	0.00662274	6.37716e-14	6.48875	69.4597	18.0354	1.91315e-13	-0.00234781	0.000370491	-6.33704	-0.00313062	-0.00167701	-0.000888284	0.559998	0.0437905	12.7881	0.467717	0.636494	0.0569535	0.655238	0.00353235	185.496	0.647978	0.661873	0.0252128	-0.00131477	0.000231567	-5.67771	-0.00181803	-0.000905462	-5.05909e-05	0.653923	0.00352267	185.633
katG	2155168	CT	AT	oxyR'-ahpC	2726145	G	A	1	0	247.382	0	1	0.00172191	2.22385	Inf	Inf	0.00662274	1.29596e-22	11.5436	177.565	35.5437	7.77578e-22	-0.00329812	0.00043201	-7.63436	-0.00419182	-0.00245907	-0.00105332	0.60507	0.0292022	20.72	0.538302	0.655549	0.072901	0.655917	0.00358983	182.715	0.648984	0.663062	0.0252389	-0.00199559	0.000275701	-7.23823	-0.00255376	-0.00145928	-7.6788e-05	0.653921	0.00357906	182.708
katG	2155168	CT	AT	oxyR'-ahpC	2726141	C	T	1	0	239.754	0	1	0.00172191	2.22385	Inf	Inf	0.00662274	8.61071e-24	10.7811	110.186	29.0593	1.03328e-22	-0.00363352	0.000443314	-8.19628	-0.00452816	-0.00279501	-0.00110577	0.594543	0.0303053	19.6184	0.528032	0.643366	0.0751743	0.656084	0.00346284	189.464	0.649256	0.662572	0.0252453	-0.00216029	0.00028525	-7.57331	-0.00273787	-0.00161737	-8.31253e-05	0.653924	0.00346556	188.692
katG	2155168	CT	TT	oxyR'-ahpC	2726136	C	T	1	0	31.4627	0	1	1.01033e-50	37.8348	8117.92	215.225	2.52583e-49	6.02947e-10	9.34405	Inf	Inf	9.04421e-10	-0.00112473	0.000250537	-4.48929	-0.00163132	-0.000674051	-0.0026665	0.65854	0.0036819	178.859	0.652064	0.666008	0.046246	0.649691	0.00995286	65.2769	0.624788	0.664508	0.108166	-0.000740682	0.000165204	-4.48345	-0.00107829	-0.00043447	-0.000123315	0.648951	0.00995794	65.1692
katG	2155168	CT	TT	oxyR'-ahpC	2726139	C	T	1	0	27.2544	0	1	1.01033e-50	37.8348	8117.92	215.225	2.52583e-49	2.48734e-11	10.8856	Inf	Inf	4.26402e-11	-0.00129344	0.000261921	-4.9383	-0.0018533	-0.000789664	-0.00285974	0.658652	0.00350185	188.087	0.651086	0.665088	0.0495975	0.649802	0.00971735	66.8702	0.626812	0.663982	0.108184	-0.000851929	0.000172852	-4.92865	-0.00121485	-0.000524452	-0.000141836	0.64895	0.00970859	66.8429
katG	2155168	CT	TT	oxyR'-ahpC	2726146	G	GT	1	0	26.0797	0	1	1.01033e-50	37.8348	8117.92	215.225	2.52583e-49	2.48734e-11	10.8856	Inf	Inf	4.26402e-11	-0.00129344	0.000267302	-4.83888	-0.00185508	-0.00078736	-0.00285974	0.658652	0.00355519	185.265	0.651692	0.66584	0.0495975	0.649802	0.00980653	66.2621	0.626475	0.664239	0.108184	-0.000851929	0.000176348	-4.83094	-0.00121905	-0.000519463	-0.000141836	0.64895	0.00981231	66.1363
katG	2155168	CT	TT	oxyR'-ahpC	2726141	C	A	1	0	24.0073	0	1	1.01033e-50	37.8348	8117.92	215.225	2.52583e-49	1.02513e-12	12.4277	Inf	Inf	2.46031e-12	-0.00146215	0.000293082	-4.98888	-0.00213614	-0.00095506	-0.00304078	0.658764	0.00347468	189.59	0.652138	0.666178	0.0527375	0.649913	0.00928049	70.0301	0.62783	0.663719	0.108203	-0.000963213	0.000193529	-4.9771	-0.00139956	-0.000626345	-0.000160363	0.64895	0.00928786	69.8708
katG	2155168	CT	GT	oxyR'-ahpC	2726105	G	GAT	0.57815	0	4.45008	0	1	0	651.558	1457.65	945.21	0	0.0143722	1.24639	Inf	Inf	0.0156788	-0.000297973	0.000148663	-2.00436	-0.000598611	-7.43108e-05	-0.00862926	0.869374	0.00289174	300.64	0.863591	0.875436	0.0273154	0.86244	0.0031519	273.625	0.856681	0.868882	0.78474	-0.00025905	0.000129285	-2.00371	-0.000521112	-6.44744e-05	-0.000235712	0.862181	0.00315442	273.325
katG	2155168	CT	TT	oxyR'-ahpC	2726145	G	A	1	0	9.71979	0	1	1.01033e-50	37.8348	8117.92	215.225	2.52583e-49	1.29596e-22	11.5436	177.565	35.5437	7.77578e-22	-0.00331796	0.00041056	-8.08155	-0.00415717	-0.00253066	-0.00458486	0.608975	0.0294297	20.6925	0.541523	0.660356	0.0733715	0.650971	0.00936743	69.493	0.629586	0.664861	0.108379	-0.00202056	0.000265033	-7.62378	-0.00254358	-0.00150043	-0.000336398	0.64895	0.0093822	69.1683
katG	2155168	CT	GT	oxyR'-ahpC	2726121	C	T	0.0885153	0.0332386	1.2088	0.293451	1	0	651.558	1457.65	945.21	0	6.27219e-08	4.59696	166.9	18.9324	8.36292e-08	-0.00104254	0.000468087	-2.22724	-0.00193097	-5.95747e-05	-0.0128803	0.700804	0.0812029	8.63028	0.522745	0.839358	0.0516131	0.862912	0.00319616	269.984	0.856894	0.869217	0.785169	-0.000730618	0.000366799	-1.99187	-0.00148484	-3.9111e-05	-0.000664794	0.862181	0.00318935	270.331
katG	2155168	CT	GT	oxyR'-ahpC	2726139	C	T	0.0601147	0.030398	1.0858	0.266736	0.819746	0	651.558	1457.65	945.21	0	2.48734e-11	10.8856	Inf	Inf	4.26402e-11	-0.00111702	0.000469457	-2.3794	-0.00206903	-0.00014326	-0.0134975	0.795295	0.0527817	15.0676	0.673337	0.873575	0.0598872	0.86307	0.00312708	275.999	0.856774	0.86929	0.785313	-0.000888363	0.000413694	-2.14739	-0.00175525	-9.64706e-05	-0.000808327	0.862181	0.00311053	277.182
katG	2155168	CT	GT	oxyR'-ahpC	2726112	C	T	0.0496708	0.121512	1.01163	0.396306	0.709583	0	651.558	1457.65	945.21	0	6.37716e-14	6.48875	69.4597	18.0354	1.91315e-13	-0.00163794	0.000668535	-2.45005	-0.00289881	-0.000283249	-0.0146542	0.672961	0.0591247	11.3821	0.538626	0.775297	0.0684421	0.863284	0.00311357	277.265	0.857271	0.869617	0.785507	-0.00110227	0.00049893	-2.20927	-0.00207245	-0.00016504	-0.00100296	0.862181	0.00314229	274.38
katG	2155168	CT	GT	oxyR'-ahpC	2726141	C	T	0.118919	0.276574	1.13422	0.586569	1	0	651.558	1457.65	945.21	0	8.61071e-24	10.7811	110.186	29.0593	1.03328e-22	-0.00186051	0.000910982	-2.04231	-0.00353225	-2.8216e-05	-0.0133888	0.677517	0.0472694	14.3331	0.581044	0.76751	0.0856655	0.863442	0.00322921	267.385	0.85721	0.869658	0.785651	-0.00126053	0.000679093	-1.85619	-0.00264754	-1.75014e-05	-0.00114696	0.862181	0.00321102	268.507
katG	2155169	T	C	oxyR'-ahpC	2726105	G	GAT	1	0	1465.32	0	1	6.44997e-08	5.37705	1410.1	34.0694	6.44997e-07	0.0143722	1.24639	Inf	Inf	0.0156788	-0.000223764	0.000107889	-2.07401	-0.000447663	-5.59348e-05	-0.000487477	0.654488	0.00360671	181.464	0.646825	0.661196	0.0205637	0.601856	0.0533974	11.2713	0.477646	0.659854	0.0411963	-0.000146451	7.07e-05	-2.07144	-0.00029433	-3.65497e-05	-1.00244e-05	0.601709	0.0534302	11.2616
katG	2155169	T	C	oxyR'-ahpC	2726119	G	A	1	0	1035.75	0	1	6.44997e-08	5.37705	1410.1	34.0694	6.44997e-07	0.00497497	1.73046	Inf	Inf	0.00596997	-0.000279705	0.000130228	-2.1478	-0.000559472	-5.59441e-05	-0.000545032	0.654526	0.00337908	193.699	0.648039	0.661947	0.0229917	0.601893	0.0518628	11.6055	0.479889	0.660236	0.0411988	-0.000183074	8.53298e-05	-2.14549	-0.000367298	-3.67044e-05	-1.25312e-05	0.60171	0.0518878	11.5964
katG	2155169	T	C	oxyR'-ahpC	2726136	C	T	1	0	191.239	0	1	6.44997e-08	5.37705	1410.1	34.0694	6.44997e-07	6.02947e-10	9.34405	Inf	Inf	9.04421e-10	-0.00111882	0.000251646	-4.44601	-0.00167804	-0.000671103	-0.00109052	0.655074	0.00345829	189.421	0.648378	0.661664	0.0460025	0.602442	0.0517156	11.6491	0.477305	0.660526	0.0412364	-0.000732909	0.000165097	-4.43926	-0.00110238	-0.000435771	-5.01667e-05	0.601709	0.0517363	11.6303
katG	2155169	T	C	oxyR'-ahpC	2726139	C	T	1	0	165.755	0	1	6.44997e-08	5.37705	1410.1	34.0694	6.44997e-07	2.48734e-11	10.8856	Inf	Inf	4.26402e-11	-0.00128664	0.000259644	-4.95541	-0.00184584	-0.00083902	-0.00116955	0.655184	0.00342876	191.085	0.648429	0.661697	0.0493364	0.602553	0.0511171	11.7877	0.475976	0.659798	0.041244	-0.000842988	0.000170159	-4.95411	-0.00120325	-0.000546159	-5.77014e-05	0.60171	0.0511416	11.7656
katG	2155169	T	C	oxyR'-ahpC	2726142	G	A	1	0	118.079	0	1	6.44997e-08	5.37705	1410.1	34.0694	6.44997e-07	3.81216e-14	10.1376	2441.32	60.6025	1.52486e-13	-0.00184605	0.000323591	-5.70488	-0.0025176	-0.00123077	-0.00140131	0.625192	0.030049	20.8057	0.54893	0.660314	0.0563753	0.602864	0.0520441	11.5837	0.48342	0.66076	0.0412653	-0.00115414	0.000211244	-5.46353	-0.00157991	-0.000765715	-7.89992e-05	0.60171	0.0520659	11.5567
katG	2155169	T	C	oxyR'-ahpC	2726112	C	T	1	0	91.9472	0	1	6.44997e-08	5.37705	1410.1	34.0694	6.44997e-07	6.37716e-14	6.48875	69.4597	18.0354	1.91315e-13	-0.00234952	0.000371266	-6.3284	-0.00313269	-0.00167804	-0.00158129	0.560419	0.0448916	12.4838	0.467372	0.636198	0.0569963	0.603025	0.0522184	11.5481	0.478264	0.660723	0.0412763	-0.00131671	0.00023143	-5.68947	-0.00178921	-0.000895573	-9.01275e-05	0.601708	0.0522388	11.5184
katG	2155169	T	C	oxyR'-ahpC	2726145	G	A	1	0	59.4551	0	1	6.44997e-08	5.37705	1410.1	34.0694	6.44997e-07	1.29596e-22	11.5436	177.565	35.5437	7.77578e-22	-0.00330051	0.000422591	-7.81018	-0.00419579	-0.00251734	-0.00187508	0.605492	0.0292348	20.7113	0.536451	0.654601	0.0729519	0.603708	0.0549171	10.9931	0.468109	0.661989	0.041323	-0.00199844	0.000272724	-7.32767	-0.00254615	-0.00146625	-0.00013679	0.601709	0.0549465	10.9508
katG	2155169	T	C	oxyR'-ahpC	2726141	C	T	1	0	57.5829	0	1	6.44997e-08	5.37705	1410.1	34.0694	6.44997e-07	8.61071e-24	10.7811	110.186	29.0593	1.03328e-22	-0.00363616	0.000445896	-8.15474	-0.00453246	-0.00274219	-0.00196844	0.594966	0.0307861	19.3258	0.527344	0.643965	0.0752277	0.603874	0.0550227	10.975	0.469761	0.661537	0.0413344	-0.00216339	0.000289289	-7.47831	-0.00274519	-0.00161836	-0.000148082	0.601711	0.0550569	10.9289
katG	2155206	G	C	oxyR'-ahpC	2726105	G	GAT	1	0	8192	0	1	0.613024	0.136803	26.0543	1.88797	0.613024	0.0143722	1.24639	Inf	Inf	0.0156788	-0.000223576	0.000107292	-2.0838	-0.000447177	-5.58909e-05	-0.000223576	0.653883	0.00362351	180.456	0.646881	0.661223	0.0205447	0.153883	0.280021	0.54954	-0.348469	0.65694	0.00483493	-0.000146193	7.02489e-05	-2.08107	-0.000294551	-3.63971e-05	-4.59332e-06	0.153736	0.280162	0.548742
katG	2155206	G	C	oxyR'-ahpC	2726119	G	A	1	0	8192	0	1	0.613024	0.136803	26.0543	1.88797	0.613024	0.00497497	1.73046	Inf	Inf	0.00596997	-0.000279471	0.000117419	-2.38013	-0.000558878	-7.42787e-05	-0.000249967	0.653874	0.00350865	186.361	0.646532	0.66061	0.0229692	0.153941	0.287637	0.535192	-0.34901	0.657823	0.00483674	-0.000182739	7.6844e-05	-2.37805	-0.000363529	-4.8465e-05	-5.74155e-06	0.153758	0.287777	0.534298
katG	2155206	G	C	oxyR'-ahpC	2726136	C	T	1	0	1333.68	0	1	0.613024	0.136803	26.0543	1.88797	0.613024	6.02947e-10	9.34405	Inf	Inf	9.04421e-10	-0.00111788	0.000257046	-4.34896	-0.00167673	-0.000670654	-0.000500155	0.654467	0.00358527	182.543	0.647299	0.661551	0.04596	0.15447	0.28619	0.539747	-0.348562	0.657042	0.00485338	-0.000731618	0.000168493	-4.34213	-0.00109306	-0.000437147	-2.29871e-05	0.153738	0.286321	0.536945
katG	2155206	G	C	oxyR'-ahpC	2726146	G	GT	1	0	1164.59	0	1	0.613024	0.136803	26.0543	1.88797	0.613024	2.48734e-11	10.8856	Inf	Inf	4.26402e-11	-0.00128556	0.000262121	-4.90446	-0.00178868	-0.000782516	-0.000536401	0.654578	0.00353561	185.139	0.647406	0.661353	0.0492907	0.154578	0.27687	0.558305	-0.347898	0.656312	0.00485678	-0.0008415	0.000171722	-4.90036	-0.00116718	-0.000511878	-2.64396e-05	0.153737	0.276992	0.555021
katG	2155206	G	C	oxyR'-ahpC	2726139	C	T	1	0	1204.76	0	1	0.613024	0.136803	26.0543	1.88797	0.613024	2.48734e-11	10.8856	Inf	Inf	4.26402e-11	-0.00128556	0.000270272	-4.75654	-0.0018444	-0.000814842	-0.000536401	0.654578	0.00369292	177.252	0.646856	0.661029	0.0492907	0.154578	0.279309	0.553431	-0.348443	0.65726	0.00485678	-0.0008415	0.000176929	-4.75614	-0.00120424	-0.000530569	-2.64396e-05	0.153737	0.279446	0.550147
katG	2155206	G	C	oxyR'-ahpC	2726141	C	A	1	0	1047.69	0	1	0.613024	0.136803	26.0543	1.88797	0.613024	1.02513e-12	12.4277	Inf	Inf	2.46031e-12	-0.00145324	0.000278142	-5.22483	-0.00203593	-0.000950198	-0.00057036	0.654688	0.00366934	178.421	0.647032	0.661529	0.0524113	0.154688	0.282836	0.546916	-0.348241	0.656941	0.00486023	-0.000951421	0.000182469	-5.21414	-0.00133732	-0.000620527	-2.98933e-05	0.153736	0.282973	0.54329
katG	2155206	G	C	oxyR'-ahpC	2726112	C	T	1	0	682.195	0	1	0.613024	0.136803	26.0543	1.88797	0.613024	6.37716e-14	6.48875	69.4597	18.0354	1.91315e-13	-0.00234755	0.000351425	-6.68008	-0.00307401	-0.00167669	-0.000725239	0.559812	0.0455003	12.3035	0.453715	0.634357	0.0569346	0.155049	0.288094	0.538191	-0.347224	0.657691	0.00487159	-0.00131419	0.000226005	-5.81485	-0.00176475	-0.000880222	-4.12912e-05	0.153735	0.288238	0.533361
katG	2155206	G	C	oxyR'-ahpC	2726145	G	A	1	0	438.156	0	1	0.613024	0.136803	26.0543	1.88797	0.613024	1.29596e-22	11.5436	177.565	35.5437	7.77578e-22	-0.00329775	0.000430847	-7.65411	-0.00419182	-0.00245934	-0.000859983	0.604884	0.0284981	21.2254	0.542647	0.654693	0.0728786	0.155732	0.285636	0.545211	-0.346588	0.65853	0.00489303	-0.00199475	0.000277078	-7.19924	-0.00255667	-0.00144491	-6.26744e-05	0.153737	0.285773	0.537969
katG	2155206	G	C	oxyR'-ahpC	2726141	C	T	1	0	425.207	0	1	0.613024	0.136803	26.0543	1.88797	0.613024	8.61071e-24	10.7811	110.186	29.0593	1.03328e-22	-0.00363311	0.000442884	-8.20329	-0.00452778	-0.00273911	-0.000902804	0.594358	0.0302135	19.6719	0.529278	0.642995	0.0751508	0.155895	0.287599	0.542056	-0.347008	0.658858	0.00489816	-0.00215937	0.000283846	-7.60752	-0.00267019	-0.00160095	-6.78465e-05	0.153735	0.287727	0.534311
katG	2155222	C	A	oxyR'-ahpC	2726105	G	GAT	1	0	8192	0	1	0.00497497	1.73046	Inf	Inf	0.0118452	0.0143722	1.24639	Inf	Inf	0.0156788	-0.000223589	0.000106635	-2.09677	-0.000447216	-5.5894e-05	-0.000249973	0.654032	0.00354268	184.615	0.646719	0.66109	0.0205494	0.654031	0.0035424	184.629	0.646722	0.661089	0.0229743	-0.000146234	6.97269e-05	-2.09724	-0.000294102	-3.6512e-05	-5.13679e-06	0.653884	0.00354675	184.362
katG	2155222	C	A	oxyR'-ahpC	2726119	G	A	1	0	6444.39	0	1	0.00497497	1.73046	Inf	Inf	0.0118452	0.00497497	1.73046	Inf	Inf	0.00596997	-0.000279486	0.000122796	-2.27602	-0.000558909	-5.59003e-05	-0.000279485	0.654065	0.00357719	182.843	0.646815	0.661127	0.0229755	0.654068	0.00357713	182.847	0.646818	0.661125	0.0229756	-0.000182802	8.03447e-05	-2.27522	-0.000364054	-3.66563e-05	-6.42131e-06	0.653885	0.0035793	182.686
katG	2155222	C	A	oxyR'-ahpC	2726136	C	T	1	0	992.593	0	1	0.00497497	1.73046	Inf	Inf	0.0118452	6.02947e-10	9.34405	Inf	Inf	9.04421e-10	-0.00111794	0.000256788	-4.35357	-0.0016212	-0.000614903	-0.000559206	0.654616	0.00354541	184.638	0.647948	0.661782	0.0459704	0.654618	0.00354606	184.604	0.647946	0.661782	0.0229949	-0.000731824	0.00016817	-4.3517	-0.00106349	-0.000402586	-2.57069e-05	0.653886	0.00354894	184.248
katG	2155222	C	A	oxyR'-ahpC	2726139	C	T	1	0	896.172	0	1	0.00497497	1.73046	Inf	Inf	0.0118452	2.48734e-11	10.8856	Inf	Inf	4.26402e-11	-0.00128563	0.000265216	-4.8475	-0.00184456	-0.000782497	-0.000599732	0.654727	0.00346882	188.746	0.647997	0.661434	0.0493019	0.654726	0.0034695	188.709	0.647995	0.661434	0.0229987	-0.000841739	0.000173741	-4.84478	-0.0012086	-0.000512338	-2.95679e-05	0.653884	0.00347363	188.242
katG	2155222	C	A	oxyR'-ahpC	2726146	G	GT	1	0	827.27	0	1	0.00497497	1.73046	Inf	Inf	0.0118452	2.48734e-11	10.8856	Inf	Inf	4.26402e-11	-0.00128563	0.000272448	-4.71883	-0.00190009	-0.00078256	-0.000599732	0.654727	0.00369419	177.232	0.64776	0.662007	0.0493019	0.654726	0.00369484	177.2	0.647758	0.662007	0.0229987	-0.000841739	0.000178448	-4.71699	-0.00123151	-0.000512163	-2.95679e-05	0.653884	0.0036985	176.797
katG	2155222	C	A	oxyR'-ahpC	2726141	C	A	1	0	757.295	0	1	0.00497497	1.73046	Inf	Inf	0.0118452	1.02513e-12	12.4277	Inf	Inf	2.46031e-12	-0.00145332	0.000277903	-5.22961	-0.00201242	-0.000950252	-0.000637699	0.654837	0.00357201	183.324	0.648089	0.661924	0.0524232	0.654834	0.00357265	183.291	0.648089	0.661924	0.0230025	-0.000951689	0.000182033	-5.2281	-0.00131794	-0.000622476	-3.34302e-05	0.653882	0.0035788	182.71
katG	2155222	C	A	oxyR'-ahpC	2726142	G	A	1	0	631.788	0	1	0.00497497	1.73046	Inf	Inf	0.0118452	3.81216e-14	10.1376	2441.32	60.6025	1.52486e-13	-0.00184461	0.000322124	-5.7264	-0.00251511	-0.00122981	-0.000718577	0.624734	0.0297996	20.9646	0.552684	0.659892	0.056334	0.655036	0.00354703	184.672	0.648066	0.662166	0.0230096	-0.00115239	0.000206723	-5.57457	-0.00157755	-0.000773402	-4.04803e-05	0.653884	0.00354927	184.231
katG	2155222	C	A	oxyR'-ahpC	2726145	G	A	1	0	317.303	0	1	0.00497497	1.73046	Inf	Inf	0.0118452	1.29596e-22	11.5436	177.565	35.5437	7.77578e-22	-0.00329793	0.000437602	-7.53637	-0.00419164	-0.00245999	-0.000961518	0.605033	0.0296273	20.4215	0.53834	0.656002	0.0728966	0.655881	0.00344469	190.404	0.648898	0.662533	0.0230393	-0.00199536	0.000283798	-7.03091	-0.00258447	-0.001463	-7.00913e-05	0.653885	0.00345406	189.309
katG	2155222	C	A	oxyR'-ahpC	2726141	C	T	1	0	307.514	0	1	0.00497497	1.73046	Inf	Inf	0.0118452	8.61071e-24	10.7811	110.186	29.0593	1.03328e-22	-0.00363332	0.000459533	-7.90654	-0.00458282	-0.00273911	-0.00100939	0.594507	0.0315309	18.8547	0.525482	0.646503	0.0751696	0.656046	0.00357174	183.677	0.648689	0.663105	0.0230451	-0.00216003	0.000296774	-7.27837	-0.00272498	-0.0015728	-7.58758e-05	0.653886	0.00356041	183.655
katG	2155276	C	T	oxyR'-ahpC	2726119	G	A	1	0	8192	0	1	0.0143722	1.24639	Inf	Inf	0.0224566	0.00497497	1.73046	Inf	Inf	0.00596997	-0.00027947	0.000122223	-2.28655	-0.000503159	-5.58971e-05	-0.000249972	0.654029	0.00343575	190.36	0.647218	0.660729	0.0229742	0.654029	0.00343597	190.348	0.647216	0.660728	0.0205494	-0.000182781	7.99561e-05	-2.28602	-0.000331038	-3.66766e-05	-5.74292e-06	0.653847	0.00343949	190.1
katG	2155276	C	T	oxyR'-ahpC	2726121	C	T	1	0	1322.46	0	1	0.0143722	1.24639	Inf	Inf	0.0224566	6.27219e-08	4.59696	166.9	18.9324	8.36292e-08	-0.00122967	0.000261495	-4.70247	-0.00173281	-0.000767282	-0.000524597	0.563633	0.0620266	9.08695	0.424206	0.658606	0.0415107	0.654544	0.00361565	181.031	0.647112	0.66157	0.0205655	-0.000693083	0.000165216	-4.19501	-0.00103003	-0.000396848	-2.17764e-05	0.653851	0.0036133	180.957
katG	2155276	C	T	oxyR'-ahpC	2726136	C	T	1	0	1333.68	0	1	0.0143722	1.24639	Inf	Inf	0.0224566	6.02947e-10	9.34405	Inf	Inf	9.04421e-10	-0.00111788	0.000258887	-4.31801	-0.00167676	-0.000614855	-0.000500155	0.65458	0.00349947	187.051	0.647466	0.661178	0.0459678	0.654578	0.00350027	187.008	0.647465	0.661179	0.0205666	-0.00073174	0.000169774	-4.31008	-0.00109352	-0.000402783	-2.2991e-05	0.653847	0.00349546	187.056
katG	2155276	C	T	oxyR'-ahpC	2726139	C	T	1	0	1204.76	0	1	0.0143722	1.24639	Inf	Inf	0.0224566	2.48734e-11	10.8856	Inf	Inf	4.26402e-11	-0.00128556	0.000265397	-4.8439	-0.00184471	-0.000807935	-0.0005364	0.654691	0.00367643	178.078	0.647265	0.661696	0.0492992	0.654688	0.00367716	178.042	0.647265	0.661697	0.0205701	-0.000841642	0.000173838	-4.84153	-0.00121196	-0.000528468	-2.64441e-05	0.653846	0.0036808	177.637
katG	2155276	C	T	oxyR'-ahpC	2726146	G	GT	1	0	1164.59	0	1	0.0143722	1.24639	Inf	Inf	0.0224566	2.48734e-11	10.8856	Inf	Inf	4.26402e-11	-0.00128556	0.000268676	-4.78478	-0.00184476	-0.000782517	-0.0005364	0.654691	0.00357814	182.969	0.647688	0.661676	0.0492992	0.654688	0.00357893	182.928	0.647687	0.661677	0.0205701	-0.000841642	0.00017592	-4.78423	-0.00121187	-0.000511755	-2.64441e-05	0.653846	0.00358507	182.38
katG	2155276	C	T	oxyR'-ahpC	2726141	C	A	1	0	1047.69	0	1	0.0143722	1.24639	Inf	Inf	0.0224566	1.02513e-12	12.4277	Inf	Inf	2.46031e-12	-0.00145325	0.000290174	-5.00819	-0.00206796	-0.000894334	-0.000570361	0.6548	0.00358459	182.671	0.647834	0.661747	0.0524202	0.654803	0.00358529	182.636	0.647834	0.661747	0.0205736	-0.000951586	0.000190246	-5.00188	-0.00134822	-0.000586289	-2.98984e-05	0.653851	0.00358291	182.492
katG	2155276	C	T	oxyR'-ahpC	2726142	G	A	1	0	890.219	0	1	0.0143722	1.24639	Inf	Inf	0.0224566	3.81216e-14	10.1376	2441.32	60.6025	1.52486e-13	-0.0018445	0.000322625	-5.71717	-0.00251515	-0.00122981	-0.000642695	0.624697	0.0315008	19.8311	0.545065	0.660212	0.0563307	0.655	0.00346597	188.981	0.647911	0.661554	0.0205799	-0.00115226	0.000206949	-5.56782	-0.00159805	-0.000765331	-3.62034e-05	0.653848	0.00346255	188.834
katG	2155276	C	T	oxyR'-ahpC	2726112	C	T	1	0	682.195	0	1	0.0143722	1.24639	Inf	Inf	0.0224566	6.37716e-14	6.48875	69.4597	18.0354	1.91315e-13	-0.00234755	0.000362038	-6.48425	-0.00307406	-0.00167691	-0.00072524	0.559924	0.0463292	12.0858	0.464226	0.649296	0.056946	0.65516	0.0036439	179.797	0.648172	0.662502	0.0205849	-0.00131445	0.000226335	-5.80753	-0.00175654	-0.000911769	-4.12995e-05	0.653846	0.0036458	179.342
katG	2155276	C	T	oxyR'-ahpC	2726145	G	A	1	0	438.156	0	1	0.0143722	1.24639	Inf	Inf	0.0224566	1.29596e-22	11.5436	177.565	35.5437	7.77578e-22	-0.00329775	0.00043116	-7.64856	-0.00419181	-0.00251503	-0.000859984	0.604996	0.0274141	22.0688	0.544391	0.653646	0.0728922	0.655845	0.00360506	181.923	0.648916	0.66314	0.0206064	-0.00199513	0.000276226	-7.22281	-0.00256802	-0.00145085	-6.26861e-05	0.65385	0.00360711	181.267
katG	2155276	C	T	oxyR'-ahpC	2726141	C	T	1	0	425.207	0	1	0.0143722	1.24639	Inf	Inf	0.0224566	8.61071e-24	10.7811	110.186	29.0593	1.03328e-22	-0.00363311	0.000452396	-8.03082	-0.00452727	-0.00273892	-0.000902804	0.59447	0.0311119	19.1075	0.52797	0.646444	0.075165	0.656007	0.00365553	179.456	0.648906	0.663322	0.0206115	-0.00215977	0.000292774	-7.37692	-0.00273976	-0.00156216	-6.78593e-05	0.653848	0.00364717	179.275
katG	2155289	T	C	oxyR'-ahpC	2726105	G	GAT	1	0	8192	0	1	0.0143722	1.24639	Inf	Inf	0.0224566	0.0143722	1.24639	Inf	Inf	0.0156788	-0.000223576	0.000108497	-2.06066	-0.000447202	-5.58909e-05	-0.000223576	0.653995	0.00343382	190.457	0.647135	0.660676	0.0205483	0.653995	0.00343395	190.45	0.647134	0.660676	0.0205483	-0.000146218	7.09451e-05	-2.061	-0.000293805	-3.64306e-05	-4.5941e-06	0.653848	0.0034368	190.249
katG	2155289	T	C	oxyR'-ahpC	2726119	G	A	1	0	8192	0	1	0.0143722	1.24639	Inf	Inf	0.0224566	0.00497497	1.73046	Inf	Inf	0.00596997	-0.00027947	0.000124798	-2.23937	-0.00055892	-5.58971e-05	-0.000249972	0.654029	0.00336586	194.312	0.647276	0.660634	0.0229742	0.654029	0.00336615	194.296	0.647275	0.660635	0.0205494	-0.000182781	8.16948e-05	-2.23737	-0.000365268	-3.66778e-05	-5.74292e-06	0.653847	0.00336599	194.251
katG	2155289	T	C	oxyR'-ahpC	2726121	C	T	1	0	1322.46	0	1	0.0143722	1.24639	Inf	Inf	0.0224566	6.27219e-08	4.59696	166.9	18.9324	8.36292e-08	-0.00122967	0.000262875	-4.67778	-0.00178842	-0.000782429	-0.000524597	0.563633	0.0639176	8.81812	0.420141	0.657798	0.0415107	0.654544	0.00360117	181.759	0.647851	0.661581	0.0205655	-0.000693083	0.000167304	-4.14266	-0.00103612	-0.000381866	-2.17764e-05	0.653851	0.00360924	181.16
katG	2155289	T	C	oxyR'-ahpC	2726136	C	T	1	0	1333.68	0	1	0.0143722	1.24639	Inf	Inf	0.0224566	6.02947e-10	9.34405	Inf	Inf	9.04421e-10	-0.00111788	0.000241184	-4.63495	-0.00162075	-0.000670727	-0.000500155	0.65458	0.00353147	185.356	0.648033	0.662001	0.0459678	0.654578	0.00353223	185.316	0.648033	0.662003	0.0205666	-0.00073174	0.000158007	-4.63106	-0.00105081	-0.000438897	-2.2991e-05	0.653847	0.00353335	185.05
katG	2155289	T	C	oxyR'-ahpC	2726146	G	GT	1	0	1164.59	0	1	0.0143722	1.24639	Inf	Inf	0.0224566	2.48734e-11	10.8856	Inf	Inf	4.26402e-11	-0.00128556	0.000276451	-4.65021	-0.00184454	-0.000760415	-0.0005364	0.654691	0.00356238	183.779	0.64751	0.661678	0.0492992	0.654688	0.00356314	183.739	0.647509	0.661679	0.0205701	-0.000841642	0.000181151	-4.64608	-0.00120937	-0.000496347	-2.64441e-05	0.653846	0.00356416	183.45
katG	2155289	T	C	oxyR'-ahpC	2726139	C	T	1	0	1204.76	0	1	0.0143722	1.24639	Inf	Inf	0.0224566	2.48734e-11	10.8856	Inf	Inf	4.26402e-11	-0.00128556	0.000265862	-4.83543	-0.00184475	-0.000782561	-0.0005364	0.654691	0.00358229	182.757	0.647728	0.662086	0.0492992	0.654688	0.00358302	182.719	0.647727	0.662086	0.0205701	-0.000841642	0.000174443	-4.82475	-0.00121143	-0.000517603	-2.64441e-05	0.653846	0.00357815	182.733
katG	2155289	T	C	oxyR'-ahpC	2726141	C	A	1	0	1047.69	0	1	0.0143722	1.24639	Inf	Inf	0.0224566	1.02513e-12	12.4277	Inf	Inf	2.46031e-12	-0.00145325	0.000280573	-5.17957	-0.0020876	-0.000950073	-0.000570361	0.6548	0.00348112	188.1	0.647965	0.661661	0.0524202	0.654803	0.0034819	188.059	0.647965	0.661661	0.0205736	-0.000951586	0.000184001	-5.17164	-0.00136744	-0.000620864	-2.98984e-05	0.653851	0.0034802	187.877
katG	2155289	T	C	oxyR'-ahpC	2726142	G	A	1	0	890.219	0	1	0.0143722	1.24639	Inf	Inf	0.0224566	3.81216e-14	10.1376	2441.32	60.6025	1.52486e-13	-0.0018445	0.000317368	-5.81187	-0.00245961	-0.0012297	-0.000642695	0.624697	0.029633	21.0812	0.55762	0.660127	0.0563307	0.655	0.00354171	184.939	0.648011	0.661692	0.0205799	-0.00115226	0.00020582	-5.59837	-0.00155429	-0.000749487	-3.62034e-05	0.653848	0.00354188	184.605
katG	2155289	T	C	oxyR'-ahpC	2726112	C	T	1	0	682.195	0	1	0.0143722	1.24639	Inf	Inf	0.0224566	6.37716e-14	6.48875	69.4597	18.0354	1.91315e-13	-0.00234755	0.000348651	-6.73324	-0.00307405	-0.0016768	-0.00072524	0.559924	0.0459499	12.1855	0.459708	0.635865	0.056946	0.65516	0.00357007	183.515	0.647872	0.662229	0.0205849	-0.00131445	0.000227754	-5.77134	-0.00177975	-0.000893936	-4.12995e-05	0.653846	0.00357324	182.984
katG	2155289	T	C	oxyR'-ahpC	2726145	G	A	1	0	438.156	0	1	0.0143722	1.24639	Inf	Inf	0.0224566	1.29596e-22	11.5436	177.565	35.5437	7.77578e-22	-0.00329775	0.00043671	-7.55136	-0.00419285	-0.00251503	-0.000859984	0.604996	0.0301355	20.0759	0.533754	0.655124	0.0728922	0.655845	0.00362983	180.682	0.648594	0.662841	0.0206064	-0.00199513	0.000284849	-7.00415	-0.00255798	-0.0014777	-6.26861e-05	0.65385	0.00362817	180.215
katG	2155289	T	C	oxyR'-ahpC	2726141	C	T	1	0	425.207	0	1	0.0143722	1.24639	Inf	Inf	0.0224566	8.61071e-24	10.7811	110.186	29.0593	1.03328e-22	-0.00363311	0.00044465	-8.17072	-0.00452792	-0.00279464	-0.000902804	0.59447	0.0309169	19.228	0.530913	0.654439	0.075165	0.656007	0.00354167	185.225	0.64894	0.663077	0.0206115	-0.00215977	0.000291109	-7.41913	-0.00276218	-0.00160749	-6.78593e-05	0.653848	0.00354108	184.647
katG	2155300	G	A	oxyR'-ahpC	2726105	G	GAT	1	0	8192	0	1	0.122946	0.454734	296.949	5.66471	0.125455	0.0143722	1.24639	Inf	Inf	0.0156788	-0.000223576	0.000111451	-2.00604	-0.000502989	-5.5891e-05	-0.000223576	0.653939	0.00359837	181.732	0.646945	0.660929	0.0205465	0.403939	0.24547	1.64558	-0.339734	0.658898	0.0126916	-0.000146205	7.29841e-05	-2.00325	-0.000327244	-3.64998e-05	-4.59371e-06	0.403793	0.24559	1.64418
katG	2155300	G	A	oxyR'-ahpC	2726119	G	A	1	0	8192	0	1	0.122946	0.454734	296.949	5.66471	0.125455	0.00497497	1.73046	Inf	Inf	0.00596997	-0.00027947	0.000120122	-2.32655	-0.000558992	-5.59014e-05	-0.000249973	0.653975	0.00357902	182.725	0.646778	0.660945	0.0229723	0.403975	0.240203	1.68181	-0.343095	0.659054	0.0126927	-0.000182766	7.86286e-05	-2.32443	-0.000366138	-3.675e-05	-5.74245e-06	0.403793	0.240313	1.68027
katG	2155300	G	A	oxyR'-ahpC	2726121	C	T	1	0	1322.46	0	1	0.122946	0.454734	296.949	5.66471	0.125455	6.27219e-08	4.59696	166.9	18.9324	8.36292e-08	-0.00122967	1.32461	-0.000928326	-0.00178843	-0.000782432	-0.000524596	0.563576	0.0630038	8.94512	0.430938	0.658248	0.0415065	0.404485	0.650715	0.621602	-0.0153974	0.659487	0.0127088	-0.000693012	0.738536	-0.000938359	-0.00103286	-0.000401103	-2.17742e-05	0.403792	1.3692	0.294912
katG	2155300	G	A	oxyR'-ahpC	2726136	C	T	1	0	1333.68	0	1	0.122946	0.454734	296.949	5.66471	0.125455	6.02947e-10	9.34405	Inf	Inf	9.04421e-10	-0.00111788	0.000253272	-4.41377	-0.00162084	-0.00067069	-0.000500156	0.654524	0.00342304	191.212	0.647674	0.661277	0.0459639	0.404526	0.214282	1.88783	-0.0122674	0.659179	0.01271	-0.000731681	0.000165912	-4.41005	-0.00105992	-0.000436774	-2.29891e-05	0.403794	0.214374	1.8836
katG	2155300	G	A	oxyR'-ahpC	2726141	C	A	1	0	1047.69	0	1	0.122946	0.454734	296.949	5.66471	0.125455	1.02513e-12	12.4277	Inf	Inf	2.46031e-12	-0.00145324	0.00029599	-4.90977	-0.00206831	-0.000907103	-0.00057036	0.654744	0.00361576	181.081	0.647602	0.661271	0.0524158	0.404742	0.219978	1.83992	-0.0153369	0.660027	0.0127168	-0.000951503	0.000193606	-4.91463	-0.00135689	-0.000597468	-2.98959e-05	0.403791	0.22009	1.83466
katG	2155300	G	A	oxyR'-ahpC	2726112	C	T	1	0	682.195	0	1	0.122946	0.454734	296.949	5.66471	0.125455	6.37716e-14	6.48875	69.4597	18.0354	1.91315e-13	-0.00234754	0.000364928	-6.4329	-0.00307788	-0.0016771	-0.000725239	0.559868	0.0446221	12.5469	0.462824	0.634779	0.0569403	0.405104	0.222156	1.82351	-0.0629468	0.660186	0.0127282	-0.00131431	0.000230635	-5.69867	-0.00178829	-0.000894007	-4.12953e-05	0.40379	0.222265	1.8167
katG	2155300	G	A	oxyR'-ahpC	2726145	G	A	1	0	438.156	0	1	0.122946	0.454734	296.949	5.66471	0.125455	1.29596e-22	11.5436	177.565	35.5437	7.77578e-22	-0.00329775	0.000428877	-7.68926	-0.00413641	-0.00245919	-0.000859983	0.60494	0.0296542	20.3998	0.54064	0.655622	0.0728854	0.405786	0.215442	1.88351	-0.0129896	0.661952	0.0127496	-0.00199494	0.000274645	-7.2637	-0.00254638	-0.00148814	-6.26802e-05	0.403791	0.215541	1.87338
katG	2155300	G	A	oxyR'-ahpC	2726141	C	T	1	0	425.207	0	1	0.122946	0.454734	296.949	5.66471	0.125455	8.61071e-24	10.7811	110.186	29.0593	1.03328e-22	-0.00363311	0.000439484	-8.26677	-0.00452763	-0.00279486	-0.000902805	0.594413	0.0307496	19.3308	0.527337	0.645377	0.0751579	0.405952	0.229162	1.77146	-0.0946286	0.661002	0.0127549	-0.00215957	0.000287206	-7.51925	-0.00276109	-0.00162595	-6.78529e-05	0.403793	0.229289	1.76107
katG	2155346	C	T	oxyR'-ahpC	2726105	G	GAT	1	0	4503599627370490	0	1	0.11991	0.354516	Inf	Inf	0.125455	0.0143722	1.24639	Inf	Inf	0.0156788	-0.000223551	0.000104522	-2.13879	-0.000447133	-5.58878e-05	-0.000158083	0.653921	0.00351225	186.183	0.647024	0.66088	0.020546	0.653921	0.00351321	186.132	0.647021	0.660884	0.014529	-0.000146185	6.84184e-05	-2.13663	-0.000294035	-3.64454e-05	-3.24797e-06	0.653775	0.00351317	186.092
katG	2155346	C	T	oxyR'-ahpC	2726119	G	A	1	0	16384	0	1	0.11991	0.354516	Inf	Inf	0.125455	0.00497497	1.73046	Inf	Inf	0.00596997	-0.000279439	0.000123893	-2.25548	-0.00055894	-5.58909e-05	-0.000176748	0.65396	0.00345722	189.158	0.647249	0.661026	0.0229718	0.653961	0.00345819	189.105	0.647246	0.661026	0.0145299	-0.000182742	8.10826e-05	-2.25378	-0.000367702	-3.6646e-05	-4.06021e-06	0.653778	0.00345949	188.981
katG	2155346	C	T	oxyR'-ahpC	2726121	C	T	1	0	4913.05	0	1	0.11991	0.354516	Inf	Inf	0.125455	6.27219e-08	4.59696	166.9	18.9324	8.36292e-08	-0.00122953	0.000256286	-4.7975	-0.0017326	-0.000679295	-0.000370925	0.563559	0.0641742	8.78171	0.41552	0.657809	0.0415052	0.65447	0.00368137	177.779	0.647144	0.661271	0.0145412	-0.000692914	0.000164471	-4.213	-0.00103156	-0.000379116	-1.53953e-05	0.653777	0.00368692	177.324
katG	2155346	C	T	oxyR'-ahpC	2726139	C	T	1	0	4452.29	0	1	0.11991	0.354516	Inf	Inf	0.125455	2.48734e-11	10.8856	Inf	Inf	4.26402e-11	-0.00128542	0.000283607	-4.53239	-0.00190013	-0.000782383	-0.000379272	0.654617	0.00379883	172.321	0.647631	0.662466	0.0492937	0.654617	0.00379987	172.274	0.64763	0.662466	0.0145445	-0.000841458	0.000186025	-4.52336	-0.00124703	-0.000505973	-1.86957e-05	0.653776	0.00379367	172.334
katG	2155346	C	T	oxyR'-ahpC	2726146	G	GT	1	0	4251.56	0	1	0.11991	0.354516	Inf	Inf	0.125455	2.48734e-11	10.8856	Inf	Inf	4.26402e-11	-0.00128542	0.000256715	-5.00719	-0.00178851	-0.000782471	-0.000379272	0.654617	0.00358176	182.764	0.647736	0.661798	0.0492937	0.654617	0.00358296	182.703	0.647732	0.661799	0.0145445	-0.000841458	0.000167964	-5.00976	-0.00117619	-0.00051491	-1.86957e-05	0.653776	0.00359327	181.945
katG	2155346	C	T	oxyR'-ahpC	2726141	C	A	1	0	3898.29	0	1	0.11991	0.354516	Inf	Inf	0.125455	1.02513e-12	12.4277	Inf	Inf	2.46031e-12	-0.00145309	0.000277592	-5.2346	-0.00201196	-0.000950047	-0.000403283	0.654726	0.00341697	191.61	0.647553	0.661075	0.0524143	0.654732	0.00341809	191.549	0.647553	0.661077	0.014547	-0.000951373	0.000181849	-5.23167	-0.00131671	-0.000621472	-2.11378e-05	0.65378	0.00342092	191.112
katG	2155346	C	T	oxyR'-ahpC	2726142	G	A	1	0	3115.86	0	1	0.11991	0.354516	Inf	Inf	0.125455	3.81216e-14	10.1376	2441.32	60.6025	1.52486e-13	-0.00184429	0.000325017	-5.67445	-0.00251495	-0.00126887	-0.000454428	0.624624	0.0315627	19.7899	0.552534	0.660123	0.0563241	0.654925	0.00347574	188.428	0.648355	0.661701	0.0145513	-0.00115199	0.000210902	-5.4622	-0.00156376	-0.000754582	-2.55952e-05	0.653773	0.00347562	188.103
katG	2155346	C	T	oxyR'-ahpC	2726112	C	T	1	0	2394.58	0	1	0.11991	0.354516	Inf	Inf	0.125455	6.37716e-14	6.48875	69.4597	18.0354	1.91315e-13	-0.00234729	0.000358401	-6.54933	-0.0030178	-0.00167647	-0.000512794	0.559851	0.0465218	12.0342	0.452412	0.641899	0.0569386	0.65509	0.00344716	190.037	0.648418	0.662223	0.0145549	-0.00131413	0.000226853	-5.79289	-0.00174833	-0.000877398	-2.91977e-05	0.653775	0.00344034	190.032
katG	2155346	C	T	oxyR'-ahpC	2726145	G	A	1	0	1548.24	0	1	0.11991	0.354516	Inf	Inf	0.125455	1.29596e-22	11.5436	177.565	35.5437	7.77578e-22	-0.00329738	0.000411873	-8.0058	-0.00413569	-0.00251481	-0.000608066	0.604923	0.0298783	20.2462	0.53488	0.655685	0.0728833	0.655769	0.00358308	183.018	0.649181	0.662909	0.0145701	-0.00199466	0.00026305	-7.58282	-0.00252886	-0.00149716	-4.43178e-05	0.653774	0.00355171	184.073
katG	2155346	C	T	oxyR'-ahpC	2726141	C	T	1	0	1498.47	0	1	0.11991	0.354516	Inf	Inf	0.125455	8.61071e-24	10.7811	110.186	29.0593	1.03328e-22	-0.00363288	0.000454062	-8.00085	-0.00452707	-0.00279435	-0.000638359	0.594396	0.0308843	19.2459	0.524489	0.645986	0.0751557	0.655997	0.00356905	183.801	0.649209	0.663165	0.0145748	-0.00215937	0.000287363	-7.51444	-0.00271577	-0.00159237	-4.79763e-05	0.653837	0.00357129	183.081
katG	2155417	G	C	oxyR'-ahpC	2726105	G	GAT	1	0	8192	0	1	0.00497497	1.73046	Inf	Inf	0.0118452	0.0143722	1.24639	Inf	Inf	0.0156788	-0.000223589	0.000108873	-2.05367	-0.000503018	-5.58951e-05	-0.000249973	0.654032	0.00355299	184.079	0.646897	0.66094	0.0205494	0.654031	0.0035526	184.099	0.6469	0.660939	0.0229743	-0.000146234	7.11852e-05	-2.05428	-0.000327217	-3.64961e-05	-5.13679e-06	0.653884	0.00355785	183.786
katG	2155417	G	C	oxyR'-ahpC	2726119	G	A	1	0	6444.39	0	1	0.00497497	1.73046	Inf	Inf	0.0118452	0.00497497	1.73046	Inf	Inf	0.00596997	-0.000279486	0.000124484	-2.24516	-0.000558971	-5.58971e-05	-0.000279485	0.654065	0.00354924	184.283	0.647336	0.661267	0.0229755	0.654068	0.00354921	184.286	0.647336	0.661266	0.0229756	-0.000182802	8.14897e-05	-2.24325	-0.000365494	-3.65902e-05	-6.42131e-06	0.653885	0.00354925	184.232
katG	2155417	G	C	oxyR'-ahpC	2726136	C	T	1	0	992.593	0	1	0.00497497	1.73046	Inf	Inf	0.0118452	6.02947e-10	9.34405	Inf	Inf	9.04421e-10	-0.00111794	0.000264028	-4.23419	-0.0016337	-0.00061493	-0.000559206	0.654616	0.00354273	184.778	0.647603	0.661506	0.0459704	0.654618	0.00354344	184.741	0.647601	0.661507	0.0229949	-0.000731824	0.000173042	-4.22917	-0.00107644	-0.000406592	-2.57069e-05	0.653886	0.00354462	184.473
katG	2155417	G	C	oxyR'-ahpC	2726146	G	GT	1	0	827.27	0	1	0.00497497	1.73046	Inf	Inf	0.0118452	2.48734e-11	10.8856	Inf	Inf	4.26402e-11	-0.00128563	0.000278262	-4.62022	-0.00190041	-0.000782687	-0.000599732	0.654727	0.0035473	184.571	0.64784	0.661508	0.0493019	0.654726	0.00354802	184.533	0.64784	0.661509	0.0229987	-0.000841739	0.000182453	-4.61346	-0.00124514	-0.000513682	-2.95679e-05	0.653884	0.00354624	184.388
katG	2155417	G	C	oxyR'-ahpC	2726139	C	T	1	0	896.172	0	1	0.00497497	1.73046	Inf	Inf	0.0118452	2.48734e-11	10.8856	Inf	Inf	4.26402e-11	-0.00128563	0.000257076	-5.00098	-0.00178881	-0.000782604	-0.000599732	0.654727	0.00359727	182.007	0.647333	0.661817	0.0493019	0.654726	0.00359791	181.974	0.647333	0.661818	0.0229987	-0.000841739	0.000168664	-4.99062	-0.00117571	-0.000511774	-2.95679e-05	0.653884	0.00359232	182.023
katG	2155417	G	C	oxyR'-ahpC	2726141	C	A	1	0	757.295	0	1	0.00497497	1.73046	Inf	Inf	0.0118452	1.02513e-12	12.4277	Inf	Inf	2.46031e-12	-0.00145332	0.00028552	-5.09008	-0.00206808	-0.000950194	-0.000637699	0.654837	0.00358966	182.423	0.647819	0.66133	0.0524232	0.654834	0.00359032	182.389	0.647819	0.66133	0.0230025	-0.000951689	0.000186729	-5.09663	-0.00134253	-0.000619474	-3.34302e-05	0.653882	0.00360553	181.355
katG	2155417	G	C	oxyR'-ahpC	2726142	G	A	1	0	631.788	0	1	0.00497497	1.73046	Inf	Inf	0.0118452	3.81216e-14	10.1376	2441.32	60.6025	1.52486e-13	-0.00184461	0.000319837	-5.76734	-0.00245947	-0.00122953	-0.000718577	0.624734	0.0313219	19.9456	0.549997	0.660527	0.056334	0.655036	0.00352463	185.845	0.648521	0.662047	0.0230096	-0.00115239	0.000206665	-5.57614	-0.00155252	-0.000751163	-4.04803e-05	0.653884	0.0035305	185.21
katG	2155417	G	C	oxyR'-ahpC	2726145	G	A	1	0	317.303	0	1	0.00497497	1.73046	Inf	Inf	0.0118452	1.29596e-22	11.5436	177.565	35.5437	7.77578e-22	-0.00329793	0.000424201	-7.77446	-0.00413552	-0.00245906	-0.000961518	0.605033	0.0287958	21.0111	0.542409	0.656136	0.0728966	0.655881	0.00359234	182.577	0.64867	0.663021	0.0230393	-0.00199536	0.000269648	-7.39985	-0.00252095	-0.00145395	-7.00913e-05	0.653885	0.00359165	182.057
katG	2155417	G	C	oxyR'-ahpC	2726141	C	T	1	0	307.514	0	1	0.00497497	1.73046	Inf	Inf	0.0118452	8.61071e-24	10.7811	110.186	29.0593	1.03328e-22	-0.00363332	0.000440083	-8.25598	-0.00447202	-0.00279469	-0.00100939	0.594507	0.0305764	19.4433	0.527758	0.645359	0.0751696	0.656046	0.00363384	180.538	0.648971	0.663619	0.0230451	-0.00216003	0.000288318	-7.49183	-0.00274642	-0.00162124	-7.58758e-05	0.653886	0.00362958	180.155
katG	2155418	G	A	oxyR'-ahpC	2726105	G	GAT	1	0	8192	0	1	0.00497497	1.73046	Inf	Inf	0.0118452	0.0143722	1.24639	Inf	Inf	0.0156788	-0.000223589	0.000107456	-2.08075	-0.000447227	-5.5891e-05	-0.000249973	0.654032	0.00346842	188.568	0.64686	0.660761	0.0205494	0.654031	0.00346818	188.58	0.646857	0.66076	0.0229743	-0.000146234	7.03765e-05	-2.07788	-0.000294555	-3.65342e-05	-5.13679e-06	0.653884	0.00346757	188.571
katG	2155418	G	A	oxyR'-ahpC	2726119	G	A	1	0	6444.39	0	1	0.00497497	1.73046	Inf	Inf	0.0118452	0.00497497	1.73046	Inf	Inf	0.00596997	-0.000279486	0.000127617	-2.19004	-0.000558941	-5.59002e-05	-0.000279485	0.654065	0.00358743	182.321	0.647016	0.661337	0.0229755	0.654068	0.00358747	182.32	0.647017	0.661336	0.0229756	-0.000182802	8.35312e-05	-2.18842	-0.000365684	-3.6621e-05	-6.42131e-06	0.653885	0.00358733	182.276
katG	2155418	G	A	oxyR'-ahpC	2726136	C	T	1	0	992.593	0	1	0.00497497	1.73046	Inf	Inf	0.0118452	6.02947e-10	9.34405	Inf	Inf	9.04421e-10	-0.00111794	0.000248508	-4.49861	-0.001635	-0.000670728	-0.000559206	0.654616	0.0034445	190.047	0.647896	0.66115	0.0459704	0.654618	0.00344523	190.007	0.647894	0.66115	0.0229949	-0.000731824	0.000162889	-4.49278	-0.00107536	-0.000437404	-2.57069e-05	0.653886	0.00344431	189.845
katG	2155418	G	A	oxyR'-ahpC	2726146	G	GT	1	0	827.27	0	1	0.00497497	1.73046	Inf	Inf	0.0118452	2.48734e-11	10.8856	Inf	Inf	4.26402e-11	-0.00128563	0.00026473	-4.85639	-0.00184462	-0.000782687	-0.000599732	0.654727	0.00351878	186.066	0.647508	0.661319	0.0493019	0.654726	0.00351946	186.03	0.647508	0.661324	0.0229987	-0.000841739	0.000173635	-4.84776	-0.00120496	-0.000514706	-2.95679e-05	0.653884	0.0035127	186.149
katG	2155418	G	A	oxyR'-ahpC	2726141	C	A	1	0	757.295	0	1	0.00497497	1.73046	Inf	Inf	0.0118452	1.02513e-12	12.4277	Inf	Inf	2.46031e-12	-0.00145332	0.000291835	-4.97994	-0.0020681	-0.000950177	-0.000637699	0.654837	0.00353941	185.013	0.647584	0.662192	0.0524232	0.654834	0.00354008	184.977	0.647584	0.662193	0.0230025	-0.000951689	0.000191274	-4.97552	-0.00135134	-0.000617707	-3.34302e-05	0.653882	0.0035406	184.681
katG	2155418	G	A	oxyR'-ahpC	2726142	G	A	1	0	631.788	0	1	0.00497497	1.73046	Inf	Inf	0.0118452	3.81216e-14	10.1376	2441.32	60.6025	1.52486e-13	-0.00184461	0.000326255	-5.65391	-0.00257069	-0.00122967	-0.000718577	0.624734	0.030295	20.6217	0.555381	0.660012	0.056334	0.655036	0.0035246	185.847	0.648217	0.66222	0.0230096	-0.00115239	0.000211321	-5.45328	-0.0015976	-0.000750661	-4.04803e-05	0.653884	0.00352674	185.408
katG	2155448	C	T	oxyR'-ahpC	2726119	G	A	1	0	8192	0	1	0.0415157	0.78016	Inf	Inf	0.0561022	0.00497497	1.73046	Inf	Inf	0.00596997	-0.000279454	0.000126321	-2.21225	-0.00055894	-5.5894e-05	-0.000216476	0.653994	0.00357419	182.977	0.646843	0.661155	0.022973	0.653992	0.0035747	182.95	0.646842	0.661156	0.0177958	-0.000182761	8.25789e-05	-2.21317	-0.00036558	-3.6764e-05	-4.97311e-06	0.653809	0.00358297	182.477
katG	2155448	C	T	oxyR'-ahpC	2726139	C	T	1	0	1993.31	0	1	0.0415157	0.78016	Inf	Inf	0.0561022	2.48734e-11	10.8856	Inf	Inf	4.26402e-11	-0.00128549	0.000261373	-4.91822	-0.00180791	-0.000782473	-0.000464524	0.654653	0.00356623	183.57	0.647339	0.661538	0.0492964	0.654653	0.00356721	183.52	0.647336	0.661539	0.0178137	-0.000841551	0.000170937	-4.92316	-0.00118336	-0.000512312	-2.28994e-05	0.653812	0.00357775	182.744
katG	2155448	C	T	oxyR'-ahpC	2726146	G	GT	1	0	1895.8	0	1	0.0415157	0.78016	Inf	Inf	0.0561022	2.48734e-11	10.8856	Inf	Inf	4.26402e-11	-0.00128549	0.000274211	-4.68797	-0.00184423	-0.000726623	-0.000464524	0.654653	0.00370849	176.528	0.647454	0.66174	0.0492964	0.654653	0.00370942	176.484	0.647453	0.66174	0.0178137	-0.000841551	0.000179479	-4.68886	-0.00119748	-0.000479097	-2.28994e-05	0.653812	0.0037173	175.884
katG	2155448	C	T	oxyR'-ahpC	2726141	C	A	1	0	1728.36	0	1	0.0415157	0.78016	Inf	Inf	0.0561022	1.02513e-12	12.4277	Inf	Inf	2.46031e-12	-0.00145316	0.000292776	-4.96338	-0.00206808	-0.000894287	-0.000493932	0.654763	0.00351964	186.031	0.647794	0.661647	0.0524173	0.654761	0.00352055	185.983	0.64779	0.661647	0.0178167	-0.000951475	0.000191798	-4.96083	-0.00135778	-0.00059048	-2.58906e-05	0.653809	0.00352199	185.636
katG	2155448	C	T	oxyR'-ahpC	2726142	G	A	1	0	1471.65	0	1	0.0415157	0.78016	Inf	Inf	0.0561022	3.81216e-14	10.1376	2441.32	60.6025	1.52486e-13	-0.0018444	0.00032099	-5.74598	-0.00251509	-0.0012296	-0.000556574	0.624661	0.0298138	20.9521	0.556404	0.660536	0.0563274	0.654965	0.00367225	178.355	0.647879	0.66223	0.0178222	-0.00115212	0.000207013	-5.56547	-0.00156982	-0.000766015	-3.13504e-05	0.653813	0.00368468	177.441
katG	2155448	C	T	oxyR'-ahpC	2726112	C	T	1	0	1084.02	0	1	0.0415157	0.78016	Inf	Inf	0.0561022	6.37716e-14	6.48875	69.4597	18.0354	1.91315e-13	-0.00234742	0.000363628	-6.45555	-0.00301849	-0.0016209	-0.000628059	0.559888	0.046822	11.9578	0.462565	0.636438	0.0569423	0.655126	0.00360133	181.913	0.648016	0.662877	0.0178266	-0.00131429	0.000231477	-5.67784	-0.00176915	-0.000859971	-3.57631e-05	0.653812	0.00360599	181.313
katG	2155448	C	T	oxyR'-ahpC	2726145	G	A	1	0	690.456	0	1	0.0415157	0.78016	Inf	Inf	0.0561022	1.29596e-22	11.5436	177.565	35.5437	7.77578e-22	-0.00329757	0.000429128	-7.68434	-0.00419183	-0.00251475	-0.000744747	0.604959	0.0298291	20.2808	0.533627	0.654857	0.0728877	0.655807	0.00352912	185.828	0.648717	0.662631	0.0178451	-0.00199489	0.000278362	-7.16654	-0.00254509	-0.00145485	-5.42829e-05	0.653813	0.00352592	185.43
katG	2155448	C	T	oxyR'-ahpC	2726141	C	T	1	0	667.52	0	1	0.0415157	0.78016	Inf	Inf	0.0561022	8.61071e-24	10.7811	110.186	29.0593	1.03328e-22	-0.00363291	0.000452058	-8.03637	-0.00452726	-0.00273916	-0.00078183	0.594433	0.0309101	19.231	0.521225	0.64501	0.0751603	0.655971	0.00342537	191.504	0.649262	0.662885	0.0178496	-0.00215952	0.000294494	-7.33298	-0.00275745	-0.00156711	-5.87626e-05	0.653812	0.00344262	189.917
katG	2155541	A	C	oxyR'-ahpC	2726105	G	GAT	1	0	1932.51	0	1	1.9465e-05	3.03925	120.192	13.2407	0.000139036	0.0143722	1.24639	Inf	Inf	0.0156788	-0.000223726	0.000107769	-2.07599	-0.00044759	-5.59276e-05	-0.000447302	0.654319	0.00353563	185.064	0.647639	0.661661	0.0205585	0.529321	0.0853687	6.20042	0.343445	0.657841	0.033251	-0.000146388	7.06277e-05	-2.07268	-0.000293912	-3.6602e-05	-9.19584e-06	0.529175	0.0854085	6.19581
katG	2155541	A	G	oxyR'-ahpC	2726105	G	GAT	1	0	1932.51	0	1	1.32102e-06	4.36426	1188.07	28.3775	1.10085e-05	0.0143722	1.24639	Inf	Inf	0.0156788	-0.000223726	0.000107429	-2.08255	-0.000447603	-5.59222e-05	-0.000447302	0.654378	0.00341985	191.347	0.647301	0.660831	0.0205603	0.591878	0.0586455	10.0925	0.452559	0.659441	0.0371807	-0.000146402	7.02852e-05	-2.08296	-0.000295446	-3.6469e-05	-9.19667e-06	0.591731	0.0586748	10.0849
katG	2155541	A	C	oxyR'-ahpC	2726119	G	A	1	0	1344.34	0	1	1.9465e-05	3.03925	120.192	13.2407	0.000139036	0.00497497	1.73046	Inf	Inf	0.00596997	-0.000279658	0.000123997	-2.25536	-0.000559255	-5.59407e-05	-0.000500113	0.654358	0.00367894	177.866	0.647121	0.661467	0.0229858	0.529358	0.0844807	6.26603	0.325875	0.658184	0.0332533	-0.000182996	8.12062e-05	-2.25348	-0.000366493	-3.67763e-05	-1.14955e-05	0.529175	0.0845195	6.26098
katG	2155541	A	G	oxyR'-ahpC	2726119	G	A	1	0	1344.34	0	1	1.32102e-06	4.36426	1188.07	28.3775	1.10085e-05	0.00497497	1.73046	Inf	Inf	0.00596997	-0.000279658	0.000120044	-2.32962	-0.000503468	-5.59378e-05	-0.000500113	0.654412	0.00358907	182.335	0.647828	0.661817	0.0229877	0.591914	0.058852	10.0577	0.45566	0.659813	0.0371829	-0.000183011	7.8602e-05	-2.32833	-0.000331124	-3.67082e-05	-1.14964e-05	0.591731	0.0588808	10.0496
katG	2155541	A	C	oxyR'-ahpC	2726121	C	T	1	0	231.969	0	1	1.9465e-05	3.03925	120.192	13.2407	0.000139036	6.27219e-08	4.59696	166.9	18.9324	8.36292e-08	-0.00123049	0.000257542	-4.77784	-0.0017893	-0.000727358	-0.00104954	0.56396	0.0616194	9.1523	0.421844	0.658002	0.0415348	0.529868	0.0853727	6.20653	0.324887	0.658043	0.0332853	-0.000693949	0.000164192	-4.22645	-0.00102432	-0.000385898	-4.35926e-05	0.529174	0.0854138	6.19542
katG	2155541	A	G	oxyR'-ahpC	2726121	C	T	1	0	231.969	0	1	1.32102e-06	4.36426	1188.07	28.3775	1.10085e-05	6.27219e-08	4.59696	166.9	18.9324	8.36292e-08	-0.00123049	0.000260938	-4.71567	-0.00173388	-0.000726949	-0.00104954	0.564016	0.0609753	9.24991	0.43846	0.658883	0.0415389	0.592425	0.0618914	9.57201	0.446849	0.660916	0.0372151	-0.000694019	0.00016501	-4.20591	-0.00101493	-0.000380737	-4.35969e-05	0.591731	0.0619114	9.55771
katG	2155541	A	G	oxyR'-ahpC	2726136	C	T	1	0	243.775	0	1	1.32102e-06	4.36426	1188.07	28.3775	1.10085e-05	6.02947e-10	9.34405	Inf	Inf	9.04421e-10	-0.00111863	0.000248552	-4.5006	-0.00162183	-0.000671141	-0.00100065	0.654964	0.00343931	190.435	0.648471	0.662054	0.0459948	0.592464	0.0601201	9.85469	0.451472	0.659706	0.0372175	-0.000732663	0.000162847	-4.49908	-0.00106119	-0.00043917	-4.60245e-05	0.591732	0.0601452	9.83839
katG	2155541	A	C	oxyR'-ahpC	2726139	C	T	1	0	211.484	0	1	1.9465e-05	3.03925	120.192	13.2407	0.000139036	2.48734e-11	10.8856	Inf	Inf	4.26402e-11	-0.00128643	0.000263479	-4.88246	-0.00178961	-0.000783173	-0.00107316	0.655018	0.00358353	182.785	0.647478	0.661775	0.0493238	0.530018	0.0867388	6.11051	0.348584	0.658579	0.0332948	-0.000842631	0.000172903	-4.87345	-0.00117141	-0.000514724	-5.29325e-05	0.529176	0.0867735	6.09835
katG	2155541	A	C	oxyR'-ahpC	2726146	G	GT	1	0	202.534	0	1	1.9465e-05	3.03925	120.192	13.2407	0.000139036	2.48734e-11	10.8856	Inf	Inf	4.26402e-11	-0.00128643	0.000263927	-4.87418	-0.00179031	-0.000783131	-0.00107316	0.655018	0.00359169	182.371	0.647779	0.662502	0.0493238	0.530018	0.0863726	6.13641	0.342748	0.657969	0.0332948	-0.000842631	0.000172729	-4.87835	-0.00117785	-0.000515148	-5.29325e-05	0.529176	0.0864102	6.12399
katG	2155541	A	G	oxyR'-ahpC	2726146	G	GT	1	0	202.534	0	1	1.32102e-06	4.36426	1188.07	28.3775	1.10085e-05	2.48734e-11	10.8856	Inf	Inf	4.26402e-11	-0.00128643	0.00025947	-4.9579	-0.00184553	-0.000838787	-0.00107316	0.655073	0.003519	186.153	0.647842	0.661624	0.049328	0.592575	0.0648819	9.13313	0.431896	0.660119	0.0372244	-0.000842704	0.000170027	-4.9563	-0.00120259	-0.000548724	-5.2937e-05	0.591732	0.0649178	9.1151
katG	2155541	A	G	oxyR'-ahpC	2726139	C	T	1	0	211.484	0	1	1.32102e-06	4.36426	1188.07	28.3775	1.10085e-05	2.48734e-11	10.8856	Inf	Inf	4.26402e-11	-0.00128643	0.000269689	-4.77003	-0.00184595	-0.000782954	-0.00107316	0.655073	0.00352081	186.058	0.648003	0.661738	0.049328	0.592575	0.0618952	9.57384	0.446313	0.660135	0.0372244	-0.000842704	0.000176819	-4.76592	-0.00120861	-0.000510803	-5.2937e-05	0.591732	0.0619232	9.55591
katG	2155541	A	G	oxyR'-ahpC	2726141	C	A	1	0	186.714	0	1	1.32102e-06	4.36426	1188.07	28.3775	1.10085e-05	1.02513e-12	12.4277	Inf	Inf	2.46031e-12	-0.00145422	0.000295011	-4.92937	-0.00206969	-0.000895055	-0.0011411	0.655184	0.0036452	179.739	0.647643	0.662087	0.0524509	0.592684	0.0585097	10.1297	0.459116	0.660986	0.0372313	-0.000952781	0.000193697	-4.91892	-0.00135787	-0.000586006	-5.98519e-05	0.591731	0.058528	10.1102
katG	2155541	A	C	oxyR'-ahpC	2726142	G	A	1	0	151.606	0	1	1.9465e-05	3.03925	120.192	13.2407	0.000139036	3.81216e-14	10.1376	2441.32	60.6025	1.52486e-13	-0.00184574	0.000315603	-5.84831	-0.00246139	-0.00123043	-0.00128582	0.625026	0.0312331	20.0116	0.551254	0.660731	0.0563603	0.53033	0.0823465	6.44022	0.347147	0.658824	0.0333143	-0.00115364	0.000204814	-5.63261	-0.00153913	-0.000748494	-7.24693e-05	0.529176	0.0823889	6.42291
katG	2155541	A	G	oxyR'-ahpC	2726112	C	T	1	0	117.292	0	1	1.32102e-06	4.36426	1188.07	28.3775	1.10085e-05	6.37716e-14	6.48875	69.4597	18.0354	1.91315e-13	-0.00234913	0.000354723	-6.62242	-0.0030208	-0.00167804	-0.00145097	0.560309	0.0462912	12.104	0.460039	0.638595	0.0569851	0.593049	0.0619593	9.57158	0.452176	0.660644	0.0372542	-0.00131624	0.000226153	-5.82011	-0.00176097	-0.00088892	-8.26835e-05	0.591733	0.0619828	9.54672
katG	2155541	A	C	oxyR'-ahpC	2726145	G	A	1	0	75.9903	0	1	1.9465e-05	3.03925	120.192	13.2407	0.000139036	1.29596e-22	11.5436	177.565	35.5437	7.77578e-22	-0.00329996	0.000420182	-7.85365	-0.00413893	-0.0025165	-0.00172054	0.605325	0.0286704	21.1133	0.540036	0.655969	0.0729318	0.531173	0.0846522	6.27477	0.349715	0.659628	0.0333673	-0.00199755	0.000272677	-7.32571	-0.00254493	-0.00147504	-0.000125482	0.529175	0.0846904	6.24835
katG	2155541	A	C	oxyR'-ahpC	2726141	C	T	1	0	73.6477	0	1	1.9465e-05	3.03925	120.192	13.2407	0.000139036	8.61071e-24	10.7811	110.186	29.0593	1.03328e-22	-0.00363555	0.000452494	-8.03446	-0.0045302	-0.00274218	-0.00180621	0.594799	0.0303223	19.6159	0.528062	0.645865	0.0752067	0.531337	0.0876958	6.05887	0.322539	0.66032	0.0333776	-0.00216242	0.000290112	-7.45374	-0.00275577	-0.00159901	-0.000135839	0.529175	0.0877316	6.03175
katG	2155541	A	G	oxyR'-ahpC	2726141	C	T	1	0	73.6477	0	1	1.32102e-06	4.36426	1188.07	28.3775	1.10085e-05	8.61071e-24	10.7811	110.186	29.0593	1.03328e-22	-0.00363555	0.000455626	-7.97924	-0.00458639	-0.00279642	-0.00180621	0.594855	0.0297648	19.9852	0.530353	0.645567	0.0752138	0.593894	0.0631493	9.4046	0.445664	0.662253	0.0373073	-0.00216263	0.000294901	-7.3334	-0.0027868	-0.00161686	-0.000135852	0.591731	0.0631836	9.36527
katG	2155546	T	C	oxyR'-ahpC	2726105	G	GAT	1	0	4503599627370490	0	1	0.11991	0.354516	Inf	Inf	0.125455	0.0143722	1.24639	Inf	Inf	0.0156788	-0.000223551	0.000113042	-1.97758	-0.000502961	-5.58849e-05	-0.000158083	0.653921	0.00361397	180.943	0.646552	0.661026	0.020546	0.653921	0.00361478	180.902	0.646551	0.661026	0.014529	-0.000146185	7.40243e-05	-1.97482	-0.000325322	-3.6464e-05	-3.24797e-06	0.653775	0.00361526	180.837
katG	2155546	T	C	oxyR'-ahpC	2726119	G	A	1	0	16384	0	1	0.11991	0.354516	Inf	Inf	0.125455	0.00497497	1.73046	Inf	Inf	0.00596997	-0.000279439	0.000126108	-2.21588	-0.000558924	-5.58909e-05	-0.000176748	0.65396	0.00360855	181.225	0.64654	0.661077	0.0229718	0.653961	0.00360966	181.17	0.646537	0.661079	0.0145299	-0.000182742	8.2489e-05	-2.21535	-0.000368498	-3.66144e-05	-4.06021e-06	0.653778	0.00361184	181.01
katG	2155546	T	C	oxyR'-ahpC	2726121	C	T	1	0	4913.05	0	1	0.11991	0.354516	Inf	Inf	0.125455	6.27219e-08	4.59696	166.9	18.9324	8.36292e-08	-0.00122953	0.000249774	-4.92258	-0.00173246	-0.000782413	-0.000370925	0.563559	0.0598408	9.41763	0.436559	0.657853	0.0415052	0.65447	0.00356186	183.744	0.647195	0.661288	0.0145412	-0.000692914	0.000158329	-4.37643	-0.00101915	-0.000384749	-1.53953e-05	0.653777	0.00357423	182.914
katG	2155546	T	C	oxyR'-ahpC	2726146	G	GT	1	0	4251.56	0	1	0.11991	0.354516	Inf	Inf	0.125455	2.48734e-11	10.8856	Inf	Inf	4.26402e-11	-0.00128542	0.000268652	-4.7847	-0.0018443	-0.000782454	-0.000379272	0.654617	0.00351879	186.034	0.647812	0.661863	0.0492937	0.654617	0.00351988	185.977	0.647811	0.661863	0.0145445	-0.000841458	0.000176088	-4.77861	-0.00121158	-0.000512989	-1.86957e-05	0.653776	0.00352005	185.729
katG	2155546	T	C	oxyR'-ahpC	2726139	C	T	1	0	4452.29	0	1	0.11991	0.354516	Inf	Inf	0.125455	2.48734e-11	10.8856	Inf	Inf	4.26402e-11	-0.00128542	0.000266674	-4.8202	-0.00184422	-0.000782429	-0.000379272	0.654617	0.00348118	188.045	0.647239	0.661678	0.0492937	0.654617	0.00348223	187.988	0.647238	0.661679	0.0145445	-0.000841458	0.000174677	-4.81722	-0.00120327	-0.000512505	-1.86957e-05	0.653776	0.00348739	187.468
katG	2155546	T	C	oxyR'-ahpC	2726141	C	A	1	0	3898.29	0	1	0.11991	0.354516	Inf	Inf	0.125455	1.02513e-12	12.4277	Inf	Inf	2.46031e-12	-0.00145309	0.000293219	-4.95563	-0.00202865	-0.000894189	-0.000403283	0.654726	0.00342271	191.289	0.647819	0.661561	0.0524143	0.654732	0.00342388	191.225	0.647818	0.661561	0.014547	-0.000951373	0.000192228	-4.94918	-0.00132586	-0.000585929	-2.11378e-05	0.65378	0.00342373	190.955
katG	2155546	T	C	oxyR'-ahpC	2726142	G	A	1	0	3115.86	0	1	0.11991	0.354516	Inf	Inf	0.125455	3.81216e-14	10.1376	2441.32	60.6025	1.52486e-13	-0.00184429	0.000315945	-5.8374	-0.00247842	-0.0012296	-0.000454428	0.624624	0.0301144	20.7417	0.553472	0.660089	0.0563241	0.654925	0.00355835	184.053	0.648273	0.662021	0.0145513	-0.00115199	0.000207932	-5.54023	-0.00156528	-0.000758524	-2.55952e-05	0.653773	0.00355656	183.822
katG	2155546	T	C	oxyR'-ahpC	2726112	C	T	1	0	2394.58	0	1	0.11991	0.354516	Inf	Inf	0.125455	6.37716e-14	6.48875	69.4597	18.0354	1.91315e-13	-0.00234729	0.000343641	-6.83063	-0.00301776	-0.00166696	-0.000512794	0.559851	0.0485609	11.5289	0.450351	0.638455	0.0569386	0.65509	0.00345005	189.878	0.648386	0.661967	0.0145549	-0.00131413	0.000222454	-5.90743	-0.00174568	-0.000846502	-2.91977e-05	0.653775	0.00344357	189.854
katG	2155546	T	C	oxyR'-ahpC	2726145	G	A	1	0	1548.24	0	1	0.11991	0.354516	Inf	Inf	0.125455	1.29596e-22	11.5436	177.565	35.5437	7.77578e-22	-0.00329738	0.000413916	-7.9663	-0.00413547	-0.00251481	-0.000608066	0.604923	0.0293327	20.6228	0.541351	0.656256	0.0728833	0.655769	0.00355843	184.286	0.649232	0.663003	0.0145701	-0.00199466	0.000260144	-7.66751	-0.00250245	-0.00149305	-4.43178e-05	0.653774	0.00356925	183.168
katG	2155546	T	C	oxyR'-ahpC	2726141	C	T	1	0	1498.47	0	1	0.11991	0.354516	Inf	Inf	0.125455	8.61071e-24	10.7811	110.186	29.0593	1.03328e-22	-0.00363288	0.000450666	-8.06114	-0.00458279	-0.00284193	-0.000638359	0.594396	0.0306214	19.4111	0.527115	0.645627	0.0751557	0.655997	0.00357648	183.42	0.649071	0.662898	0.0145748	-0.00215937	0.00029711	-7.26791	-0.00276498	-0.00163333	-4.79763e-05	0.653837	0.00357038	183.128
katG	2155547	C	T	oxyR'-ahpC	2726105	G	GAT	1	0	8192	0	1	0.0143722	1.24639	Inf	Inf	0.0224566	0.0143722	1.24639	Inf	Inf	0.0156788	-0.000223576	0.000110547	-2.02246	-0.000447244	-5.58909e-05	-0.000223576	0.653995	0.00352572	185.493	0.647055	0.661102	0.0205483	0.653995	0.00352571	185.493	0.647052	0.661102	0.0205483	-0.000146218	7.23753e-05	-2.02027	-0.000295463	-3.64256e-05	-4.5941e-06	0.653848	0.00352716	185.375
katG	2155547	C	T	oxyR'-ahpC	2726119	G	A	1	0	8192	0	1	0.0143722	1.24639	Inf	Inf	0.0224566	0.00497497	1.73046	Inf	Inf	0.00596997	-0.00027947	0.000121453	-2.30106	-0.000558909	-5.58941e-05	-0.000249972	0.654029	0.00368236	177.611	0.646728	0.660795	0.0229742	0.654029	0.00368268	177.596	0.646727	0.660796	0.0205494	-0.000182781	7.94946e-05	-2.29929	-0.000363325	-3.66833e-05	-5.74292e-06	0.653847	0.00368451	177.458
katG	2155547	C	T	oxyR'-ahpC	2726121	C	T	1	0	1322.46	0	1	0.0143722	1.24639	Inf	Inf	0.0224566	6.27219e-08	4.59696	166.9	18.9324	8.36292e-08	-0.00122967	0.000269032	-4.57073	-0.00178861	-0.000726663	-0.000524597	0.563633	0.0636939	8.84909	0.422291	0.657817	0.0415107	0.654544	0.00357183	183.252	0.647165	0.661637	0.0205655	-0.000693083	0.000169838	-4.08084	-0.00102597	-0.000379522	-2.17764e-05	0.653851	0.00356766	183.272
katG	2155547	C	T	oxyR'-ahpC	2726136	C	T	1	0	1333.68	0	1	0.0143722	1.24639	Inf	Inf	0.0224566	6.02947e-10	9.34405	Inf	Inf	9.04421e-10	-0.00111788	0.00025983	-4.30235	-0.00167703	-0.000670618	-0.000500155	0.65458	0.00348081	188.054	0.647501	0.660956	0.0459678	0.654578	0.00348157	188.012	0.6475	0.660956	0.0205666	-0.00073174	0.000170162	-4.30024	-0.00110342	-0.000436776	-2.2991e-05	0.653847	0.00348776	187.469
katG	2155547	C	T	oxyR'-ahpC	2726139	C	T	1	0	1204.76	0	1	0.0143722	1.24639	Inf	Inf	0.0224566	2.48734e-11	10.8856	Inf	Inf	4.26402e-11	-0.00128556	0.000270194	-4.75791	-0.00190029	-0.000782559	-0.0005364	0.654691	0.00363745	179.986	0.647427	0.661789	0.0492992	0.654688	0.00363823	179.947	0.647426	0.661791	0.0205701	-0.000841642	0.000177061	-4.75341	-0.00123943	-0.000514677	-2.64441e-05	0.653846	0.00364147	179.555
katG	2155547	C	T	oxyR'-ahpC	2726146	G	GT	1	0	1164.59	0	1	0.0143722	1.24639	Inf	Inf	0.0224566	2.48734e-11	10.8856	Inf	Inf	4.26402e-11	-0.00128556	0.00026128	-4.92023	-0.00178864	-0.000782473	-0.0005364	0.654691	0.00349922	187.096	0.647677	0.661474	0.0492992	0.654688	0.00349998	187.055	0.647677	0.661474	0.0205701	-0.000841642	0.000171249	-4.91472	-0.00117637	-0.000513473	-2.64441e-05	0.653846	0.00349942	186.844
katG	2155547	C	T	oxyR'-ahpC	2726142	G	A	1	0	890.219	0	1	0.0143722	1.24639	Inf	Inf	0.0224566	3.81216e-14	10.1376	2441.32	60.6025	1.52486e-13	-0.0018445	0.000319451	-5.77398	-0.00251537	-0.00128542	-0.000642695	0.624697	0.0304536	20.5131	0.55593	0.660162	0.0563307	0.655	0.00370654	176.715	0.647986	0.662132	0.0205799	-0.00115226	0.000205973	-5.59422	-0.00157189	-0.00078323	-3.62034e-05	0.653848	0.00370887	176.293
katG	2155547	C	T	oxyR'-ahpC	2726112	C	T	1	0	682.195	0	1	0.0143722	1.24639	Inf	Inf	0.0224566	6.37716e-14	6.48875	69.4597	18.0354	1.91315e-13	-0.00234755	0.000372261	-6.30618	-0.0030744	-0.00165873	-0.00072524	0.559924	0.0450355	12.4329	0.459559	0.634261	0.056946	0.65516	0.00351335	186.478	0.64846	0.661919	0.0205849	-0.00131445	0.000231515	-5.67759	-0.00179322	-0.000873136	-4.12995e-05	0.653846	0.0035179	185.863
katG	2155547	C	T	oxyR'-ahpC	2726145	G	A	1	0	438.156	0	1	0.0143722	1.24639	Inf	Inf	0.0224566	1.29596e-22	11.5436	177.565	35.5437	7.77578e-22	-0.00329775	0.000423993	-7.77784	-0.00413616	-0.00251519	-0.000859984	0.604996	0.0293644	20.6031	0.540419	0.655728	0.0728922	0.655845	0.00363077	180.635	0.64859	0.662923	0.0206064	-0.00199513	0.000274171	-7.27693	-0.00257971	-0.00148437	-6.26861e-05	0.65385	0.00362358	180.443
katG	2155547	C	T	oxyR'-ahpC	2726141	C	T	1	0	425.207	0	1	0.0143722	1.24639	Inf	Inf	0.0224566	8.61071e-24	10.7811	110.186	29.0593	1.03328e-22	-0.00363311	0.000459907	-7.89967	-0.00452693	-0.00273866	-0.000902804	0.59447	0.0300771	19.7648	0.529622	0.644644	0.075165	0.656007	0.00348503	188.236	0.649193	0.66289	0.0206115	-0.00215977	0.000294538	-7.33274	-0.00275599	-0.00156948	-6.78593e-05	0.653848	0.00348593	187.568
katG	2155631	A	G	oxyR'-ahpC	2726105	G	GAT	1	0	8192	0	1	0.0143722	1.24639	Inf	Inf	0.0224566	0.0143722	1.24639	Inf	Inf	0.0156788	-0.000223576	0.000105989	-2.10942	-0.000447202	-5.58909e-05	-0.000223576	0.653995	0.00355325	184.056	0.647371	0.661319	0.0205483	0.653995	0.00355325	184.055	0.647372	0.661319	0.0205483	-0.000146218	6.94067e-05	-2.10668	-0.000293891	-3.64856e-05	-4.5941e-06	0.653848	0.00355376	183.988
katG	2155631	A	G	oxyR'-ahpC	2726119	G	A	1	0	8192	0	1	0.0143722	1.24639	Inf	Inf	0.0224566	0.00497497	1.73046	Inf	Inf	0.00596997	-0.00027947	0.00012522	-2.23182	-0.000558972	-5.58923e-05	-0.000249972	0.654029	0.0035154	186.047	0.647324	0.660938	0.0229742	0.654029	0.00351567	186.033	0.647324	0.660939	0.0205494	-0.000182781	8.19509e-05	-2.23037	-0.000366221	-3.65922e-05	-5.74292e-06	0.653847	0.00351901	185.804
katG	2155631	A	G	oxyR'-ahpC	2726121	C	T	1	0	1322.46	0	1	0.0143722	1.24639	Inf	Inf	0.0224566	6.27219e-08	4.59696	166.9	18.9324	8.36292e-08	-0.00122967	0.000256711	-4.7901	-0.00173286	-0.000782516	-0.000524597	0.563633	0.061074	9.22869	0.434097	0.657339	0.0415107	0.654544	0.00369104	177.333	0.647251	0.661947	0.0205655	-0.000693083	0.000162788	-4.25759	-0.00101487	-0.000397862	-2.17764e-05	0.653851	0.00369548	176.933
katG	2155631	A	G	oxyR'-ahpC	2726136	C	T	1	0	1333.68	0	1	0.0143722	1.24639	Inf	Inf	0.0224566	6.02947e-10	9.34405	Inf	Inf	9.04421e-10	-0.00111788	0.000246753	-4.53036	-0.00162114	-0.000670691	-0.000500155	0.65458	0.00363027	180.312	0.647337	0.661578	0.0459678	0.654578	0.00363106	180.272	0.647337	0.661579	0.0205666	-0.00073174	0.000161791	-4.52276	-0.00106747	-0.000438513	-2.2991e-05	0.653847	0.0036254	180.352
katG	2155631	A	G	oxyR'-ahpC	2726146	G	GT	1	0	1164.59	0	1	0.0143722	1.24639	Inf	Inf	0.0224566	2.48734e-11	10.8856	Inf	Inf	4.26402e-11	-0.00128556	0.000277766	-4.62821	-0.00190018	-0.000726752	-0.0005364	0.654691	0.0036077	181.47	0.647595	0.661994	0.0492992	0.654688	0.00360841	181.434	0.647594	0.661995	0.0205701	-0.000841642	0.000182253	-4.61799	-0.00124026	-0.000477802	-2.64441e-05	0.653846	0.00360496	181.374
katG	2155631	A	G	oxyR'-ahpC	2726139	C	T	1	0	1204.76	0	1	0.0143722	1.24639	Inf	Inf	0.0224566	2.48734e-11	10.8856	Inf	Inf	4.26402e-11	-0.00128556	0.000271118	-4.74169	-0.00190034	-0.000782516	-0.0005364	0.654691	0.0034612	189.151	0.647706	0.661172	0.0492992	0.654688	0.00346198	189.108	0.647705	0.661173	0.0205701	-0.000841642	0.000177481	-4.74215	-0.0012396	-0.000512567	-2.64441e-05	0.653846	0.00346969	188.445
katG	2155631	A	G	oxyR'-ahpC	2726141	C	A	1	0	1047.69	0	1	0.0143722	1.24639	Inf	Inf	0.0224566	1.02513e-12	12.4277	Inf	Inf	2.46031e-12	-0.00145325	0.000288071	-5.04475	-0.00206797	-0.000894453	-0.000570361	0.6548	0.0035659	183.628	0.647508	0.661515	0.0524202	0.654803	0.00356668	183.589	0.647507	0.661515	0.0205736	-0.000951586	0.000188681	-5.04336	-0.00134729	-0.000587494	-2.98984e-05	0.653851	0.00357025	183.139
katG	2155631	A	G	oxyR'-ahpC	2726142	G	A	1	0	890.219	0	1	0.0143722	1.24639	Inf	Inf	0.0224566	3.81216e-14	10.1376	2441.32	60.6025	1.52486e-13	-0.0018445	0.000308629	-5.97644	-0.00245947	-0.00125657	-0.000642695	0.624697	0.0301572	20.7147	0.553343	0.660004	0.0563307	0.655	0.00347938	188.252	0.648307	0.661925	0.0205799	-0.00115226	0.000200088	-5.75875	-0.00155911	-0.000781207	-3.62034e-05	0.653848	0.00348286	187.733
katG	2155631	A	G	oxyR'-ahpC	2726112	C	T	1	0	682.195	0	1	0.0143722	1.24639	Inf	Inf	0.0224566	6.37716e-14	6.48875	69.4597	18.0354	1.91315e-13	-0.00234755	0.000367214	-6.39287	-0.0031296	-0.0016767	-0.00072524	0.559924	0.045665	12.2616	0.461797	0.635948	0.056946	0.65516	0.00365058	179.468	0.647711	0.662689	0.0205849	-0.00131445	0.000237271	-5.53985	-0.00178478	-0.000863267	-4.12995e-05	0.653846	0.00365835	178.727
katG	2155631	A	G	oxyR'-ahpC	2726145	G	A	1	0	438.156	0	1	0.0143722	1.24639	Inf	Inf	0.0224566	1.29596e-22	11.5436	177.565	35.5437	7.77578e-22	-0.00329775	0.000413771	-7.96999	-0.00413648	-0.00251504	-0.000859984	0.604996	0.0290563	20.8215	0.540936	0.655	0.0728922	0.655845	0.00356259	184.092	0.649146	0.663168	0.0206064	-0.00199513	0.000270445	-7.37721	-0.00254814	-0.00148462	-6.26861e-05	0.65385	0.00358207	182.534
katG	2155631	A	G	oxyR'-ahpC	2726141	C	T	1	0	425.207	0	1	0.0143722	1.24639	Inf	Inf	0.0224566	8.61071e-24	10.7811	110.186	29.0593	1.03328e-22	-0.00363311	0.000457937	-7.93365	-0.00458279	-0.00279464	-0.000902804	0.59447	0.031946	18.6086	0.525426	0.646536	0.075165	0.656007	0.00369975	177.311	0.648582	0.663095	0.0206115	-0.00215977	0.000292464	-7.38474	-0.002765	-0.00160457	-6.78593e-05	0.653848	0.00369858	176.783
katG	2155648	T	G	oxyR'-ahpC	2726119	G	A	1	0	8192	0	1	0.0415157	0.78016	Inf	Inf	0.0561022	0.00497497	1.73046	Inf	Inf	0.00596997	-0.000279454	0.000121529	-2.29949	-0.000558909	-5.58931e-05	-0.000216476	0.653994	0.00346855	188.549	0.647125	0.660349	0.022973	0.653992	0.00346928	188.51	0.647124	0.660349	0.0177958	-0.000182761	7.95351e-05	-2.29787	-0.000364709	-3.66475e-05	-4.97311e-06	0.65381	0.00346977	188.43
katG	2155648	T	C	oxyR'-ahpC	2726105	G	GAT	1	0	8192	0	1	0.00497497	1.73046	Inf	Inf	0.0118452	0.0143722	1.24639	Inf	Inf	0.0156788	-0.000223589	0.000111532	-2.00471	-0.000503018	-5.58971e-05	-0.000249973	0.654032	0.00350696	186.495	0.646683	0.66085	0.0205494	0.654031	0.00350662	186.513	0.646684	0.660852	0.0229743	-0.000146234	7.29786e-05	-2.00379	-0.000326559	-3.6451e-05	-5.13679e-06	0.653885	0.00350766	186.416
katG	2155648	T	C	oxyR'-ahpC	2726119	G	A	1	0	6444.39	0	1	0.00497497	1.73046	Inf	Inf	0.0118452	0.00497497	1.73046	Inf	Inf	0.00596997	-0.000279486	0.000120034	-2.32838	-0.000521078	-5.58972e-05	-0.000279485	0.654065	0.00356343	183.549	0.646781	0.660894	0.0229755	0.654068	0.00356335	183.554	0.646781	0.660894	0.0229756	-0.000182802	7.85852e-05	-2.32616	-0.000341725	-3.66276e-05	-6.42131e-06	0.653885	0.00356261	183.541
katG	2155648	T	G	oxyR'-ahpC	2726146	G	GT	1	0	1895.8	0	1	0.0415157	0.78016	Inf	Inf	0.0561022	2.48734e-11	10.8856	Inf	Inf	4.26402e-11	-0.00128549	0.000271206	-4.7399	-0.00184457	-0.000820392	-0.000464524	0.654653	0.00348518	187.839	0.647939	0.661785	0.0492964	0.654653	0.00348612	187.788	0.647938	0.661787	0.0178137	-0.000841551	0.00017773	-4.73499	-0.00121551	-0.000533085	-2.28994e-05	0.653812	0.00348722	187.488
katG	2155648	T	G	oxyR'-ahpC	2726139	C	T	1	0	1993.31	0	1	0.0415157	0.78016	Inf	Inf	0.0561022	2.48734e-11	10.8856	Inf	Inf	4.26402e-11	-0.00128549	0.000265819	-4.83596	-0.00185554	-0.000782516	-0.000464524	0.654653	0.00366516	178.615	0.647309	0.66166	0.0492964	0.654653	0.00366604	178.572	0.647309	0.66166	0.0178137	-0.000841551	0.000174228	-4.83018	-0.00122035	-0.000517087	-2.28994e-05	0.653812	0.00366468	178.409
katG	2155648	T	C	oxyR'-ahpC	2726136	C	T	1	0	992.593	0	1	0.00497497	1.73046	Inf	Inf	0.0118452	6.02947e-10	9.34405	Inf	Inf	9.04421e-10	-0.00111794	0.0002381	-4.69527	-0.00162102	-0.000670874	-0.000559206	0.654616	0.00369953	176.946	0.64734	0.662049	0.0459704	0.654618	0.00370017	176.915	0.647339	0.66205	0.0229949	-0.000731824	0.00015602	-4.69059	-0.00106421	-0.000441867	-2.57069e-05	0.653886	0.0036986	176.793
katG	2155648	T	G	oxyR'-ahpC	2726141	C	A	1	0	1728.36	0	1	0.0415157	0.78016	Inf	Inf	0.0561022	1.02513e-12	12.4277	Inf	Inf	2.46031e-12	-0.00145316	0.000287207	-5.05962	-0.00201199	-0.000894295	-0.000493932	0.654763	0.00352924	185.525	0.647908	0.661992	0.0524173	0.654761	0.00353011	185.479	0.647908	0.661993	0.0178167	-0.000951475	0.000188165	-5.05659	-0.00131831	-0.000588789	-2.58906e-05	0.653809	0.00353451	184.979
katG	2155648	T	C	oxyR'-ahpC	2726139	C	T	1	0	896.172	0	1	0.00497497	1.73046	Inf	Inf	0.0118452	2.48734e-11	10.8856	Inf	Inf	4.26402e-11	-0.00128563	0.000273518	-4.70035	-0.00184475	-0.000782517	-0.000599732	0.654727	0.00356881	183.458	0.647553	0.661339	0.0493019	0.654726	0.00356953	183.421	0.647553	0.661341	0.0229987	-0.000841739	0.000179228	-4.69648	-0.0012191	-0.000511176	-2.95679e-05	0.653884	0.00356932	183.196
katG	2155648	T	C	oxyR'-ahpC	2726146	G	GT	1	0	827.27	0	1	0.00497497	1.73046	Inf	Inf	0.0118452	2.48734e-11	10.8856	Inf	Inf	4.26402e-11	-0.00128563	0.000277267	-4.63681	-0.0019004	-0.000782512	-0.000599732	0.654727	0.0035725	183.268	0.648153	0.661923	0.0493019	0.654726	0.0035731	183.237	0.648153	0.661923	0.0229987	-0.000841739	0.00018161	-4.63487	-0.00124247	-0.00051218	-2.95679e-05	0.653884	0.00357919	182.691
katG	2155648	T	G	oxyR'-ahpC	2726142	G	A	1	0	1471.65	0	1	0.0415157	0.78016	Inf	Inf	0.0561022	3.81216e-14	10.1376	2441.32	60.6025	1.52486e-13	-0.0018444	0.000326232	-5.65366	-0.00253313	-0.00122967	-0.000556574	0.624661	0.0329551	18.9549	0.545952	0.660493	0.0563274	0.654965	0.00351246	186.469	0.648262	0.662138	0.0178222	-0.00115212	0.000214882	-5.36166	-0.0015807	-0.000758262	-3.13504e-05	0.653813	0.00350709	186.426
katG	2155648	T	C	oxyR'-ahpC	2726141	C	A	1	0	757.295	0	1	0.00497497	1.73046	Inf	Inf	0.0118452	1.02513e-12	12.4277	Inf	Inf	2.46031e-12	-0.00145332	0.000290426	-5.00411	-0.00206836	-0.000950146	-0.000637699	0.654837	0.00365247	179.286	0.647863	0.661971	0.0524232	0.654834	0.00365319	179.25	0.647862	0.661971	0.0230025	-0.000951689	0.000190681	-4.99101	-0.00136631	-0.000616707	-3.34302e-05	0.653882	0.00364592	179.346
katG	2155648	T	C	oxyR'-ahpC	2726142	G	A	1	0	631.788	0	1	0.00497497	1.73046	Inf	Inf	0.0118452	3.81216e-14	10.1376	2441.32	60.6025	1.52486e-13	-0.00184461	0.000334925	-5.50754	-0.00251551	-0.0012296	-0.000718577	0.624734	0.0316427	19.7434	0.545862	0.660198	0.056334	0.655036	0.00356181	183.906	0.647832	0.662218	0.0230096	-0.00115239	0.000216473	-5.3235	-0.00159231	-0.000744679	-4.04803e-05	0.653884	0.00355937	183.708
katG	2155648	T	G	oxyR'-ahpC	2726145	G	A	1	0	690.456	0	1	0.0415157	0.78016	Inf	Inf	0.0561022	1.29596e-22	11.5436	177.565	35.5437	7.77578e-22	-0.00329757	0.000422288	-7.80881	-0.00419132	-0.00251522	-0.000744747	0.604959	0.0299211	20.2185	0.537831	0.65448	0.0728877	0.655807	0.00350607	187.049	0.649206	0.662783	0.0178451	-0.00199489	0.000271923	-7.33623	-0.00254673	-0.0014679	-5.42829e-05	0.653813	0.00350098	186.751
katG	2155648	T	G	oxyR'-ahpC	2726141	C	T	1	0	667.52	0	1	0.0415157	0.78016	Inf	Inf	0.0561022	8.61071e-24	10.7811	110.186	29.0593	1.03328e-22	-0.00363291	0.000429376	-8.4609	-0.00452767	-0.00285009	-0.00078183	0.594433	0.0305504	19.4574	0.53029	0.647881	0.0751603	0.655971	0.00363142	180.638	0.649059	0.663339	0.0178496	-0.00215952	0.000275613	-7.83534	-0.00273127	-0.001654	-5.87626e-05	0.653812	0.003621	180.561
katG	2155648	T	C	oxyR'-ahpC	2726145	G	A	1	0	317.303	0	1	0.00497497	1.73046	Inf	Inf	0.0118452	1.29596e-22	11.5436	177.565	35.5437	7.77578e-22	-0.00329793	0.000427221	-7.7195	-0.00413618	-0.00251536	-0.000961518	0.605033	0.0295569	20.4701	0.536804	0.655887	0.0728966	0.655881	0.00351114	186.8	0.649239	0.663131	0.0230393	-0.00199536	0.000272563	-7.32072	-0.00251349	-0.00146901	-7.00913e-05	0.653885	0.0035104	186.271
katG	2155648	T	C	oxyR'-ahpC	2726141	C	T	1	0	307.514	0	1	0.00497497	1.73046	Inf	Inf	0.0118452	8.61071e-24	10.7811	110.186	29.0593	1.03328e-22	-0.00363332	0.000464367	-7.82424	-0.00458382	-0.00273881	-0.00100939	0.594507	0.0300293	19.7975	0.526253	0.649048	0.0751696	0.656046	0.00356342	184.106	0.649289	0.663115	0.0230451	-0.00216003	0.000296289	-7.29028	-0.00276294	-0.00158077	-7.58758e-05	0.653886	0.00356648	183.342
katG	2155687	T	C	oxyR'-ahpC	2726105	G	GAT	1	0	3606.2	0	1	0.000206212	3.22494	Inf	Inf	0.00103106	0.0143722	1.24639	Inf	Inf	0.0156788	-0.000223626	0.000106818	-2.09353	-0.000447335	-5.59003e-05	-0.00031622	0.654141	0.00361114	181.145	0.647155	0.661045	0.0205529	0.654141	0.00361043	181.181	0.647155	0.661045	0.0290629	-0.000146283	6.98573e-05	-2.09403	-0.000294337	-3.65147e-05	-6.49922e-06	0.653994	0.00361572	180.876
katG	2155687	T	C	oxyR'-ahpC	2726121	C	T	1	0	518.007	0	1	0.000206212	3.22494	Inf	Inf	0.00103106	6.27219e-08	4.59696	166.9	18.9324	8.36292e-08	-0.00122994	0.000249275	-4.93409	-0.00173329	-0.000782602	-0.000741975	0.563779	0.0636463	8.858	0.415153	0.657824	0.0415214	0.654688	0.00363714	180.001	0.64739	0.661348	0.0290872	-0.000693417	0.000161258	-4.30004	-0.0010367	-0.000385145	-3.08078e-05	0.653995	0.0036323	180.05
katG	2155687	T	C	oxyR'-ahpC	2726136	C	T	1	0	541.793	0	1	0.000206212	3.22494	Inf	Inf	0.00103106	6.02947e-10	9.34405	Inf	Inf	9.04421e-10	-0.00111813	0.00024146	-4.63072	-0.00162138	-0.000670841	-0.000707405	0.654727	0.0035225	185.87	0.647733	0.661683	0.0459782	0.654728	0.00352305	185.841	0.647732	0.661683	0.0290889	-0.000732071	0.000158177	-4.62817	-0.00105985	-0.000439562	-3.25252e-05	0.653995	0.00352463	185.55
katG	2155687	T	C	oxyR'-ahpC	2726139	C	T	1	0	472.912	0	1	0.000206212	3.22494	Inf	Inf	0.00103106	2.48734e-11	10.8856	Inf	Inf	4.26402e-11	-0.00128585	0.000271376	-4.73827	-0.0018448	-0.000782647	-0.000758672	0.654837	0.00364595	179.606	0.647971	0.662414	0.0493102	0.654838	0.00364648	179.581	0.647971	0.662414	0.0290938	-0.000842023	0.000177774	-4.73647	-0.00120142	-0.000511289	-3.74103e-05	0.653996	0.00365179	179.089
katG	2155687	T	C	oxyR'-ahpC	2726146	G	GT	1	0	452.826	0	1	0.000206212	3.22494	Inf	Inf	0.00103106	2.48734e-11	10.8856	Inf	Inf	4.26402e-11	-0.00128585	0.000270132	-4.76008	-0.00184491	-0.00078265	-0.000758672	0.654837	0.00360179	181.809	0.648046	0.66174	0.0493102	0.654838	0.00360232	181.783	0.648045	0.661741	0.0290938	-0.000842023	0.000177109	-4.75426	-0.00121303	-0.000514003	-3.74103e-05	0.653996	0.00360103	181.614
katG	2155687	T	C	oxyR'-ahpC	2726141	C	A	1	0	417.373	0	1	0.000206212	3.22494	Inf	Inf	0.00103106	1.02513e-12	12.4277	Inf	Inf	2.46031e-12	-0.00145357	0.000283954	-5.11903	-0.00201274	-0.000894404	-0.000806701	0.654946	0.00362237	180.806	0.648031	0.662033	0.052432	0.654946	0.00362284	180.782	0.648029	0.662033	0.0290986	-0.00095201	0.000185972	-5.1191	-0.00132112	-0.000587887	-4.22969e-05	0.653994	0.00363003	180.162
katG	2155687	T	C	oxyR'-ahpC	2726112	C	T	1	0	263.467	0	1	0.000206212	3.22494	Inf	Inf	0.00103106	6.37716e-14	6.48875	69.4597	18.0354	1.91315e-13	-0.00234807	0.000365732	-6.42021	-0.00307451	-0.00167691	-0.00102576	0.560072	0.0468377	11.9577	0.453267	0.633654	0.0569609	0.65531	0.00358945	182.566	0.648334	0.66215	0.0291148	-0.00131509	0.000230204	-5.71272	-0.00176542	-0.000876845	-5.84282e-05	0.653994	0.00358047	182.656
katG	2155687	T	C	oxyR'-ahpC	2726145	G	A	1	0	171.162	0	1	0.000206212	3.22494	Inf	Inf	0.00103106	1.29596e-22	11.5436	177.565	35.5437	7.77578e-22	-0.00329849	0.000432479	-7.62693	-0.00419091	-0.0025158	-0.00121634	0.605143	0.0282806	21.3978	0.543829	0.656059	0.0729099	0.655991	0.00354872	184.853	0.648936	0.663578	0.0291451	-0.00199606	0.000278339	-7.1713	-0.00256222	-0.00149855	-8.86829e-05	0.653995	0.00354152	184.665
katG	2155687	T	C	oxyR'-ahpC	2726141	C	T	1	0	166.233	0	1	0.000206212	3.22494	Inf	Inf	0.00103106	8.61071e-24	10.7811	110.186	29.0593	1.03328e-22	-0.00363392	0.000450943	-8.0585	-0.00447327	-0.00279517	-0.0012769	0.594617	0.0316193	18.8055	0.525059	0.647716	0.0751836	0.656155	0.0035477	184.952	0.648833	0.662552	0.0291524	-0.00216079	0.000291607	-7.40995	-0.00277084	-0.0016061	-9.6002e-05	0.653994	0.00355945	183.735
katG	2155690	A	G	oxyR'-ahpC	2726119	G	A	1	0	8192	0	1	0.0415157	0.78016	Inf	Inf	0.0561022	0.00497497	1.73046	Inf	Inf	0.00596997	-0.000279454	0.000122856	-2.27465	-0.000503111	-5.58909e-05	-0.000216476	0.653994	0.00344809	189.668	0.647057	0.660813	0.022973	0.653992	0.00344867	189.636	0.647054	0.660816	0.0177958	-0.000182761	8.03803e-05	-2.27371	-0.00033221	-3.65996e-05	-4.97311e-06	0.653809	0.00345435	189.271
katG	2155690	A	G	oxyR'-ahpC	2726139	C	T	1	0	1993.31	0	1	0.0415157	0.78016	Inf	Inf	0.0561022	2.48734e-11	10.8856	Inf	Inf	4.26402e-11	-0.00128549	0.000262518	-4.89677	-0.00184443	-0.000782472	-0.000464524	0.654653	0.0035555	184.124	0.647645	0.661575	0.0492964	0.654653	0.0035564	184.077	0.647642	0.661576	0.0178137	-0.000841551	0.000172083	-4.89037	-0.00120664	-0.000512557	-2.28994e-05	0.653812	0.00355426	183.952
katG	2155690	A	G	oxyR'-ahpC	2726146	G	GT	1	0	1895.8	0	1	0.0415157	0.78016	Inf	Inf	0.0561022	2.48734e-11	10.8856	Inf	Inf	4.26402e-11	-0.00128549	0.000265579	-4.84033	-0.00178871	-0.000782719	-0.000464524	0.654653	0.00357612	183.063	0.647516	0.661484	0.0492964	0.654653	0.00357698	183.018	0.647515	0.661484	0.0178137	-0.000841551	0.000173851	-4.84064	-0.0011786	-0.000515385	-2.28994e-05	0.653812	0.00358371	182.44
katG	2155690	A	G	oxyR'-ahpC	2726141	C	A	1	0	1728.36	0	1	0.0415157	0.78016	Inf	Inf	0.0561022	1.02513e-12	12.4277	Inf	Inf	2.46031e-12	-0.00145316	0.000270133	-5.37943	-0.00201201	-0.000950124	-0.000493932	0.654763	0.0035604	183.901	0.647739	0.661569	0.0524173	0.654761	0.00356137	183.851	0.647739	0.66157	0.0178167	-0.000951475	0.000177134	-5.3715	-0.0013185	-0.000620296	-2.58906e-05	0.653809	0.00355891	183.711
katG	2155690	A	G	oxyR'-ahpC	2726142	G	A	1	0	1471.65	0	1	0.0415157	0.78016	Inf	Inf	0.0561022	3.81216e-14	10.1376	2441.32	60.6025	1.52486e-13	-0.0018444	0.000317848	-5.80277	-0.00245906	-0.00122966	-0.000556574	0.624661	0.029892	20.8972	0.557396	0.660404	0.0563274	0.654965	0.00360981	181.44	0.648223	0.662472	0.0178222	-0.00115212	0.000204866	-5.62379	-0.00155745	-0.00075259	-3.13504e-05	0.653813	0.00361896	180.663
katG	2155690	A	G	oxyR'-ahpC	2726112	C	T	1	0	1084.02	0	1	0.0415157	0.78016	Inf	Inf	0.0561022	6.37716e-14	6.48875	69.4597	18.0354	1.91315e-13	-0.00234742	0.000357474	-6.56668	-0.00307399	-0.00167682	-0.000628059	0.559888	0.0452065	12.3851	0.462144	0.636189	0.0569423	0.655126	0.00352702	185.745	0.648056	0.66226	0.0178266	-0.00131429	0.000226779	-5.79548	-0.00180886	-0.000906557	-3.57631e-05	0.653812	0.00353339	185.038
katG	2155690	A	G	oxyR'-ahpC	2726145	G	A	1	0	690.456	0	1	0.0415157	0.78016	Inf	Inf	0.0561022	1.29596e-22	11.5436	177.565	35.5437	7.77578e-22	-0.00329757	0.000430856	-7.65352	-0.00414859	-0.00245918	-0.000744747	0.604959	0.029022	20.8448	0.538506	0.65529	0.0728877	0.655807	0.00356892	183.755	0.648786	0.66301	0.0178451	-0.00199489	0.00028154	-7.08564	-0.00257591	-0.00144074	-5.42829e-05	0.653813	0.00355877	183.719
katG	2155690	A	G	oxyR'-ahpC	2726141	C	T	1	0	667.52	0	1	0.0415157	0.78016	Inf	Inf	0.0561022	8.61071e-24	10.7811	110.186	29.0593	1.03328e-22	-0.00363291	0.000459152	-7.91221	-0.00458331	-0.0027944	-0.00078183	0.594433	0.0298472	19.9159	0.535585	0.650433	0.0751603	0.655971	0.00352168	186.267	0.648836	0.662444	0.0178496	-0.00215952	0.000285985	-7.55117	-0.00272319	-0.0016041	-5.87626e-05	0.653812	0.00352454	185.503
katG	2155693	C	T	oxyR'-ahpC	2726105	G	GAT	1	0	8192	0	1	0.122946	0.454734	296.949	5.66471	0.125455	0.0143722	1.24639	Inf	Inf	0.0156788	-0.000223576	0.000215909	-1.03551	-0.000503018	-5.58909e-05	-0.000223576	0.653939	0.00359856	181.723	0.646389	0.660882	0.0205465	0.403939	3.49994	0.115413	-0.344002	0.658967	0.0126916	-0.000146205	0.000140911	-1.03757	-0.000327618	-3.64746e-05	-4.59371e-06	0.403793	3.50178	0.115311
katG	2155693	C	T	oxyR'-ahpC	2726119	G	A	1	0	8192	0	1	0.122946	0.454734	296.949	5.66471	0.125455	0.00497497	1.73046	Inf	Inf	0.00596997	-0.00027947	0.000126408	-2.21086	-0.000558878	-5.58941e-05	-0.000249973	0.653975	0.00371347	176.109	0.646542	0.661071	0.0229723	0.403975	0.244804	1.6502	-0.344074	0.659722	0.0126927	-0.000182766	8.26895e-05	-2.21027	-0.000364323	-3.65844e-05	-5.74245e-06	0.403793	0.244925	1.64864
katG	2155693	C	T	oxyR'-ahpC	2726136	C	T	1	0	1333.68	0	1	0.122946	0.454734	296.949	5.66471	0.125455	6.02947e-10	9.34405	Inf	Inf	9.04421e-10	-0.00111788	0.000253773	-4.40506	-0.00170035	-0.000670841	-0.000500156	0.654524	0.00353815	184.991	0.647318	0.661108	0.0459639	0.404526	0.218933	1.84772	-0.0183812	0.659169	0.01271	-0.000731681	0.000166081	-4.40556	-0.00110671	-0.000442322	-2.29891e-05	0.403794	0.21905	1.84339
katG	2155693	C	T	oxyR'-ahpC	2726141	C	A	1	0	1047.69	0	1	0.122946	0.454734	296.949	5.66471	0.125455	1.02513e-12	12.4277	Inf	Inf	2.46031e-12	-0.00145324	0.000294306	-4.93787	-0.00206831	-0.000894358	-0.00057036	0.654744	0.00345602	189.45	0.647876	0.661667	0.0524158	0.404742	0.214919	1.88323	-0.0165462	0.659852	0.0127168	-0.000951503	0.000192948	-4.93139	-0.00135507	-0.000586255	-2.98959e-05	0.403791	0.215029	1.87784
katG	2155693	C	T	oxyR'-ahpC	2726112	C	T	1	0	682.195	0	1	0.122946	0.454734	296.949	5.66471	0.125455	6.37716e-14	6.48875	69.4597	18.0354	1.91315e-13	-0.00234754	2.80549	-0.000836766	-0.00307434	-0.00162084	-0.000725239	0.559868	0.0454079	12.3298	0.46465	0.634713	0.0569403	0.405104	0.533759	0.758963	-0.0161711	0.6608	0.0127282	-0.00131431	1.53631	-0.000855503	-0.00178427	-0.000879947	-4.12953e-05	0.40379	2.03549	0.198375
katG	2155693	C	T	oxyR'-ahpC	2726145	G	A	1	0	438.156	0	1	0.122946	0.454734	296.949	5.66471	0.125455	1.29596e-22	11.5436	177.565	35.5437	7.77578e-22	-0.00329775	0.000433435	-7.60841	-0.00419205	-0.00246115	-0.000859983	0.60494	0.0288859	20.9424	0.539205	0.6556	0.0728854	0.405786	0.226518	1.79141	-0.014774	0.660573	0.0127496	-0.00199494	0.000281432	-7.08854	-0.00257557	-0.00146743	-6.26802e-05	0.403791	0.226634	1.78169
katG	2155693	C	T	oxyR'-ahpC	2726141	C	T	1	0	425.207	0	1	0.122946	0.454734	296.949	5.66471	0.125455	8.61071e-24	10.7811	110.186	29.0593	1.03328e-22	-0.00363311	1.86231	-0.00195087	-0.0045241	-0.00279455	-0.000902805	0.594413	0.0296658	20.037	0.530739	0.646092	0.0751579	0.405952	0.433057	0.937412	-0.0874574	0.660847	0.0127549	-0.00215957	1.12747	-0.00191542	-0.00273103	-0.00164105	-6.78529e-05	0.403793	1.51529	0.266478
katG	2155700	T	C	oxyR'-ahpC	2726105	G	GAT	1	0	4503599627370490	0	1	0.11991	0.354516	Inf	Inf	0.125455	0.0143722	1.24639	Inf	Inf	0.0156788	-0.000223551	0.000109318	-2.04497	-0.000490219	-5.58878e-05	-0.000158083	0.653921	0.00353806	184.825	0.647324	0.661133	0.020546	0.653921	0.00353882	184.785	0.647323	0.661133	0.014529	-0.000146185	7.15105e-05	-2.04424	-0.000318734	-3.65091e-05	-3.24797e-06	0.653775	0.00354059	184.651
katG	2155700	T	C	oxyR'-ahpC	2726119	G	A	1	0	16384	0	1	0.11991	0.354516	Inf	Inf	0.125455	0.00497497	1.73046	Inf	Inf	0.00596997	-0.000279439	0.000124385	-2.24657	-0.000558847	-5.58909e-05	-0.000176748	0.65396	0.00346885	188.524	0.647285	0.660646	0.0229718	0.653961	0.0034699	188.467	0.647284	0.660647	0.0145299	-0.000182742	8.1437e-05	-2.24397	-0.000364833	-3.66527e-05	-4.06021e-06	0.653778	0.00347291	188.251
katG	2155700	T	G	oxyR'-ahpC	2726105	G	GAT	1	0	3606.2	0	1	0.00332385	1.69854	594.462	13.2268	0.0118452	0.0143722	1.24639	Inf	Inf	0.0156788	-0.000223626	0.000112848	-1.98165	-0.000503046	-5.59033e-05	-0.00031622	0.654085	0.0034774	188.096	0.647092	0.661216	0.0205511	0.529085	0.12066	4.38492	0.25511	0.659641	0.0235067	-0.00014627	7.37963e-05	-1.98208	-0.000327802	-3.64405e-05	-6.49866e-06	0.528939	0.120721	4.38149
katG	2155700	T	G	oxyR'-ahpC	2726119	G	A	1	0	3138.38	0	1	0.00332385	1.69854	594.462	13.2268	0.0118452	0.00497497	1.73046	Inf	Inf	0.00596997	-0.000279533	0.000120836	-2.31333	-0.000558978	-0.000100757	-0.000353554	0.654122	0.00370076	176.753	0.647435	0.662123	0.0229775	0.529122	0.122717	4.31172	0.255532	0.65968	0.0235084	-0.000182849	7.91259e-05	-2.31086	-0.000364759	-6.55228e-05	-8.12379e-06	0.528939	0.122774	4.30821
katG	2155700	T	C	oxyR'-ahpC	2726121	C	T	1	0	4913.05	0	1	0.11991	0.354516	Inf	Inf	0.125455	6.27219e-08	4.59696	166.9	18.9324	8.36292e-08	-0.00122953	0.000268141	-4.5854	-0.00178841	-0.000726608	-0.000370925	0.563559	0.0644657	8.74199	0.418155	0.657791	0.0415052	0.65447	0.00358743	182.434	0.647452	0.661534	0.0145412	-0.000692914	0.000167197	-4.14431	-0.00103708	-0.000387381	-1.53953e-05	0.653777	0.00359172	182.024
katG	2155700	T	C	oxyR'-ahpC	2726146	G	GT	1	0	4251.56	0	1	0.11991	0.354516	Inf	Inf	0.125455	2.48734e-11	10.8856	Inf	Inf	4.26402e-11	-0.00128542	0.000261367	-4.91807	-0.0018442	-0.00078243	-0.000379272	0.654617	0.00352819	185.539	0.647536	0.661343	0.0492937	0.654617	0.00352936	185.478	0.647535	0.661346	0.0145445	-0.000841458	0.000171266	-4.91315	-0.00119881	-0.000514204	-1.86957e-05	0.653776	0.00352849	185.285
katG	2155700	T	C	oxyR'-ahpC	2726139	C	T	1	0	4452.29	0	1	0.11991	0.354516	Inf	Inf	0.125455	2.48734e-11	10.8856	Inf	Inf	4.26402e-11	-0.00128542	0.000265125	-4.84836	-0.0018443	-0.000803704	-0.000379272	0.654617	0.00342086	191.36	0.647931	0.66115	0.0492937	0.654617	0.00342203	191.295	0.64793	0.66115	0.0145445	-0.000841458	0.000173798	-4.84159	-0.0012093	-0.000524751	-1.86957e-05	0.653776	0.00342073	191.122
katG	2155700	T	C	oxyR'-ahpC	2726141	C	A	1	0	3898.29	0	1	0.11991	0.354516	Inf	Inf	0.125455	1.02513e-12	12.4277	Inf	Inf	2.46031e-12	-0.00145309	0.000283557	-5.1245	-0.00201196	-0.000894219	-0.000403283	0.654726	0.00368735	177.56	0.6477	0.661947	0.0524143	0.654732	0.00368842	177.51	0.647699	0.661947	0.014547	-0.000951373	0.000185705	-5.12302	-0.00132002	-0.000585324	-2.11378e-05	0.65378	0.00369478	176.947
katG	2155700	T	C	oxyR'-ahpC	2726142	G	A	1	0	3115.86	0	1	0.11991	0.354516	Inf	Inf	0.125455	3.81216e-14	10.1376	2441.32	60.6025	1.52486e-13	-0.00184429	0.000329233	-5.60179	-0.0025454	-0.00122953	-0.000454428	0.624624	0.0316456	19.7381	0.548278	0.660441	0.0563241	0.654925	0.00355009	184.481	0.648081	0.662291	0.0145513	-0.00115199	0.000212401	-5.42367	-0.00159737	-0.000767405	-2.55952e-05	0.653773	0.00354167	184.594
katG	2155700	T	C	oxyR'-ahpC	2726112	C	T	1	0	2394.58	0	1	0.11991	0.354516	Inf	Inf	0.125455	6.37716e-14	6.48875	69.4597	18.0354	1.91315e-13	-0.00234729	0.000366516	-6.40432	-0.0031784	-0.00162075	-0.000512794	0.559851	0.0463056	12.0904	0.458654	0.637211	0.0569386	0.65509	0.00358774	182.591	0.648693	0.662279	0.0145549	-0.00131413	0.000233123	-5.63707	-0.00179124	-0.000842073	-2.91977e-05	0.653775	0.00358067	182.584
katG	2155700	T	G	oxyR'-ahpC	2726121	C	T	1	0	518.007	0	1	0.00332385	1.69854	594.462	13.2268	0.0118452	6.27219e-08	4.59696	166.9	18.9324	8.36292e-08	-0.00122994	0.000254101	-4.84037	-0.00173368	-0.000782605	-0.000741974	0.563722	0.0619564	9.0987	0.422552	0.657657	0.0415173	0.529632	0.124521	4.25334	0.25334	0.659966	0.0235311	-0.000693347	0.000159478	-4.3476	-0.00102364	-0.000412326	-3.08048e-05	0.528939	0.124586	4.24556
katG	2155700	T	G	oxyR'-ahpC	2726136	C	T	1	0	541.793	0	1	0.00332385	1.69854	594.462	13.2268	0.0118452	6.02947e-10	9.34405	Inf	Inf	9.04421e-10	-0.00111813	0.000252165	-4.43412	-0.0016212	-0.00061504	-0.000707405	0.654671	0.003543	184.778	0.64745	0.661051	0.0459742	0.529671	0.132017	4.01215	0.210261	0.659431	0.0235328	-0.000732007	0.000165315	-4.42795	-0.0010606	-0.00040443	-3.25224e-05	0.528939	0.132082	4.00464
katG	2155700	T	G	oxyR'-ahpC	2726139	C	T	1	0	472.912	0	1	0.00332385	1.69854	594.462	13.2268	0.0118452	2.48734e-11	10.8856	Inf	Inf	4.26402e-11	-0.00128585	0.000258762	-4.96924	-0.00178941	-0.000782866	-0.000758671	0.65478	0.00353519	185.218	0.647704	0.661721	0.049306	0.529781	0.124579	4.25255	0.250347	0.660042	0.0235377	-0.00084195	0.000169631	-4.96342	-0.00118115	-0.000515721	-3.7407e-05	0.528939	0.124631	4.24405
katG	2155700	T	G	oxyR'-ahpC	2726146	G	GT	1	0	452.826	0	1	0.00332385	1.69854	594.462	13.2268	0.0118452	2.48734e-11	10.8856	Inf	Inf	4.26402e-11	-0.00128585	0.000275953	-4.65967	-0.00184502	-0.000782648	-0.000758671	0.65478	0.00357656	183.075	0.647895	0.66206	0.049306	0.529781	0.12546	4.22269	0.252891	0.660267	0.0235377	-0.00084195	0.000181121	-4.64856	-0.00121384	-0.000511902	-3.7407e-05	0.528939	0.125512	4.21425
katG	2155700	T	G	oxyR'-ahpC	2726141	C	A	1	0	417.373	0	1	0.00332385	1.69854	594.462	13.2268	0.0118452	1.02513e-12	12.4277	Inf	Inf	2.46031e-12	-0.00145357	0.000278809	-5.2135	-0.00206819	-0.000894656	-0.000806702	0.654891	0.00341086	192.002	0.647962	0.661515	0.0524275	0.529891	0.118394	4.47567	0.257683	0.660033	0.0235426	-0.00095193	0.000182831	-5.2066	-0.00135266	-0.000587304	-4.22933e-05	0.528939	0.118447	4.46561
katG	2155700	T	C	oxyR'-ahpC	2726145	G	A	1	0	1548.24	0	1	0.11991	0.354516	Inf	Inf	0.125455	1.29596e-22	11.5436	177.565	35.5437	7.77578e-22	-0.00329738	0.000434135	-7.59527	-0.00413575	-0.00245947	-0.000608066	0.604923	0.0296617	20.3941	0.532726	0.654895	0.0728833	0.655769	0.00356231	184.085	0.648744	0.662668	0.0145701	-0.00199466	0.000283731	-7.0301	-0.00255487	-0.00146796	-4.43178e-05	0.653774	0.00356996	183.132
katG	2155700	T	C	oxyR'-ahpC	2726141	C	T	1	0	1498.47	0	1	0.11991	0.354516	Inf	Inf	0.125455	8.61071e-24	10.7811	110.186	29.0593	1.03328e-22	-0.00363288	0.000441285	-8.23251	-0.00452964	-0.00273879	-0.000638359	0.594396	0.0287998	20.6389	0.536313	0.645475	0.0751557	0.655997	0.00348353	188.314	0.649009	0.662781	0.0145748	-0.00215937	0.000282946	-7.63174	-0.00273806	-0.00162946	-4.79763e-05	0.653837	0.00347631	188.084
katG	2155700	T	G	oxyR'-ahpC	2726142	G	A	1	0	338.12	0	1	0.00332385	1.69854	594.462	13.2268	0.0118452	3.81216e-14	10.1376	2441.32	60.6025	1.52486e-13	-0.00184492	0.000316425	-5.83049	-0.00246003	-0.00122987	-0.000909009	0.624788	0.030416	20.5414	0.550228	0.661049	0.0563389	0.530092	0.117882	4.4968	0.260165	0.660824	0.0235515	-0.00115268	0.000202483	-5.69273	-0.00155061	-0.000748566	-5.12126e-05	0.528939	0.117928	4.48528
katG	2155700	T	G	oxyR'-ahpC	2726112	C	T	1	0	263.467	0	1	0.00332385	1.69854	594.462	13.2268	0.0118452	6.37716e-14	6.48875	69.4597	18.0354	1.91315e-13	-0.00234808	0.000356498	-6.5865	-0.00313077	-0.00167738	-0.00102576	0.560016	0.0474526	11.8016	0.462315	0.636089	0.0569553	0.530254	0.122652	4.32325	0.25301	0.660802	0.0235587	-0.00131496	0.000223824	-5.87496	-0.00175928	-0.000883055	-5.84224e-05	0.528939	0.122712	4.31043
katG	2155700	T	G	oxyR'-ahpC	2726145	G	A	1	0	171.162	0	1	0.00332385	1.69854	594.462	13.2268	0.0118452	1.29596e-22	11.5436	177.565	35.5437	7.77578e-22	-0.00329849	0.000443183	-7.44273	-0.00413731	-0.0024603	-0.00121634	0.605087	0.0292694	20.673	0.54088	0.656367	0.0729031	0.530936	0.119811	4.43145	0.255578	0.661054	0.023589	-0.00199587	0.000285671	-6.98662	-0.00256318	-0.00148581	-8.86747e-05	0.52894	0.119868	4.41267
katG	2155700	T	G	oxyR'-ahpC	2726141	C	T	1	0	166.233	0	1	0.00332385	1.69854	594.462	13.2268	0.0118452	8.61071e-24	10.7811	110.186	29.0593	1.03328e-22	-0.00363393	0.000459522	-7.90807	-0.00452768	-0.00273926	-0.0012769	0.594561	0.029706	20.0148	0.532052	0.644219	0.0751765	0.531101	0.125887	4.21887	0.23147	0.661599	0.0235963	-0.00216059	0.000292787	-7.37941	-0.00273144	-0.00159923	-9.59931e-05	0.52894	0.125937	4.20003
katG	2155732	T	G	oxyR'-ahpC	2726105	G	GAT	1	0	6967.21	0	1	0.00172191	2.22385	Inf	Inf	0.00662274	0.0143722	1.24639	Inf	Inf	0.0156788	-0.000223601	0.000108876	-2.05373	-0.000479122	-5.58971e-05	-0.000273839	0.654068	0.00359264	182.058	0.6466	0.661023	0.0205506	0.654065	0.00359212	182.083	0.646599	0.661021	0.0251677	-0.00014625	7.12612e-05	-2.05231	-0.000312663	-3.64627e-05	-5.62754e-06	0.653918	0.00359082	182.109
katG	2155732	T	G	oxyR'-ahpC	2726119	G	A	1	0	4877.07	0	1	0.00172191	2.22385	Inf	Inf	0.00662274	0.00497497	1.73046	Inf	Inf	0.00596997	-0.000279494	0.000125296	-2.23067	-0.000559065	-5.5919e-05	-0.000306167	0.65411	0.00355591	183.95	0.646854	0.660896	0.022977	0.654071	0.00355571	183.949	0.646853	0.660896	0.0251682	-0.00018282	8.19842e-05	-2.22994	-0.000365409	-3.69345e-05	-7.0348e-06	0.653888	0.00355507	183.931
katG	2155732	T	G	oxyR'-ahpC	2726121	C	T	1	0	760.88	0	1	0.00172191	2.22385	Inf	Inf	0.00662274	6.27219e-08	4.59696	166.9	18.9324	8.36292e-08	-0.00122981	0.000266982	-4.60633	-0.00178912	-0.000726745	-0.000642533	0.563706	0.0624249	9.03014	0.411964	0.656521	0.041516	0.654614	0.00355539	184.119	0.64774	0.661749	0.0251888	-0.000693248	0.000168014	-4.12613	-0.00104084	-0.00038315	-2.66754e-05	0.653921	0.00354779	184.318
katG	2155732	T	G	oxyR'-ahpC	2726136	C	T	1	0	770.613	0	1	0.00172191	2.22385	Inf	Inf	0.00662274	6.02947e-10	9.34405	Inf	Inf	9.04421e-10	-0.00111801	0.000245284	-4.558	-0.0016212	-0.000670766	-0.000612597	0.654653	0.00345146	189.675	0.648065	0.661573	0.045973	0.654654	0.00345208	189.64	0.648065	0.661575	0.0251903	-0.000731906	0.000160669	-4.55536	-0.00106748	-0.000438042	-2.81629e-05	0.653922	0.00345542	189.245
katG	2155732	T	G	oxyR'-ahpC	2726139	C	T	1	0	678.27	0	1	0.00172191	2.22385	Inf	Inf	0.00662274	2.48734e-11	10.8856	Inf	Inf	4.26402e-11	-0.00128571	0.00026757	-4.80514	-0.0018445	-0.00078256	-0.000656992	0.654763	0.00359325	182.221	0.647497	0.6615	0.0493047	0.654765	0.00359385	182.191	0.647496	0.661501	0.0251946	-0.000841835	0.000175172	-4.80575	-0.00119293	-0.000510897	-3.23928e-05	0.653924	0.00359745	181.774
katG	2155732	T	G	oxyR'-ahpC	2726146	G	GT	1	0	651.769	0	1	0.00172191	2.22385	Inf	Inf	0.00662274	2.48734e-11	10.8856	Inf	Inf	4.26402e-11	-0.00128571	0.000267754	-4.80183	-0.00184471	-0.000782691	-0.000656992	0.654763	0.00352144	185.936	0.647866	0.662171	0.0493047	0.654765	0.00352201	185.907	0.647865	0.662172	0.0251946	-0.000841835	0.000175559	-4.79517	-0.00120855	-0.000515085	-3.23928e-05	0.653924	0.00351897	185.828
katG	2155732	T	G	oxyR'-ahpC	2726141	C	A	1	0	614.15	0	1	0.00172191	2.22385	Inf	Inf	0.00662274	1.02513e-12	12.4277	Inf	Inf	2.46031e-12	-0.00145341	0.000286138	-5.0794	-0.00201219	-0.000894305	-0.000698585	0.654873	0.0035794	182.956	0.647529	0.662116	0.0524261	0.654874	0.00357999	182.926	0.647529	0.662118	0.0251988	-0.000951798	0.000187408	-5.07875	-0.00131305	-0.000582891	-3.66241e-05	0.653922	0.00358487	182.411
katG	2155732	T	G	oxyR'-ahpC	2726142	G	A	1	0	488.787	0	1	0.00172191	2.22385	Inf	Inf	0.00662274	3.81216e-14	10.1376	2441.32	60.6025	1.52486e-13	-0.00184471	0.000322351	-5.72267	-0.00251551	-0.0012298	-0.000787181	0.624771	0.0315758	19.7864	0.545501	0.660102	0.0563373	0.655074	0.00329172	199.006	0.648213	0.661544	0.0252065	-0.00115252	0.000211742	-5.44304	-0.00158341	-0.000759164	-4.43477e-05	0.653921	0.00329828	198.261
katG	2155732	T	G	oxyR'-ahpC	2726112	C	T	1	0	380.757	0	1	0.00172191	2.22385	Inf	Inf	0.00662274	6.37716e-14	6.48875	69.4597	18.0354	1.91315e-13	-0.00234781	0.000359763	-6.526	-0.00307469	-0.00167682	-0.000888284	0.559998	0.0450803	12.4222	0.46617	0.638391	0.0569535	0.655238	0.00352241	186.02	0.648462	0.662282	0.0252128	-0.00131477	0.000227587	-5.77702	-0.00180121	-0.000892245	-5.05909e-05	0.653923	0.00353103	185.193
katG	2155732	T	G	oxyR'-ahpC	2726145	G	A	1	0	247.382	0	1	0.00172191	2.22385	Inf	Inf	0.00662274	1.29596e-22	11.5436	177.565	35.5437	7.77578e-22	-0.00329812	0.000430838	-7.65511	-0.00419276	-0.00251361	-0.00105332	0.60507	0.0290187	20.851	0.543479	0.656108	0.072901	0.655917	0.00344205	190.56	0.649343	0.662916	0.0252389	-0.00199559	0.000275443	-7.24501	-0.00256908	-0.00148653	-7.6788e-05	0.653921	0.00345465	189.287
katG	2155732	T	G	oxyR'-ahpC	2726141	C	T	1	0	239.754	0	1	0.00172191	2.22385	Inf	Inf	0.00662274	8.61071e-24	10.7811	110.186	29.0593	1.03328e-22	-0.00363352	0.000444118	-8.18144	-0.00452818	-0.00279168	-0.00110577	0.594543	0.0306175	19.4184	0.52557	0.64644	0.0751743	0.656084	0.00365233	179.634	0.64914	0.663452	0.0252453	-0.00216029	0.000281021	-7.68727	-0.00272711	-0.00160133	-8.31253e-05	0.653924	0.00365134	179.091
katG	2155747	GCGC	TCGC	oxyR'-ahpC	2726105	G	GAT	1	0	4503599627370490	0	1	0.11991	0.354516	Inf	Inf	0.125455	0.0143722	1.24639	Inf	Inf	0.0156788	-0.000223551	0.000101834	-2.19526	-0.000447109	-5.58878e-05	-0.000158083	0.653921	0.00362443	180.42	0.64624	0.660444	0.020546	0.653921	0.00362534	180.375	0.646239	0.660443	0.014529	-0.000146185	6.65938e-05	-2.19517	-0.000292589	-3.6448e-05	-3.24797e-06	0.653775	0.0036263	180.287
katG	2155747	GCGC	TCGC	oxyR'-ahpC	2726119	G	A	1	0	16384	0	1	0.11991	0.354516	Inf	Inf	0.125455	0.00497497	1.73046	Inf	Inf	0.00596997	-0.000279439	0.000118581	-2.35652	-0.000558876	-0.000100768	-0.000176748	0.65396	0.00367918	177.746	0.646815	0.661328	0.0229718	0.653961	0.0036802	177.697	0.646814	0.661326	0.0145299	-0.000182742	7.75488e-05	-2.35648	-0.000364344	-6.51911e-05	-4.06021e-06	0.653778	0.00368486	177.423
katG	2155747	GCGC	TCGC	oxyR'-ahpC	2726121	C	T	1	0	4913.05	0	1	0.11991	0.354516	Inf	Inf	0.125455	6.27219e-08	4.59696	166.9	18.9324	8.36292e-08	-0.00122953	0.00025987	-4.73135	-0.0017883	-0.000782384	-0.000370925	0.563559	0.0593653	9.49307	0.432004	0.658116	0.0415052	0.65447	0.00353587	185.094	0.647934	0.662142	0.0145412	-0.000692914	0.000163289	-4.2435	-0.00103313	-0.000399528	-1.53953e-05	0.653777	0.00354887	184.221
katG	2155747	GCGC	TCGC	oxyR'-ahpC	2726146	G	GT	1	0	4251.56	0	1	0.11991	0.354516	Inf	Inf	0.125455	2.48734e-11	10.8856	Inf	Inf	4.26402e-11	-0.00128542	0.000266971	-4.81483	-0.00184422	-0.000838268	-0.000379272	0.654617	0.00359804	181.937	0.647981	0.661554	0.0492937	0.654617	0.00359918	181.879	0.64798	0.661555	0.0145445	-0.000841458	0.000175231	-4.802	-0.00120575	-0.000545122	-1.86957e-05	0.653776	0.00359169	182.025
katG	2155747	GCGC	TCGC	oxyR'-ahpC	2726139	C	T	1	0	4452.29	0	1	0.11991	0.354516	Inf	Inf	0.125455	2.48734e-11	10.8856	Inf	Inf	4.26402e-11	-0.00128542	0.000271348	-4.73716	-0.0018443	-0.000782424	-0.000379272	0.654617	0.00357948	182.881	0.647708	0.661747	0.0492937	0.654617	0.00358065	182.821	0.647707	0.661752	0.0145445	-0.000841458	0.000177697	-4.73535	-0.00120724	-0.000513488	-1.86957e-05	0.653776	0.0035866	182.283
katG	2155747	GCGC	TCGC	oxyR'-ahpC	2726141	C	A	1	0	3898.29	0	1	0.11991	0.354516	Inf	Inf	0.125455	1.02513e-12	12.4277	Inf	Inf	2.46031e-12	-0.00145309	0.000287185	-5.05975	-0.00212361	-0.000950039	-0.000403283	0.654726	0.00355527	184.156	0.64792	0.661398	0.0524143	0.654732	0.0035564	184.1	0.647918	0.661398	0.014547	-0.000951373	0.000188336	-5.05148	-0.00138596	-0.000616709	-2.11378e-05	0.65378	0.00355407	183.953
katG	2155747	GCGC	TCGC	oxyR'-ahpC	2726142	G	A	1	0	3115.86	0	1	0.11991	0.354516	Inf	Inf	0.125455	3.81216e-14	10.1376	2441.32	60.6025	1.52486e-13	-0.00184429	0.000332665	-5.544	-0.00251958	-0.00128535	-0.000454428	0.624624	0.0286464	21.8046	0.559814	0.660604	0.0563241	0.654925	0.00358091	182.893	0.647892	0.662117	0.0145513	-0.00115199	0.000214122	-5.38008	-0.00160632	-0.000755777	-2.55952e-05	0.653773	0.00359145	182.036
katG	2155747	GCGC	TCGC	oxyR'-ahpC	2726112	C	T	1	0	2394.58	0	1	0.11991	0.354516	Inf	Inf	0.125455	6.37716e-14	6.48875	69.4597	18.0354	1.91315e-13	-0.00234729	0.000354016	-6.63046	-0.00307399	-0.00162074	-0.000512794	0.559851	0.0461229	12.1383	0.461701	0.635716	0.0569386	0.65509	0.00368276	177.88	0.647896	0.662453	0.0145549	-0.00131413	0.000227206	-5.78389	-0.00177802	-0.000878822	-2.91977e-05	0.653775	0.00368681	177.328
katG	2155747	GCGC	TCGC	oxyR'-ahpC	2726145	G	A	1	0	1548.24	0	1	0.11991	0.354516	Inf	Inf	0.125455	1.29596e-22	11.5436	177.565	35.5437	7.77578e-22	-0.00329738	0.000436037	-7.56215	-0.00419208	-0.00251493	-0.000608066	0.604923	0.0286037	21.1484	0.539532	0.654913	0.0728833	0.655769	0.00349657	187.546	0.648978	0.663085	0.0145701	-0.00199466	0.000277817	-7.17975	-0.00257386	-0.00149981	-4.43178e-05	0.653774	0.00350964	186.28
katG	2155747	GCGC	TCGC	oxyR'-ahpC	2726141	C	T	1	0	1498.47	0	1	0.11991	0.354516	Inf	Inf	0.125455	8.61071e-24	10.7811	110.186	29.0593	1.03328e-22	-0.00363288	0.000452522	-8.02808	-0.00461173	-0.00279462	-0.000638359	0.594396	0.0297176	20.0015	0.531313	0.644869	0.0751557	0.655997	0.0036066	181.888	0.648681	0.662621	0.0145748	-0.00215937	0.000286378	-7.54029	-0.00272097	-0.00165505	-4.79763e-05	0.653837	0.00360928	181.155
katG	2155783	G	A	oxyR'-ahpC	2726105	G	GAT	1	0	8192	0	1	0.122946	0.454734	296.949	5.66471	0.125455	0.0143722	1.24639	Inf	Inf	0.0156788	-0.000223576	0.000176809	-1.2645	-0.000447202	-5.5891e-05	-0.000223576	0.653939	0.003549	184.26	0.647286	0.661372	0.0205465	0.403939	3.94922	0.102283	-0.0947044	0.659192	0.0126916	-0.000146205	0.000115368	-1.26729	-0.000293871	-3.64928e-05	-4.59371e-06	0.403793	3.95129	0.102193
katG	2155783	G	A	oxyR'-ahpC	2726119	G	A	1	0	8192	0	1	0.122946	0.454734	296.949	5.66471	0.125455	0.00497497	1.73046	Inf	Inf	0.00596997	-0.00027947	0.887423	-0.000314923	-0.000558909	-5.5894e-05	-0.000249973	0.653975	0.00371801	175.894	0.647326	0.661636	0.0229723	0.403975	1.17114	0.344942	-0.341967	0.659162	0.0126927	-0.000182766	0.575784	-0.000317422	-0.000366077	-3.6638e-05	-5.74245e-06	0.403793	1.63897	0.24637
katG	2155783	G	A	oxyR'-ahpC	2726121	C	T	1	0	1322.46	0	1	0.122946	0.454734	296.949	5.66471	0.125455	6.27219e-08	4.59696	166.9	18.9324	8.36292e-08	-0.00122967	0.000270077	-4.55303	-0.00178885	-0.000726622	-0.000524596	0.563576	0.0665324	8.4707	0.40992	0.656843	0.0415065	0.404485	0.216241	1.87053	-0.0151753	0.659649	0.0127088	-0.000693012	0.000174236	-3.97743	-0.00105587	-0.000367948	-2.17742e-05	0.403792	0.216351	1.86637
katG	2155783	G	A	oxyR'-ahpC	2726136	C	T	1	0	1333.68	0	1	0.122946	0.454734	296.949	5.66471	0.125455	6.02947e-10	9.34405	Inf	Inf	9.04421e-10	-0.00111788	0.000243426	-4.59228	-0.00162098	-0.000670691	-0.000500156	0.654524	0.0036131	181.153	0.647542	0.661985	0.0459639	0.404526	0.211925	1.90882	-0.013674	0.659901	0.01271	-0.000731681	0.000159304	-4.593	-0.00106116	-0.000437493	-2.29891e-05	0.403794	0.212031	1.90441
katG	2155783	G	A	oxyR'-ahpC	2726141	C	A	1	0	1047.69	0	1	0.122946	0.454734	296.949	5.66471	0.125455	1.02513e-12	12.4277	Inf	Inf	2.46031e-12	-0.00145324	0.00028856	-5.03618	-0.00206808	-0.000950072	-0.00057036	0.654744	0.00355587	184.13	0.647686	0.661805	0.0524158	0.404742	0.216241	1.87172	-0.0157182	0.659766	0.0127168	-0.000951503	0.000189517	-5.02067	-0.00135332	-0.000616281	-2.98959e-05	0.403791	0.216357	1.86631
katG	2155783	G	A	oxyR'-ahpC	2726112	C	T	1	0	682.195	0	1	0.122946	0.454734	296.949	5.66471	0.125455	6.37716e-14	6.48875	69.4597	18.0354	1.91315e-13	-0.00234754	0.00036284	-6.46992	-0.00308703	-0.00167682	-0.000725239	0.559868	0.045316	12.3548	0.464688	0.634912	0.0569403	0.405104	0.215747	1.87768	-0.0141139	0.660423	0.0127282	-0.00131431	0.000223383	-5.88369	-0.00177848	-0.000907481	-4.12953e-05	0.40379	0.215856	1.87065
katG	2155783	G	A	oxyR'-ahpC	2726145	G	A	1	0	438.156	0	1	0.122946	0.454734	296.949	5.66471	0.125455	1.29596e-22	11.5436	177.565	35.5437	7.77578e-22	-0.00329775	0.000434234	-7.5944	-0.00413632	-0.00240375	-0.000859983	0.60494	0.028327	21.3556	0.542809	0.65562	0.0728854	0.405786	0.232864	1.74259	-0.0946781	0.661494	0.0127496	-0.00199494	0.000282155	-7.07036	-0.00252902	-0.00141655	-6.26802e-05	0.403791	0.232972	1.73322
katG	2155783	G	A	oxyR'-ahpC	2726141	C	T	1	0	425.207	0	1	0.122946	0.454734	296.949	5.66471	0.125455	8.61071e-24	10.7811	110.186	29.0593	1.03328e-22	-0.00363311	2.97399	-0.00122163	-0.00458355	-0.00273867	-0.000902805	0.594413	0.0298129	19.9381	0.532178	0.64442	0.0751579	0.405952	0.853189	0.475806	-0.0191944	0.661069	0.0127549	-0.00215957	1.73147	-0.00124725	-0.00276981	-0.00158854	-6.78529e-05	0.403793	2.54418	0.158712
katG	2155787	C	T	oxyR'-ahpC	2726105	G	GAT	1	0	3360.35	0	1	0.00049134	2.35616	743.052	17.0106	0.00223337	0.0143722	1.24639	Inf	Inf	0.0156788	-0.000223651	0.000108482	-2.06165	-0.000447431	-5.59096e-05	-0.000353564	0.654158	0.00357306	183.081	0.647364	0.661707	0.0205534	0.554158	0.103565	5.35082	0.29076	0.659501	0.0275253	-0.000146303	7.09416e-05	-2.0623	-0.000295906	-3.64769e-05	-7.26695e-06	0.554012	0.103619	5.34663
katG	2155787	C	T	oxyR'-ahpC	2726119	G	A	1	0	2399.22	0	1	0.00049134	2.35616	743.052	17.0106	0.00223337	0.00497497	1.73046	Inf	Inf	0.00596997	-0.000279564	0.000123073	-2.27153	-0.000559127	-5.59246e-05	-0.000395308	0.654195	0.00369212	177.187	0.646239	0.661156	0.02298	0.554195	0.102626	5.40013	0.313093	0.659402	0.0275271	-0.000182889	8.05659e-05	-2.27006	-0.000366485	-3.66794e-05	-9.08419e-06	0.554012	0.102671	5.39601
katG	2155787	C	T	oxyR'-ahpC	2726121	C	T	1	0	396.064	0	1	0.00049134	2.35616	743.052	17.0106	0.00223337	6.27219e-08	4.59696	166.9	18.9324	8.36292e-08	-0.00123008	0.000259385	-4.7423	-0.0017894	-0.000727029	-0.000829598	0.563796	0.062824	8.97422	0.426167	0.657971	0.0415227	0.554704	0.0991888	5.59241	0.318827	0.659225	0.0275524	-0.000693514	0.000165963	-4.17873	-0.00103897	-0.000378686	-3.44472e-05	0.554011	0.0992371	5.5827
katG	2155787	C	T	oxyR'-ahpC	2726136	C	T	1	0	416.385	0	1	0.00049134	2.35616	743.052	17.0106	0.00223337	6.02947e-10	9.34405	Inf	Inf	9.04421e-10	-0.00111826	0.000239182	-4.67533	-0.00162147	-0.000670991	-0.000790947	0.654744	0.00352927	185.518	0.648136	0.66209	0.0459794	0.554743	0.101715	5.45391	0.31732	0.660209	0.0275544	-0.000732171	0.000156684	-4.67291	-0.00106176	-0.000441093	-3.63672e-05	0.554011	0.101772	5.44366
katG	2155787	C	T	oxyR'-ahpC	2726146	G	GT	1	0	345.567	0	1	0.00049134	2.35616	743.052	17.0106	0.00223337	2.48734e-11	10.8856	Inf	Inf	4.26402e-11	-0.00128599	0.000270863	-4.74776	-0.00184512	-0.000782691	-0.000848267	0.654854	0.0035466	184.643	0.647704	0.661649	0.0493115	0.554854	0.0994092	5.58151	0.31991	0.660028	0.0275598	-0.000842138	0.000177168	-4.75332	-0.00120785	-0.000512948	-4.18294e-05	0.554012	0.099455	5.57048
katG	2155787	C	T	oxyR'-ahpC	2726141	C	A	1	0	318.575	0	1	0.00049134	2.35616	743.052	17.0106	0.00223337	1.02513e-12	12.4277	Inf	Inf	2.46031e-12	-0.00145373	0.000282465	-5.1466	-0.00206808	-0.000950357	-0.00090197	0.654964	0.0036408	179.896	0.648093	0.662316	0.0524333	0.554965	0.102059	5.43766	0.31969	0.660695	0.0275653	-0.000952142	0.000185301	-5.13835	-0.00133097	-0.000621022	-4.72933e-05	0.554012	0.102095	5.42642
katG	2155787	C	T	oxyR'-ahpC	2726142	G	A	1	0	258.314	0	1	0.00049134	2.35616	743.052	17.0106	0.00223337	3.81216e-14	10.1376	2441.32	60.6025	1.52486e-13	-0.00184512	0.000326161	-5.65709	-0.00251634	-0.00123001	-0.00101636	0.624862	0.0288888	21.6299	0.557608	0.660171	0.0563455	0.555165	0.0940116	5.90528	0.328207	0.66024	0.0275753	-0.00115295	0.000210135	-5.48668	-0.00159344	-0.000762172	-5.72673e-05	0.554012	0.0940525	5.89045
katG	2155787	C	T	oxyR'-ahpC	2726112	C	T	1	0	201.322	0	1	0.00049134	2.35616	743.052	17.0106	0.00223337	6.37716e-14	6.48875	69.4597	18.0354	1.91315e-13	-0.00234834	0.000366326	-6.41052	-0.00313163	-0.00167691	-0.0011469	0.560089	0.045409	12.3343	0.467319	0.636346	0.0569627	0.555328	0.0946951	5.86437	0.324576	0.660702	0.0275834	-0.00131528	0.000228689	-5.75139	-0.00179156	-0.000908172	-6.53304e-05	0.554012	0.0947458	5.84735
katG	2155787	C	T	oxyR'-ahpC	2726145	G	A	1	0	130.627	0	1	0.00049134	2.35616	743.052	17.0106	0.00223337	1.29596e-22	11.5436	177.565	35.5437	7.77578e-22	-0.00329885	0.000415302	-7.94327	-0.00408255	-0.00251594	-0.00135998	0.605161	0.0288946	20.9437	0.542171	0.65558	0.072912	0.556009	0.0994592	5.59032	0.320178	0.660897	0.0276172	-0.00199634	0.000266746	-7.48404	-0.00252304	-0.00149933	-9.91589e-05	0.554012	0.0995077	5.56753
katG	2155795	G	A	oxyR'-ahpC	2726105	G	GAT	1	0	8192	0	1	0.0143722	1.24639	Inf	Inf	0.0224566	0.0143722	1.24639	Inf	Inf	0.0156788	-0.000223576	0.000107466	-2.08043	-0.000447227	-5.58878e-05	-0.000223576	0.653995	0.00362305	180.509	0.647061	0.661764	0.0205483	0.653995	0.00362315	180.504	0.647065	0.661764	0.0205483	-0.000146218	7.04143e-05	-2.07653	-0.00029432	-3.64781e-05	-4.5941e-06	0.653848	0.00361998	180.622
katG	2155795	G	A	oxyR'-ahpC	2726119	G	A	1	0	8192	0	1	0.0143722	1.24639	Inf	Inf	0.0224566	0.00497497	1.73046	Inf	Inf	0.00596997	-0.00027947	0.000123215	-2.26815	-0.000558971	-5.5894e-05	-0.000249972	0.654029	0.00350944	186.363	0.646953	0.660796	0.0229742	0.654029	0.00350967	186.351	0.646953	0.660796	0.0205494	-0.000182781	8.05992e-05	-2.26778	-0.000364442	-3.66938e-05	-5.74292e-06	0.653847	0.003515	186.016
katG	2155795	G	A	oxyR'-ahpC	2726121	C	T	1	0	1322.46	0	1	0.0143722	1.24639	Inf	Inf	0.0224566	6.27219e-08	4.59696	166.9	18.9324	8.36292e-08	-0.00122967	0.000254895	-4.82423	-0.00173267	-0.000782428	-0.000524597	0.563633	0.064783	8.70031	0.411326	0.658534	0.0415107	0.654544	0.00347392	188.417	0.647675	0.661118	0.0205655	-0.000693083	0.000164483	-4.21369	-0.00101016	-0.00038179	-2.17764e-05	0.653851	0.00346922	188.472
katG	2155795	G	A	oxyR'-ahpC	2726136	C	T	1	0	1333.68	0	1	0.0143722	1.24639	Inf	Inf	0.0224566	6.02947e-10	9.34405	Inf	Inf	9.04421e-10	-0.00111788	0.000251036	-4.45307	-0.00162134	-0.000670691	-0.000500155	0.65458	0.00348623	187.761	0.647266	0.661266	0.0459678	0.654578	0.00348702	187.718	0.647265	0.661267	0.0205666	-0.00073174	0.000164211	-4.4561	-0.00106979	-0.000437038	-2.2991e-05	0.653847	0.00349503	187.079
katG	2155795	G	A	oxyR'-ahpC	2726139	C	T	1	0	1204.76	0	1	0.0143722	1.24639	Inf	Inf	0.0224566	2.48734e-11	10.8856	Inf	Inf	4.26402e-11	-0.00128556	0.000260808	-4.92914	-0.00184477	-0.000838335	-0.0005364	0.654691	0.00362633	180.538	0.647493	0.661827	0.0492992	0.654688	0.0036271	180.499	0.647493	0.661828	0.0205701	-0.000841642	0.000171098	-4.91905	-0.00122214	-0.000547367	-2.64441e-05	0.653846	0.00362353	180.444
katG	2155795	G	A	oxyR'-ahpC	2726146	G	GT	1	0	1164.59	0	1	0.0143722	1.24639	Inf	Inf	0.0224566	2.48734e-11	10.8856	Inf	Inf	4.26402e-11	-0.00128556	0.000260912	-4.92717	-0.00184419	-0.000782499	-0.0005364	0.654691	0.0036367	180.023	0.64761	0.661342	0.0492992	0.654688	0.00363744	179.986	0.647609	0.661344	0.0205701	-0.000841642	0.000170982	-4.92241	-0.00119372	-0.000510749	-2.64441e-05	0.653846	0.00363565	179.843
katG	2155795	G	A	oxyR'-ahpC	2726141	C	A	1	0	1047.69	0	1	0.0143722	1.24639	Inf	Inf	0.0224566	1.02513e-12	12.4277	Inf	Inf	2.46031e-12	-0.00145325	0.00028331	-5.12953	-0.00201243	-0.000894487	-0.000570361	0.6548	0.00353343	185.316	0.647763	0.661707	0.0524202	0.654803	0.00353419	185.277	0.647762	0.661707	0.0205736	-0.000951586	0.000185551	-5.12844	-0.00133241	-0.000592274	-2.98984e-05	0.653851	0.00354162	184.619
katG	2155795	G	A	oxyR'-ahpC	2726142	G	A	1	0	890.219	0	1	0.0143722	1.24639	Inf	Inf	0.0224566	3.81216e-14	10.1376	2441.32	60.6025	1.52486e-13	-0.0018445	0.000315892	-5.83904	-0.00251516	-0.00122981	-0.000642695	0.624697	0.0298204	20.9486	0.554504	0.660565	0.0563307	0.655	0.00358471	182.72	0.648153	0.662158	0.0205799	-0.00115226	0.000203695	-5.65676	-0.00158166	-0.000771307	-3.62034e-05	0.653848	0.00358197	182.539
katG	2155795	G	A	oxyR'-ahpC	2726112	C	T	1	0	682.195	0	1	0.0143722	1.24639	Inf	Inf	0.0224566	6.37716e-14	6.48875	69.4597	18.0354	1.91315e-13	-0.00234755	0.000373814	-6.27999	-0.00313007	-0.00162102	-0.00072524	0.559924	0.0455599	12.2898	0.463672	0.639596	0.056946	0.65516	0.00348658	187.909	0.648034	0.66194	0.0205849	-0.00131445	0.000231815	-5.67025	-0.00179933	-0.000860624	-4.12995e-05	0.653846	0.00348722	187.498
katG	2155795	G	A	oxyR'-ahpC	2726145	G	A	1	0	438.156	0	1	0.0143722	1.24639	Inf	Inf	0.0224566	1.29596e-22	11.5436	177.565	35.5437	7.77578e-22	-0.00329775	0.000425069	-7.75815	-0.00413672	-0.00251495	-0.000859984	0.604996	0.029224	20.702	0.540338	0.656818	0.0728922	0.655845	0.00350861	186.924	0.648604	0.662299	0.0206064	-0.00199513	0.000273363	-7.29845	-0.00253877	-0.00147343	-6.26861e-05	0.65385	0.00350028	186.799
katG	2155795	G	A	oxyR'-ahpC	2726141	C	T	1	0	425.207	0	1	0.0143722	1.24639	Inf	Inf	0.0224566	8.61071e-24	10.7811	110.186	29.0593	1.03328e-22	-0.00363311	0.000455497	-7.97614	-0.00452734	-0.00279454	-0.000902804	0.59447	0.0296791	20.0299	0.529984	0.643603	0.075165	0.656007	0.00351616	186.569	0.649089	0.66318	0.0206115	-0.00215977	0.000294013	-7.34584	-0.00272015	-0.00161874	-6.78593e-05	0.653848	0.0035157	185.979
katG	2155801	C	T	oxyR'-ahpC	2726105	G	GAT	1	0	8192	0	1	0.0143722	1.24639	Inf	Inf	0.0224566	0.0143722	1.24639	Inf	Inf	0.0156788	-0.000223576	0.000111166	-2.01119	-0.000447202	-5.58909e-05	-0.000223576	0.653995	0.00352648	185.453	0.647235	0.661148	0.0205483	0.653995	0.00352641	185.456	0.647232	0.661148	0.0205483	-0.000146218	7.27748e-05	-2.00918	-0.000294288	-3.6441e-05	-4.5941e-06	0.653848	0.00352765	185.35
katG	2155801	C	T	oxyR'-ahpC	2726119	G	A	1	0	8192	0	1	0.0143722	1.24639	Inf	Inf	0.0224566	0.00497497	1.73046	Inf	Inf	0.00596997	-0.00027947	0.000120333	-2.32248	-0.000503173	-5.58971e-05	-0.000249972	0.654029	0.00351975	185.817	0.647554	0.661041	0.0229742	0.654029	0.00352006	185.8	0.647554	0.66104	0.0205494	-0.000182781	7.88192e-05	-2.31899	-0.000332014	-3.67217e-05	-5.74292e-06	0.653847	0.00351897	185.806
katG	2155801	C	T	oxyR'-ahpC	2726121	C	T	1	0	1322.46	0	1	0.0143722	1.24639	Inf	Inf	0.0224566	6.27219e-08	4.59696	166.9	18.9324	8.36292e-08	-0.00122967	0.000258647	-4.75424	-0.00173276	-0.000726644	-0.000524597	0.563633	0.0613096	9.19322	0.430569	0.658478	0.0415107	0.654544	0.00359841	181.898	0.647619	0.661379	0.0205655	-0.000693083	0.000162031	-4.27748	-0.00102364	-0.000398147	-2.17764e-05	0.653851	0.00360565	181.341
katG	2155801	C	T	oxyR'-ahpC	2726136	C	T	1	0	1333.68	0	1	0.0143722	1.24639	Inf	Inf	0.0224566	6.02947e-10	9.34405	Inf	Inf	9.04421e-10	-0.00111788	0.000250286	-4.46641	-0.00162097	-0.000670672	-0.000500155	0.65458	0.00350406	186.806	0.647649	0.661432	0.0459678	0.654578	0.00350488	186.762	0.647648	0.661433	0.0205666	-0.00073174	0.000164064	-4.46009	-0.00105466	-0.00043644	-2.2991e-05	0.653847	0.00350389	186.606
katG	2155801	C	T	oxyR'-ahpC	2726146	G	GT	1	0	1164.59	0	1	0.0143722	1.24639	Inf	Inf	0.0224566	2.48734e-11	10.8856	Inf	Inf	4.26402e-11	-0.00128556	0.000263818	-4.8729	-0.0018444	-0.000782544	-0.0005364	0.654691	0.00342326	191.248	0.648237	0.661484	0.0492992	0.654688	0.00342406	191.202	0.648235	0.661485	0.0205701	-0.000841642	0.000172998	-4.86504	-0.00120214	-0.000513857	-2.64441e-05	0.653846	0.00342232	191.054
katG	2155801	C	T	oxyR'-ahpC	2726139	C	T	1	0	1204.76	0	1	0.0143722	1.24639	Inf	Inf	0.0224566	2.48734e-11	10.8856	Inf	Inf	4.26402e-11	-0.00128556	0.00026557	-4.84075	-0.00184454	-0.000782517	-0.0005364	0.654691	0.00351349	186.336	0.647758	0.661451	0.0492992	0.654688	0.00351421	186.297	0.647758	0.661451	0.0205701	-0.000841642	0.000174126	-4.83351	-0.00121541	-0.000513715	-2.64441e-05	0.653846	0.00351245	186.151
katG	2155801	C	T	oxyR'-ahpC	2726141	C	A	1	0	1047.69	0	1	0.0143722	1.24639	Inf	Inf	0.0224566	1.02513e-12	12.4277	Inf	Inf	2.46031e-12	-0.00145325	0.00027716	-5.24335	-0.00201197	-0.000926652	-0.000570361	0.6548	0.00358825	182.484	0.647146	0.6616	0.0524202	0.654803	0.00358891	182.452	0.647146	0.6616	0.0205736	-0.000951586	0.000181607	-5.2398	-0.00131726	-0.000606717	-2.98984e-05	0.653851	0.00359115	182.073
katG	2155801	C	T	oxyR'-ahpC	2726142	G	A	1	0	890.219	0	1	0.0143722	1.24639	Inf	Inf	0.0224566	3.81216e-14	10.1376	2441.32	60.6025	1.52486e-13	-0.0018445	0.000314715	-5.86086	-0.00251495	-0.00122953	-0.000642695	0.624697	0.0306634	20.3727	0.552506	0.660785	0.0563307	0.655	0.00357366	183.285	0.647853	0.662026	0.0205799	-0.00115226	0.000204381	-5.63779	-0.00156846	-0.000768225	-3.62034e-05	0.653848	0.0035735	182.971
katG	2155801	C	T	oxyR'-ahpC	2726112	C	T	1	0	682.195	0	1	0.0143722	1.24639	Inf	Inf	0.0224566	6.37716e-14	6.48875	69.4597	18.0354	1.91315e-13	-0.00234755	0.000362334	-6.47896	-0.0030325	-0.00162091	-0.00072524	0.559924	0.0460527	12.1583	0.46441	0.637833	0.056946	0.65516	0.0036612	178.947	0.647513	0.662241	0.0205849	-0.00131445	0.000230043	-5.71393	-0.00178036	-0.000853244	-4.12995e-05	0.653846	0.00365495	178.893
katG	2155801	C	T	oxyR'-ahpC	2726145	G	A	1	0	438.156	0	1	0.0143722	1.24639	Inf	Inf	0.0224566	1.29596e-22	11.5436	177.565	35.5437	7.77578e-22	-0.00329775	0.000414055	-7.96452	-0.00419151	-0.00257107	-0.000859984	0.604996	0.0288255	20.9882	0.541891	0.655905	0.0728922	0.655845	0.0035684	183.792	0.649074	0.663452	0.0206064	-0.00199513	0.000268794	-7.4225	-0.00252465	-0.00150436	-6.26861e-05	0.65385	0.00357283	183.006
katG	2155801	C	T	oxyR'-ahpC	2726141	C	T	1	0	425.207	0	1	0.0143722	1.24639	Inf	Inf	0.0224566	8.61071e-24	10.7811	110.186	29.0593	1.03328e-22	-0.00363311	0.000448329	-8.10367	-0.00452702	-0.00273859	-0.000902804	0.59447	0.03075	19.3323	0.528876	0.652356	0.075165	0.656007	0.0035579	184.38	0.64941	0.663026	0.0206115	-0.00215977	0.000291839	-7.40057	-0.00274182	-0.00157209	-6.78593e-05	0.653848	0.00356187	183.569
katG	2155819	T	C	oxyR'-ahpC	2726105	G	GAT	1	0	3360.35	0	1	2.46851e-05	4.23617	Inf	Inf	0.000154282	0.0143722	1.24639	Inf	Inf	0.0156788	-0.000223651	0.000106028	-2.10936	-0.000447327	-5.59065e-05	-0.000353563	0.654214	0.0035736	183.068	0.647055	0.661197	0.0205551	0.654213	0.00357274	183.112	0.647055	0.661196	0.032495	-0.000146315	6.93821e-05	-2.10883	-0.000293113	-3.65831e-05	-7.26755e-06	0.654067	0.00357904	182.749
katG	2155819	T	C	oxyR'-ahpC	2726119	G	A	1	0	2399.22	0	1	2.46851e-05	4.23617	Inf	Inf	0.000154282	0.00497497	1.73046	Inf	Inf	0.00596997	-0.000279564	0.000122546	-2.2813	-0.000559127	-5.59158e-05	-0.000395307	0.654247	0.00343664	190.374	0.647094	0.660793	0.0229819	0.65425	0.00343591	190.415	0.647094	0.660792	0.0324969	-0.000182904	8.01841e-05	-2.28105	-0.000364601	-3.65985e-05	-9.08492e-06	0.654068	0.00343715	190.294
katG	2155819	T	C	oxyR'-ahpC	2726121	C	T	1	0	396.064	0	1	2.46851e-05	4.23617	Inf	Inf	0.000154282	6.27219e-08	4.59696	166.9	18.9324	8.36292e-08	-0.00123008	0.000253509	-4.85222	-0.00173132	-0.000726866	-0.000829599	0.563852	0.0618691	9.11363	0.427311	0.658807	0.0415268	0.654761	0.00372317	175.861	0.647858	0.662374	0.0325223	-0.000693583	0.000159034	-4.36123	-0.0010083	-0.000397884	-3.44506e-05	0.654068	0.00372828	175.434
katG	2155819	T	C	oxyR'-ahpC	2726136	C	T	1	0	416.385	0	1	2.46851e-05	4.23617	Inf	Inf	0.000154282	6.02947e-10	9.34405	Inf	Inf	9.04421e-10	-0.00111826	0.000246202	-4.54202	-0.00162183	-0.000670917	-0.000790947	0.654799	0.00352591	185.711	0.648288	0.66172	0.0459832	0.654801	0.00352646	185.682	0.648287	0.66172	0.0325242	-0.000732233	0.000161282	-4.54007	-0.00107405	-0.00043967	-3.63703e-05	0.654069	0.00353055	185.259
katG	2155819	T	C	oxyR'-ahpC	2726146	G	GT	1	0	345.567	0	1	2.46851e-05	4.23617	Inf	Inf	0.000154282	2.48734e-11	10.8856	Inf	Inf	4.26402e-11	-0.00128599	0.000276981	-4.64289	-0.00190125	-0.000784321	-0.000848268	0.65491	0.00355305	184.323	0.648534	0.661964	0.0493157	0.65491	0.00355354	184.298	0.648534	0.661965	0.0325297	-0.00084221	0.000181532	-4.63945	-0.00124892	-0.000517302	-4.18329e-05	0.654068	0.00355775	183.843
katG	2155819	T	C	oxyR'-ahpC	2726139	C	T	1	0	360.886	0	1	2.46851e-05	4.23617	Inf	Inf	0.000154282	2.48734e-11	10.8856	Inf	Inf	4.26402e-11	-0.00128599	0.000251049	-5.12249	-0.0018449	-0.000838645	-0.000848268	0.65491	0.00353944	185.032	0.647948	0.661701	0.0493157	0.65491	0.00353999	185.004	0.647947	0.661702	0.0325297	-0.00084221	0.000164998	-5.10437	-0.00120257	-0.00054745	-4.18329e-05	0.654068	0.003528	185.393
katG	2155819	T	C	oxyR'-ahpC	2726141	C	A	1	0	318.575	0	1	2.46851e-05	4.23617	Inf	Inf	0.000154282	1.02513e-12	12.4277	Inf	Inf	2.46031e-12	-0.00145373	0.000276818	-5.25159	-0.0020133	-0.000894706	-0.000901971	0.65502	0.00349164	187.597	0.647913	0.661813	0.0524378	0.655021	0.00349213	187.57	0.647913	0.661814	0.0325351	-0.000952225	0.000181318	-5.25169	-0.0013289	-0.00059001	-4.72974e-05	0.654068	0.00349977	186.889
katG	2155819	T	C	oxyR'-ahpC	2726142	G	A	1	0	258.314	0	1	2.46851e-05	4.23617	Inf	Inf	0.000154282	3.81216e-14	10.1376	2441.32	60.6025	1.52486e-13	-0.00184512	0.000321289	-5.74287	-0.00251608	-0.00123029	-0.00101636	0.624918	0.0301895	20.6998	0.550816	0.659818	0.0563506	0.655221	0.00350869	186.742	0.647981	0.661868	0.0325451	-0.00115305	0.00020981	-5.49568	-0.00158014	-0.000759067	-5.72725e-05	0.654068	0.00350172	186.785
katG	2155819	T	C	oxyR'-ahpC	2726112	C	T	1	0	201.322	0	1	2.46851e-05	4.23617	Inf	Inf	0.000154282	6.37716e-14	6.48875	69.4597	18.0354	1.91315e-13	-0.00234834	0.000368599	-6.37099	-0.00307622	-0.00162147	-0.0011469	0.560145	0.0456768	12.2632	0.455026	0.633722	0.0569684	0.655383	0.00336626	194.692	0.648774	0.661734	0.0325532	-0.00131541	0.00022863	-5.75345	-0.00177663	-0.000888459	-6.5337e-05	0.654068	0.0033671	194.253
katG	2155819	T	C	oxyR'-ahpC	2726145	G	A	1	0	130.627	0	1	2.46851e-05	4.23617	Inf	Inf	0.000154282	1.29596e-22	11.5436	177.565	35.5437	7.77578e-22	-0.00329886	0.000421107	-7.83378	-0.00413662	-0.00251594	-0.00135998	0.605217	0.0286529	21.1224	0.542342	0.654906	0.0729187	0.656065	0.00351959	186.404	0.64938	0.663094	0.032587	-0.00199652	0.000269993	-7.39472	-0.00253198	-0.00146871	-9.91681e-05	0.654068	0.00351813	185.914
katG	2155819	T	C	oxyR'-ahpC	2726141	C	T	1	0	126.493	0	1	2.46851e-05	4.23617	Inf	Inf	0.000154282	8.61071e-24	10.7811	110.186	29.0593	1.03328e-22	-0.00363433	0.000459178	-7.91487	-0.00458271	-0.00279502	-0.0014277	0.594691	0.0308364	19.2854	0.52141	0.645325	0.0751929	0.656229	0.00351626	186.627	0.649578	0.662888	0.0325952	-0.0021613	0.000299361	-7.21972	-0.00277768	-0.0015975	-0.000107353	0.654068	0.00352427	185.589
katG	2155844	A	G	oxyR'-ahpC	2726105	G	GAT	1	0	4503599627370490	0	1	0.11991	0.354516	Inf	Inf	0.125455	0.0143722	1.24639	Inf	Inf	0.0156788	-0.000223551	0.000106696	-2.09521	-0.000447103	-5.58847e-05	-0.000158083	0.653921	0.00354242	184.597	0.647171	0.660734	0.020546	0.653921	0.00354322	184.555	0.647169	0.660736	0.014529	-0.000146185	6.98663e-05	-2.09235	-0.000292997	-3.63972e-05	-3.24797e-06	0.653775	0.00354308	184.521
katG	2155844	A	G	oxyR'-ahpC	2726119	G	A	1	0	16384	0	1	0.11991	0.354516	Inf	Inf	0.125455	0.00497497	1.73046	Inf	Inf	0.00596997	-0.000279439	0.000123036	-2.2712	-0.000558847	-8.26947e-05	-0.000176748	0.65396	0.00366258	178.552	0.646799	0.661423	0.0229718	0.653961	0.00366364	178.5	0.646799	0.661425	0.0145299	-0.000182742	8.05269e-05	-2.26933	-0.000364428	-5.39471e-05	-4.06021e-06	0.653778	0.00366523	178.373
katG	2155844	A	G	oxyR'-ahpC	2726121	C	T	1	0	4913.05	0	1	0.11991	0.354516	Inf	Inf	0.125455	6.27219e-08	4.59696	166.9	18.9324	8.36292e-08	-0.00122953	0.00025416	-4.83763	-0.0018442	-0.000782386	-0.000370925	0.563559	0.0638524	8.82597	0.421492	0.657925	0.0415052	0.65447	0.00359436	182.083	0.647082	0.661084	0.0145412	-0.000692914	0.000162236	-4.27102	-0.00105405	-0.000400825	-1.53953e-05	0.653777	0.00360005	181.602
katG	2155844	A	G	oxyR'-ahpC	2726146	G	GT	1	0	4251.56	0	1	0.11991	0.354516	Inf	Inf	0.125455	2.48734e-11	10.8856	Inf	Inf	4.26402e-11	-0.00128542	0.000270709	-4.74834	-0.00190018	-0.000782429	-0.000379272	0.654617	0.00358188	182.758	0.64759	0.661676	0.0492937	0.654617	0.00358297	182.702	0.647589	0.661677	0.0145445	-0.000841458	0.000177315	-4.74555	-0.00124103	-0.000514723	-1.86957e-05	0.653776	0.00358738	182.243
katG	2155844	A	G	oxyR'-ahpC	2726139	C	T	1	0	4452.29	0	1	0.11991	0.354516	Inf	Inf	0.125455	2.48734e-11	10.8856	Inf	Inf	4.26402e-11	-0.00128542	0.000260044	-4.94309	-0.0018444	-0.000838308	-0.000379272	0.654617	0.00348167	188.018	0.647707	0.661634	0.0492937	0.654617	0.00348282	187.956	0.647704	0.661634	0.0145445	-0.000841458	0.00017025	-4.94249	-0.00120869	-0.000548614	-1.86957e-05	0.653776	0.0034881	187.431
katG	2155844	A	G	oxyR'-ahpC	2726141	C	A	1	0	3898.29	0	1	0.11991	0.354516	Inf	Inf	0.125455	1.02513e-12	12.4277	Inf	Inf	2.46031e-12	-0.00145309	0.000286073	-5.07942	-0.00201207	-0.000894305	-0.000403283	0.654726	0.00334929	195.482	0.648294	0.661481	0.0524143	0.654732	0.00335043	195.417	0.648292	0.661483	0.014547	-0.000951373	0.000187602	-5.07125	-0.00132363	-0.000588762	-2.11378e-05	0.65378	0.00334949	195.188
katG	2155844	A	G	oxyR'-ahpC	2726142	G	A	1	0	3115.86	0	1	0.11991	0.354516	Inf	Inf	0.125455	3.81216e-14	10.1376	2441.32	60.6025	1.52486e-13	-0.00184429	0.000301627	-6.11448	-0.00251495	-0.00128542	-0.000454428	0.624624	0.030929	20.1954	0.548898	0.660037	0.0563241	0.654925	0.00350345	186.938	0.647601	0.661615	0.0145513	-0.00115199	0.000195237	-5.90047	-0.00157087	-0.000785725	-2.55952e-05	0.653773	0.00351436	186.029
katG	2155844	A	G	oxyR'-ahpC	2726112	C	T	1	0	2394.58	0	1	0.11991	0.354516	Inf	Inf	0.125455	6.37716e-14	6.48875	69.4597	18.0354	1.91315e-13	-0.00234729	0.00035499	-6.61226	-0.00309873	-0.00167673	-0.000512794	0.559851	0.0459287	12.1896	0.461484	0.638377	0.0569386	0.65509	0.00357894	183.04	0.647848	0.661979	0.0145549	-0.00131413	0.000230987	-5.68921	-0.00182792	-0.000885421	-2.91977e-05	0.653775	0.00357392	182.929
katG	2155844	A	G	oxyR'-ahpC	2726145	G	A	1	0	1548.24	0	1	0.11991	0.354516	Inf	Inf	0.125455	1.29596e-22	11.5436	177.565	35.5437	7.77578e-22	-0.00329738	0.000433046	-7.61437	-0.0041357	-0.00245906	-0.000608066	0.604923	0.029197	20.7186	0.539796	0.657499	0.0728833	0.655769	0.00364886	179.719	0.64845	0.663284	0.0145701	-0.00199466	0.000279663	-7.13237	-0.00256417	-0.00144871	-4.43178e-05	0.653774	0.00365383	178.929
katG	2156110	A	G	oxyR'-ahpC	2726105	G	GAT	1	0	8192	0	1	0.00497497	1.73046	Inf	Inf	0.0118452	0.0143722	1.24639	Inf	Inf	0.0156788	-0.000223589	0.000106768	-2.09415	-0.000467953	-5.5894e-05	-0.000249973	0.654032	0.00366031	178.682	0.646427	0.661118	0.0205494	0.654031	0.00366005	178.695	0.646427	0.661117	0.0229743	-0.000146234	6.99281e-05	-2.09121	-0.000306419	-3.64681e-05	-5.13679e-06	0.653884	0.00365799	178.755
katG	2156110	A	G	oxyR'-ahpC	2726119	G	A	1	0	6444.39	0	1	0.00497497	1.73046	Inf	Inf	0.0118452	0.00497497	1.73046	Inf	Inf	0.00596997	-0.000279486	0.000123511	-2.26285	-0.000558941	-5.59034e-05	-0.000279485	0.654065	0.00357404	183.004	0.647274	0.661	0.0229755	0.654068	0.00357405	183.005	0.647273	0.661	0.0229756	-0.000182802	8.08626e-05	-2.26064	-0.000365202	-3.67445e-05	-6.42131e-06	0.653885	0.00357455	182.928
katG	2156110	A	G	oxyR'-ahpC	2726136	C	T	1	0	992.593	0	1	0.00497497	1.73046	Inf	Inf	0.0118452	6.02947e-10	9.34405	Inf	Inf	9.04421e-10	-0.00111794	0.000252817	-4.42195	-0.00167663	-0.000670691	-0.000559206	0.654616	0.00359077	182.305	0.647298	0.66173	0.0459704	0.654618	0.00359147	182.27	0.647298	0.661732	0.0229949	-0.000731824	0.000165919	-4.41074	-0.00109244	-0.000439047	-2.57069e-05	0.653886	0.00358481	182.405
katG	2156110	A	G	oxyR'-ahpC	2726139	C	T	1	0	896.172	0	1	0.00497497	1.73046	Inf	Inf	0.0118452	2.48734e-11	10.8856	Inf	Inf	4.26402e-11	-0.00128563	0.000264885	-4.85355	-0.00179737	-0.00078251	-0.000599732	0.654727	0.00346002	189.226	0.647582	0.66129	0.0493019	0.654726	0.00346068	189.19	0.647582	0.661291	0.0229987	-0.000841739	0.000173426	-4.85358	-0.00118685	-0.000512808	-2.95679e-05	0.653884	0.00346489	188.717
katG	2156110	A	G	oxyR'-ahpC	2726141	C	A	1	0	757.295	0	1	0.00497497	1.73046	Inf	Inf	0.0118452	1.02513e-12	12.4277	Inf	Inf	2.46031e-12	-0.00145332	0.000290469	-5.00336	-0.0020211	-0.000941881	-0.000637699	0.654837	0.00339144	193.085	0.648168	0.66136	0.0524232	0.654834	0.00339215	193.044	0.648168	0.66136	0.0230025	-0.000951689	0.000190135	-5.00534	-0.00132878	-0.000614585	-3.34302e-05	0.653882	0.00339988	192.325
katG	2156110	A	G	oxyR'-ahpC	2726142	G	A	1	0	631.788	0	1	0.00497497	1.73046	Inf	Inf	0.0118452	3.81216e-14	10.1376	2441.32	60.6025	1.52486e-13	-0.00184461	0.000315283	-5.85066	-0.00245963	-0.00122974	-0.000718577	0.624734	0.0322567	19.3676	0.543795	0.66051	0.056334	0.655036	0.00360373	181.766	0.648309	0.662199	0.0230096	-0.00115239	0.00020355	-5.66148	-0.00156786	-0.000753737	-4.04803e-05	0.653884	0.00359733	181.769
katG	2156110	A	G	oxyR'-ahpC	2726145	G	A	1	0	317.303	0	1	0.00497497	1.73046	Inf	Inf	0.0118452	1.29596e-22	11.5436	177.565	35.5437	7.77578e-22	-0.00329793	0.000429915	-7.67113	-0.00414706	-0.00245945	-0.000961518	0.605033	0.0283468	21.3439	0.543755	0.655793	0.0728966	0.655881	0.0035723	183.602	0.649587	0.663323	0.0230393	-0.00199536	0.000274787	-7.26146	-0.00254558	-0.0014791	-7.00913e-05	0.653885	0.00357466	182.923
katG	2156110	A	G	oxyR'-ahpC	2726141	C	T	1	0	307.514	0	1	0.00497497	1.73046	Inf	Inf	0.0118452	8.61071e-24	10.7811	110.186	29.0593	1.03328e-22	-0.00363332	0.000464364	-7.82429	-0.00458356	-0.00273924	-0.00100939	0.594507	0.031133	19.0957	0.52348	0.647041	0.0751696	0.656046	0.00341581	192.062	0.649066	0.662764	0.0230451	-0.00216003	0.000293133	-7.36877	-0.00277409	-0.00158923	-7.58758e-05	0.653886	0.00340272	192.166
[truncated: 8 more columns]

## Sheet: rpoB_rpoC
Supplementary Table 2B Association and significant mediation test results between SNPs in rpoB and rpoC
snp1_region	snp1_pos	snp1_ref_allele	snp1_alt_allele	snp2_region	snp2_pos	snp2_ref_allele	snp2_alt_allele	pair_pvalue	pair_lowerCI	pair_upperCI	pair_OR	pair_padj	snp1_pvalue	snp1_lowerCI	snp1_upperCI	snp1_OR	snp1_padj	snp2_pvalue	snp2_lowerCI	snp2_upperCI	snp2_OR	snp2_padj	a_est	a_se	a_z	a_ci_l	a_ci_u	a_std	b_est	b_se	b_z	b_ci_l	b_ci_u	b_std	c_est	c_se	c_z	c_ci_l	c_ci_u	c_std	ab_est	ab_se	ab_z	ab_ci_l	ab_ci_u	ab_std	tot_est	tot_se	tot_z
rpoB	759939	C	G	rpoC	764333	C	T	1	0	4503600000000000	0	1	0.0266463	0.970269	Inf	Inf	0.03587	0.0892238	0.440921	Inf	Inf	0.0902263	-0.000110595	7.15e-05	-1.54636	-0.000276533	-5.53e-05	-0.000135447	0.701472	0.00317842	220.698	0.695178	0.708054	0.0161153	0.70147	0.00317804	220.724	0.695178	0.708053	0.0197366	-7.76e-05	5.02e-05	-1.54561	-0.000195026	-3.85e-05	-2.18e-06	0.701392	0.0031803	220.543
rpoB	759939	C	G	rpoC	764667	G	C	1	0	4503600000000000	0	1	0.0266463	0.970269	Inf	Inf	0.03587	0.0892238	0.440921	Inf	Inf	0.0902263	-0.000110595	6.79e-05	-1.62884	-0.000276518	-5.53e-05	-0.000135447	0.701472	0.00342016	205.099	0.695125	0.708802	0.0161153	0.70147	0.00341975	205.123	0.695125	0.708801	0.0197366	-7.76e-05	4.77e-05	-1.62725	-0.000194295	-3.85e-05	-2.18e-06	0.701392	0.00342063	205.048
rpoB	759939	C	G	rpoC	764820	G	C	1	0	4503600000000000	0	1	0.0266463	0.970269	Inf	Inf	0.03587	0.0892238	0.440921	Inf	Inf	0.0902263	-0.000110595	6.61e-05	-1.67311	-0.000276488	-5.53e-05	-0.000135447	0.701472	0.00346283	202.572	0.694729	0.708546	0.0161153	0.70147	0.00346228	202.604	0.694729	0.708546	0.0197366	-7.76e-05	4.64e-05	-1.67226	-0.000194342	-3.85e-05	-2.18e-06	0.701392	0.00346395	202.483
rpoB	759939	C	G	rpoC	764844	C	T	1	0	4503600000000000	0	1	0.0266463	0.970269	Inf	Inf	0.03587	0.0892238	0.440921	Inf	Inf	0.0902263	-0.000110595	7.55e-05	-1.46403	-0.000331785	-5.53e-05	-0.000135447	0.701472	0.00331564	211.565	0.695015	0.707833	0.0161153	0.70147	0.00331542	211.578	0.695015	0.707833	0.0197366	-7.76e-05	5.3e-05	-1.46315	-0.000233306	-3.85e-05	-2.18e-06	0.701392	0.00331711	211.447
rpoB	759939	C	G	rpoC	764924	G	A	1	0	4503600000000000	0	1	0.0266463	0.970269	Inf	Inf	0.03587	0.0892238	0.440921	Inf	Inf	0.0902263	-0.000110595	7.21e-05	-1.53319	-0.000276533	-5.53e-05	-0.000135447	0.701472	0.00329344	212.99	0.695216	0.708078	0.0161153	0.70147	0.00329303	213.016	0.695216	0.708078	0.0197366	-7.76e-05	5.07e-05	-1.53132	-0.000195494	-3.85e-05	-2.18e-06	0.701392	0.00329214	213.051
rpoB	759939	C	G	rpoC	765084	G	A	1	0	4503600000000000	0	1	0.0266463	0.970269	Inf	Inf	0.03587	0.0892238	0.440921	Inf	Inf	0.0902263	-0.000110595	7.14e-05	-1.54853	-0.000276556	-5.53e-05	-0.000135447	0.701472	0.00337861	207.622	0.69514	0.70805	0.0161153	0.70147	0.00337813	207.651	0.695143	0.708052	0.0197366	-7.76e-05	5.01e-05	-1.54848	-0.000195604	-3.85e-05	-2.18e-06	0.701392	0.00338067	207.471
rpoB	759939	C	G	rpoC	765113	G	A	1	0	4503600000000000	0	1	0.0266463	0.970269	Inf	Inf	0.03587	0.0892238	0.440921	Inf	Inf	0.0902263	-0.000110595	6.86e-05	-1.61214	-0.000276525	-5.53e-05	-0.000135447	0.701472	0.00326404	214.909	0.694902	0.707803	0.0161153	0.70147	0.00326339	214.951	0.694902	0.707801	0.0197366	-7.76e-05	4.81e-05	-1.61176	-0.000195128	-3.85e-05	-2.18e-06	0.701392	0.00326604	214.753
rpoB	759939	C	G	rpoC	765608	G	C	1	0	4503600000000000	0	1	0.0266463	0.970269	Inf	Inf	0.03587	0.0892238	0.440921	Inf	Inf	0.0902263	-0.000110595	6.99e-05	-1.58326	-0.000276549	-5.53e-05	-0.000135447	0.701472	0.00331771	211.433	0.69476	0.707569	0.0161153	0.70147	0.00331737	211.454	0.694757	0.707569	0.0197366	-7.76e-05	4.9e-05	-1.58269	-0.000196029	-3.85e-05	-2.18e-06	0.701392	0.00332036	211.24
rpoB	759939	C	G	rpoC	765617	G	C	1	0	16384	0	1	0.0266463	0.970269	Inf	Inf	0.03587	0.0892238	0.440921	Inf	Inf	0.0902263	-0.000110595	6.84e-05	-1.61724	-0.0002765	-5.53e-05	-0.000135447	0.701472	0.00344312	203.732	0.694198	0.708209	0.0161153	0.70147	0.00344288	203.745	0.6942	0.708209	0.0197366	-7.76e-05	4.8e-05	-1.61723	-0.000194475	-3.86e-05	-2.18e-06	0.701392	0.00344727	203.463
rpoB	759939	C	G	rpoC	765619	G	T	1	0	4503600000000000	0	1	0.0266463	0.970269	Inf	Inf	0.03587	0.0892238	0.440921	Inf	Inf	0.0902263	-0.000110595	6.4e-05	-1.72805	-0.000276487	-5.53e-05	-0.000135447	0.701472	0.00356112	196.981	0.694538	0.708763	0.0161153	0.70147	0.00356045	197.017	0.694538	0.708756	0.0197366	-7.76e-05	4.49e-05	-1.72612	-0.000194419	-3.85e-05	-2.18e-06	0.701392	0.00356102	196.964
rpoB	759939	C	G	rpoC	765639	A	C	1	0	4503600000000000	0	1	0.0266463	0.970269	Inf	Inf	0.03587	0.0892238	0.440921	Inf	Inf	0.0902263	-0.000110595	6.83e-05	-1.62003	-0.000276518	-5.53e-05	-0.000135447	0.701472	0.0033682	208.263	0.694949	0.708021	0.0161153	0.70147	0.00336763	208.298	0.694949	0.708021	0.0197366	-7.76e-05	4.79e-05	-1.61886	-0.00019444	-3.85e-05	-2.18e-06	0.701392	0.00336929	208.172
rpoB	759939	C	G	rpoC	766427	G	A	1	0	4503600000000000	0	1	0.0266463	0.970269	Inf	Inf	0.03587	0.0892238	0.440921	Inf	Inf	0.0902263	-0.000110595	6.8e-05	-1.62608	-0.000276518	-5.53e-05	-0.000135447	0.701472	0.00326297	214.98	0.694687	0.708105	0.0161153	0.70147	0.00326242	215.015	0.694686	0.708104	0.0197366	-7.76e-05	4.77e-05	-1.62471	-0.000194942	-3.85e-05	-2.18e-06	0.701392	0.00326298	214.955
rpoB	759939	C	G	rpoC	766494	G	A	1	0	4503600000000000	0	1	0.0266463	0.970269	Inf	Inf	0.03587	0.0892238	0.440921	Inf	Inf	0.0902263	-0.000110595	6.66e-05	-1.66162	-0.000276503	-5.53e-05	-0.000135447	0.701472	0.00333024	210.637	0.694623	0.70784	0.0161153	0.70147	0.00332986	210.66	0.694625	0.70784	0.0197366	-7.76e-05	4.67e-05	-1.66122	-0.000194624	-3.86e-05	-2.18e-06	0.701392	0.00333327	210.421
rpoB	759939	C	G	rpoC	766809	T	C	1	0	4503600000000000	0	1	0.0266463	0.970269	Inf	Inf	0.03587	0.0892238	0.440921	Inf	Inf	0.0902263	-0.000110595	6.93e-05	-1.59648	-0.000276503	-5.53e-05	-0.000135447	0.701472	0.00338767	207.067	0.694352	0.708022	0.0161153	0.70147	0.00338707	207.102	0.694352	0.708022	0.0197366	-7.76e-05	4.86e-05	-1.59676	-0.000194339	-3.85e-05	-2.18e-06	0.701392	0.00339173	206.795
rpoB	759939	C	T	rpoC	764333	C	T	1	0	5472.77	0	1	3.12e-11	11.6262	Inf	Inf	1.49e-10	0.0892238	0.440921	Inf	Inf	0.0902263	-0.000110699	7.04e-05	-1.57226	-0.000276916	-5.53e-05	-0.000349883	0.702101	0.00336503	208.646	0.695768	0.708617	0.0161299	0.702131	0.00336384	208.729	0.695771	0.708616	0.0509836	-7.77e-05	4.95e-05	-1.57063	-0.000196257	-3.86e-05	-5.64e-06	0.702053	0.00336644	208.545
rpoB	759939	C	T	rpoC	764667	G	C	1	0	5472.77	0	1	3.12e-11	11.6262	Inf	Inf	1.49e-10	0.0892238	0.440921	Inf	Inf	0.0902263	-0.000110699	6.82e-05	-1.62341	-0.000276807	-5.53e-05	-0.000349883	0.702101	0.00342366	205.073	0.695367	0.708766	0.0161299	0.702131	0.00342251	205.151	0.695368	0.708766	0.0509836	-7.77e-05	4.8e-05	-1.62035	-0.000195585	-3.86e-05	-5.64e-06	0.702053	0.0034207	205.237
rpoB	759939	C	T	rpoC	764820	G	C	1	0	5472.77	0	1	3.12e-11	11.6262	Inf	Inf	1.49e-10	0.0892238	0.440921	Inf	Inf	0.0902263	-0.000110699	6.79e-05	-1.63004	-0.000276829	-5.53e-05	-0.000349883	0.702101	0.00335908	209.016	0.695135	0.708654	0.0161299	0.702131	0.00335787	209.1	0.695135	0.708654	0.0509836	-7.77e-05	4.77e-05	-1.63044	-0.000195388	-3.86e-05	-5.64e-06	0.702053	0.00336191	208.826
rpoB	759939	C	T	rpoC	764844	C	T	1	0	5472.77	0	1	3.12e-11	11.6262	Inf	Inf	1.49e-10	0.0892238	0.440921	Inf	Inf	0.0902263	-0.000110699	7.3e-05	-1.51704	-0.000332029	-5.53e-05	-0.000349883	0.702101	0.0033567	209.164	0.695909	0.708966	0.0161299	0.702131	0.00335556	209.244	0.695912	0.708964	0.0509836	-7.77e-05	5.12e-05	-1.51697	-0.000231247	-3.86e-05	-5.64e-06	0.702053	0.00335993	208.949
rpoB	759939	C	T	rpoC	764924	G	A	1	0	5472.77	0	1	3.12e-11	11.6262	Inf	Inf	1.49e-10	0.0892238	0.440921	Inf	Inf	0.0902263	-0.000110699	6.96e-05	-1.58938	-0.000276881	-5.53e-05	-0.000349883	0.702101	0.00356273	197.068	0.69475	0.708798	0.0161299	0.702131	0.00356147	197.147	0.694751	0.708797	0.0509836	-7.77e-05	4.89e-05	-1.58812	-0.00019616	-3.86e-05	-5.64e-06	0.702053	0.00356379	196.996
rpoB	759939	C	T	rpoC	765084	G	A	1	0	5472.77	0	1	3.12e-11	11.6262	Inf	Inf	1.49e-10	0.0892238	0.440921	Inf	Inf	0.0902263	-0.000110699	6e-05	-1.84383	-0.000276702	-5.53e-05	-0.000349883	0.702101	0.00323516	217.022	0.696146	0.709036	0.0161299	0.702131	0.00323389	217.117	0.696146	0.709036	0.0509836	-7.77e-05	4.22e-05	-1.84267	-0.000193682	-3.86e-05	-5.64e-06	0.702053	0.00323646	216.92
rpoB	759939	C	T	rpoC	765113	G	A	1	0	5472.77	0	1	3.12e-11	11.6262	Inf	Inf	1.49e-10	0.0892238	0.440921	Inf	Inf	0.0902263	-0.000110699	7.2e-05	-1.53797	-0.000276864	-5.53e-05	-0.000349883	0.702101	0.00343176	204.589	0.695611	0.708761	0.0161299	0.702131	0.00343049	204.673	0.695614	0.70876	0.0509836	-7.77e-05	5.06e-05	-1.53733	-0.000195822	-3.86e-05	-5.64e-06	0.702053	0.00343287	204.509
rpoB	759939	C	T	rpoC	765608	G	C	1	0	5472.77	0	1	3.12e-11	11.6262	Inf	Inf	1.49e-10	0.0892238	0.440921	Inf	Inf	0.0902263	-0.000110699	6.46e-05	-1.71394	-0.000276785	-5.53e-05	-0.000349883	0.702101	0.00347178	202.231	0.695475	0.708887	0.0161299	0.702131	0.00347061	202.308	0.695477	0.708887	0.0509836	-7.77e-05	4.54e-05	-1.7127	-0.000194772	-3.86e-05	-5.64e-06	0.702053	0.00347283	202.156
rpoB	759939	C	T	rpoC	765617	G	C	1	0	2365.04	0	1	3.12e-11	11.6262	Inf	Inf	1.49e-10	0.0892238	0.440921	Inf	Inf	0.0902263	-0.000110699	7.05e-05	-1.56972	-0.0002768	-5.53e-05	-0.000349883	0.702101	0.00340635	206.115	0.695427	0.709587	0.0161299	0.702131	0.00340518	206.195	0.69543	0.709586	0.0509836	-7.77e-05	4.96e-05	-1.56855	-0.000195339	-3.86e-05	-5.64e-06	0.702053	0.00340561	206.146
rpoB	759939	C	T	rpoC	765619	G	T	1	0	5472.77	0	1	3.12e-11	11.6262	Inf	Inf	1.49e-10	0.0892238	0.440921	Inf	Inf	0.0902263	-0.000110699	7.03e-05	-1.57356	-0.000276778	-5.53e-05	-0.000349883	0.702101	0.00328395	213.798	0.695695	0.708815	0.0161299	0.702131	0.00328273	213.886	0.695696	0.708814	0.0509836	-7.77e-05	4.94e-05	-1.57246	-0.000195729	-3.86e-05	-5.64e-06	0.702053	0.0032838	213.793
rpoB	759939	C	T	rpoC	765639	A	C	1	0	5472.77	0	1	3.12e-11	11.6262	Inf	Inf	1.49e-10	0.0892238	0.440921	Inf	Inf	0.0902263	-0.000110699	7.14e-05	-1.55077	-0.000332005	-5.53e-05	-0.000349883	0.702101	0.00349579	200.842	0.695091	0.708836	0.0161299	0.702131	0.00349463	200.917	0.695091	0.708836	0.0509836	-7.77e-05	5.01e-05	-1.55005	-0.000231859	-3.86e-05	-5.64e-06	0.702053	0.00349634	200.797
rpoB	759939	C	T	rpoC	766427	G	A	1	0	5472.77	0	1	3.12e-11	11.6262	Inf	Inf	1.49e-10	0.0892238	0.440921	Inf	Inf	0.0902263	-0.000110699	7.14e-05	-1.55098	-0.00027681	-5.53e-05	-0.000349883	0.702101	0.0035095	200.057	0.6953	0.709367	0.0161299	0.702131	0.00350826	200.136	0.695301	0.709364	0.0509836	-7.77e-05	5.01e-05	-1.55137	-0.000195115	-3.85e-05	-5.64e-06	0.702053	0.00351247	199.875
rpoB	759939	C	T	rpoC	766494	G	A	1	0	5472.77	0	1	3.12e-11	11.6262	Inf	Inf	1.49e-10	0.0892238	0.440921	Inf	Inf	0.0902263	-0.000110699	7e-05	-1.58082	-0.000276824	-5.53e-05	-0.000349883	0.702101	0.00352318	199.281	0.694731	0.709141	0.0161299	0.702131	0.00352201	199.355	0.694731	0.709139	0.0509836	-7.77e-05	4.92e-05	-1.58024	-0.000195779	-3.86e-05	-5.64e-06	0.702053	0.00352398	199.222
rpoB	759939	C	T	rpoC	766809	T	C	1	0	5472.77	0	1	3.12e-11	11.6262	Inf	Inf	1.49e-10	0.0892238	0.440921	Inf	Inf	0.0902263	-0.000110699	7.11e-05	-1.55681	-0.000331982	-5.53e-05	-0.000349883	0.702101	0.00329151	213.307	0.695547	0.708401	0.0161299	0.702131	0.00329026	213.397	0.695547	0.708399	0.0509836	-7.77e-05	4.99e-05	-1.55625	-0.000231334	-3.86e-05	-5.64e-06	0.702053	0.00329363	213.155
rpoB	759939	C	G	rpoC	764666	G	T	1	0	16384	0	1	0.0266463	0.970269	Inf	Inf	0.03587	0.0266463	0.970269	Inf	Inf	0.0324076	-0.000165892	8.96e-05	-1.85151	-0.000387082	-5.53e-05	-0.000165892	0.701511	0.00342978	204.535	0.694476	0.707964	0.0197377	0.701505	0.00342976	204.535	0.694477	0.707963	0.0197376	-0.000116375	6.29e-05	-1.85009	-0.00027127	-3.86e-05	-3.27e-06	0.701388	0.00342892	204.551
rpoB	759939	C	G	rpoC	764666	G	C	1	0	16384	0	1	0.0266463	0.970269	Inf	Inf	0.03587	0.0266463	0.970269	Inf	Inf	0.0324076	-0.000165892	8.96e-05	-1.85247	-0.000387088	-5.53e-05	-0.000165892	0.701511	0.00323976	216.531	0.694861	0.70777	0.0197377	0.701505	0.00323972	216.533	0.69486	0.70777	0.0197376	-0.000116375	6.29e-05	-1.85101	-0.000271702	-3.86e-05	-3.27e-06	0.701388	0.00324097	216.413
rpoB	759939	C	G	rpoC	764766	C	T	1	0	16384	0	1	0.0266463	0.970269	Inf	Inf	0.03587	0.0266463	0.970269	Inf	Inf	0.0324076	-0.000165892	8.88e-05	-1.86859	-0.000387061	-5.53e-05	-0.000165892	0.701511	0.00336751	208.317	0.695163	0.708103	0.0197377	0.701505	0.00336747	208.318	0.695168	0.708102	0.0197376	-0.000116375	6.23e-05	-1.86803	-0.000269957	-3.86e-05	-3.27e-06	0.701388	0.00337299	207.943
rpoB	759939	C	G	rpoC	765065	C	G	1	0	16384	0	1	0.0266463	0.970269	Inf	Inf	0.03587	0.0266463	0.970269	Inf	Inf	0.0324076	-0.000165892	8.8e-05	-1.88431	-0.000387071	-5.53e-05	-0.000165892	0.701511	0.00348287	201.417	0.694579	0.708284	0.0197377	0.701505	0.00348287	201.416	0.69458	0.708284	0.0197376	-0.000116375	6.18e-05	-1.88454	-0.000271072	-3.86e-05	-3.27e-06	0.701388	0.00348611	201.195
rpoB	759939	C	G	rpoC	765822	C	T	1	0	16384	0	1	0.0266463	0.970269	Inf	Inf	0.03587	0.0266463	0.970269	Inf	Inf	0.0324076	-0.000165892	8.69e-05	-1.90799	-0.000387064	-5.53e-05	-0.000165892	0.701511	0.00347559	201.839	0.694825	0.708133	0.0197377	0.701505	0.00347571	201.83	0.694825	0.708136	0.0197376	-0.000116375	6.1e-05	-1.90884	-0.000271011	-3.86e-05	-3.27e-06	0.701388	0.00347968	201.567
rpoB	759939	C	G	rpoC	766023	T	C	1	0	16384	0	1	0.0266463	0.970269	Inf	Inf	0.03587	0.0266463	0.970269	Inf	Inf	0.0324076	-0.000165892	9.13e-05	-1.81742	-0.000387082	-5.53e-05	-0.000165892	0.701511	0.0034136	205.504	0.695277	0.708721	0.0197377	0.701505	0.00341344	205.513	0.695277	0.708721	0.0197376	-0.000116375	6.41e-05	-1.81652	-0.000271716	-3.86e-05	-3.27e-06	0.701388	0.00341655	205.291
rpoB	759939	C	G	rpoC	766433	G	A	1	0	16384	0	1	0.0266463	0.970269	Inf	Inf	0.03587	0.0266463	0.970269	Inf	Inf	0.0324076	-0.000165892	8.64e-05	-1.91983	-0.000387046	-5.53e-05	-0.000165892	0.701511	0.00329813	212.7	0.695209	0.707898	0.0197377	0.701505	0.00329796	212.709	0.695212	0.707899	0.0197376	-0.000116375	6.06e-05	-1.91908	-0.000270543	-3.86e-05	-3.27e-06	0.701388	0.00330125	212.461
rpoB	759939	C	G	rpoC	766804	A	T	1	0	16384	0	1	0.0266463	0.970269	Inf	Inf	0.03587	0.0266463	0.970269	Inf	Inf	0.0324076	-0.000165892	8.82e-05	-1.88153	-0.000387061	-5.53e-05	-0.000165892	0.701511	0.00339809	206.443	0.694629	0.708026	0.0197377	0.701505	0.00339818	206.436	0.694629	0.708025	0.0197376	-0.000116375	6.19e-05	-1.88044	-0.000271313	-3.86e-05	-3.27e-06	0.701388	0.00339943	206.325
rpoB	759939	C	G	rpoC	766824	A	C	1	0	16384	0	1	0.0266463	0.970269	Inf	Inf	0.03587	0.0266463	0.970269	Inf	Inf	0.0324076	-0.000165892	9.22e-05	-1.80009	-0.00038709	-5.53e-05	-0.000165892	0.701511	0.00341199	205.602	0.69424	0.707837	0.0197377	0.701505	0.00341194	205.603	0.69424	0.707837	0.0197376	-0.000116375	6.47e-05	-1.79803	-0.000272363	-3.86e-05	-3.27e-06	0.701388	0.00341304	205.503
rpoB	759939	C	G	rpoC	766620	AGCGGCT	GGCGGCT	1	0	16384	0	1	0.0266463	0.970269	Inf	Inf	0.03587	0.0266463	0.970269	Inf	Inf	0.0324076	-0.000165892	8.98e-05	-1.84757	-0.000387082	-5.53e-05	-0.000165892	0.701511	0.00338357	207.329	0.694364	0.707963	0.0197377	0.701505	0.00338362	207.323	0.694364	0.707962	0.0197376	-0.000116375	6.3e-05	-1.84584	-0.000271415	-3.86e-05	-3.27e-06	0.701388	0.00338319	207.316
rpoB	759939	C	T	rpoC	766433	G	A	1	0	2365.04	0	1	3.12e-11	11.6262	Inf	Inf	1.49e-10	0.0266463	0.970269	Inf	Inf	0.0324076	-0.000166049	9.04e-05	-1.83642	-0.000387436	-5.53e-05	-0.000428534	0.70217	0.0033251	211.173	0.69524	0.709133	0.0197563	0.70217	0.00332404	211.24	0.695241	0.709132	0.0509864	-0.000116594	6.35e-05	-1.83504	-0.000271381	-3.87e-05	-8.47e-06	0.702053	0.00332661	211.042
rpoB	759939	C	T	rpoC	766620	AGCGGCT	GGCGGCT	1	0	2365.04	0	1	3.12e-11	11.6262	Inf	Inf	1.49e-10	0.0266463	0.970269	Inf	Inf	0.0324076	-0.000166049	8.93e-05	-1.85864	-0.000387447	-5.53e-05	-0.000428534	0.70217	0.0034323	204.578	0.695753	0.709129	0.0197563	0.70217	0.0034313	204.637	0.695753	0.709124	0.0509864	-0.000116594	6.28e-05	-1.85728	-0.000272577	-3.87e-05	-8.47e-06	0.702053	0.00343255	204.528
rpoB	759939	C	T	rpoC	764766	C	T	1	0	2365.04	0	1	3.12e-11	11.6262	Inf	Inf	1.49e-10	0.0266463	0.970269	Inf	Inf	0.0324076	-0.000166049	9.04e-05	-1.83635	-0.0003875	-5.53e-05	-0.000428534	0.702171	0.00343485	204.425	0.695793	0.709308	0.0197563	0.70217	0.00343394	204.479	0.695793	0.709307	0.0509864	-0.000116595	6.35e-05	-1.83509	-0.000272833	-3.87e-05	-8.47e-06	0.702053	0.00343594	204.326
rpoB	759939	C	T	rpoC	766023	T	C	1	0	2365.04	0	1	3.12e-11	11.6262	Inf	Inf	1.49e-10	0.0266463	0.970269	Inf	Inf	0.0324076	-0.000166049	8.77e-05	-1.89274	-0.000387361	-5.53e-05	-0.000428534	0.702173	0.00337261	208.198	0.695018	0.708535	0.0197563	0.70217	0.00337153	208.265	0.695018	0.708535	0.0509864	-0.000116595	6.16e-05	-1.89151	-0.000271853	-3.87e-05	-8.47e-06	0.702053	0.00337103	208.261
rpoB	759939	C	T	rpoC	764666	G	C	1	0	2365.04	0	1	3.12e-11	11.6262	Inf	Inf	1.49e-10	0.0266463	0.970269	Inf	Inf	0.0324076	-0.000166049	8.92e-05	-1.86187	-0.000387471	-5.53e-05	-0.000428534	0.702171	0.00341095	205.858	0.695735	0.70924	0.0197563	0.70217	0.00341002	205.914	0.695735	0.70924	0.0509864	-0.000116594	6.27e-05	-1.86101	-0.00027208	-3.87e-05	-8.47e-06	0.702053	0.00341273	205.716
rpoB	759939	C	T	rpoC	766804	A	T	1	0	2365.04	0	1	3.12e-11	11.6262	Inf	Inf	1.49e-10	0.0266463	0.970269	Inf	Inf	0.0324076	-0.000166049	9e-05	-1.84449	-0.00038735	-5.53e-05	-0.000428534	0.702172	0.00323532	217.033	0.695707	0.708108	0.0197563	0.70217	0.00323429	217.101	0.695707	0.708104	0.0509864	-0.000116595	6.32e-05	-1.84419	-0.000271499	-3.87e-05	-8.47e-06	0.702053	0.00323698	216.885
rpoB	759939	C	T	rpoC	765822	C	T	1	0	2365.04	0	1	3.12e-11	11.6262	Inf	Inf	1.49e-10	0.0266463	0.970269	Inf	Inf	0.0324076	-0.000166049	8.43e-05	-1.96963	-0.000332171	-5.53e-05	-0.000428534	0.702172	0.0034307	204.673	0.695417	0.708628	0.0197563	0.70217	0.00342972	204.731	0.695418	0.708625	0.0509864	-0.000116595	5.92e-05	-1.96848	-0.000234483	-3.87e-05	-8.47e-06	0.702053	0.00343217	204.551
rpoB	759939	C	T	rpoC	766824	A	C	1	0	2365.04	0	1	3.12e-11	11.6262	Inf	Inf	1.49e-10	0.0266463	0.970269	Inf	Inf	0.0324076	-0.000166049	8.82e-05	-1.88284	-0.000387382	-5.53e-05	-0.000428534	0.702172	0.00328435	213.793	0.695294	0.708682	0.0197563	0.70217	0.00328337	213.856	0.695295	0.708682	0.0509864	-0.000116595	6.2e-05	-1.88185	-0.000270835	-3.87e-05	-8.47e-06	0.702053	0.00328437	213.756
rpoB	759939	C	T	rpoC	764666	G	T	1	0	2365.04	0	1	3.12e-11	11.6262	Inf	Inf	1.49e-10	0.0266463	0.970269	Inf	Inf	0.0324076	-0.000166049	8.61e-05	-1.92838	-0.000387402	-5.53e-05	-0.000428534	0.702172	0.00348423	201.529	0.695163	0.709076	0.0197563	0.70217	0.00348326	201.584	0.695165	0.709075	0.0509864	-0.000116595	6.05e-05	-1.92863	-0.000271535	-3.87e-05	-8.47e-06	0.702053	0.00348719	201.324
rpoB	759939	C	T	rpoC	765065	C	G	1	0	2365.04	0	1	3.12e-11	11.6262	Inf	Inf	1.49e-10	0.0266463	0.970269	Inf	Inf	0.0324076	-0.000166049	9.19e-05	-1.80641	-0.000387454	-5.53e-05	-0.000428534	0.702171	0.00339611	206.757	0.695453	0.708449	0.0197563	0.70217	0.00339511	206.818	0.695453	0.708448	0.0509864	-0.000116595	6.46e-05	-1.805	-0.00027235	-3.87e-05	-8.47e-06	0.702053	0.00339562	206.753
rpoB	759939	C	G	rpoC	765463	C	A	1	0	8192	0	1	0.0266463	0.970269	Inf	Inf	0.03587	0.0302812	0.929466	461.637	9.3952	0.0363375	-0.000276488	0.000123974	-2.23021	-0.000553006	-5.53e-05	-0.000214178	0.501531	0.202964	2.47104	0.0342579	0.70641	0.0182163	0.701531	0.00328035	213.859	0.694818	0.708095	0.0197383	-0.000138667	7.93e-05	-1.7486	-0.000316798	-5.76e-06	-3.9e-06	0.701393	0.00328016	213.829
rpoB	759939	C	T	rpoC	765463	C	A	1	0	1035.75	0	1	3.12e-11	11.6262	Inf	Inf	1.49e-10	0.0302812	0.929466	461.637	9.3952	0.0363375	-0.000276748	0.000123792	-2.23559	-0.00055344	-5.54e-05	-0.000553266	0.502193	0.198806	2.52605	0.0357093	0.706636	0.0182403	0.702193	0.00339698	206.711	0.695441	0.708936	0.0509881	-0.000138981	7.89e-05	-1.76139	-0.000311901	-5.96e-06	-1.01e-05	0.702054	0.00339699	206.669
rpoB	759939	C	G	rpoC	764389	G	T	1	0	16384	0	1	0.0266463	0.970269	Inf	Inf	0.03587	0.00795674	1.55019	Inf	Inf	0.0113668	-0.000221189	0.00011059	-2.00008	-0.000462942	-5.53e-05	-0.000191561	0.70155	0.00346122	202.689	0.695197	0.708435	0.0227918	0.701544	0.00346181	202.652	0.695197	0.708436	0.0197387	-0.000155175	7.76e-05	-1.99887	-0.000326358	-3.87e-05	-4.37e-06	0.701389	0.00346326	202.523
rpoB	759939	C	G	rpoC	764532	G	C	1	0	16384	0	1	0.0266463	0.970269	Inf	Inf	0.03587	0.00795674	1.55019	Inf	Inf	0.0113668	-0.000221189	0.00010609	-2.08492	-0.000442405	-5.53e-05	-0.000191561	0.70155	0.00345156	203.256	0.694592	0.708239	0.0227918	0.701544	0.00345189	203.235	0.694591	0.70824	0.0197387	-0.000155175	7.44e-05	-2.08497	-0.000311431	-3.87e-05	-4.37e-06	0.701389	0.00345502	203.006
rpoB	759939	C	G	rpoC	764693	G	T	1	0	16384	0	1	0.0266463	0.970269	Inf	Inf	0.03587	0.00795674	1.55019	Inf	Inf	0.0113668	-0.000221189	0.00010087	-2.19282	-0.00044238	-5.53e-05	-0.000191561	0.70155	0.00339524	206.628	0.694539	0.70798	0.0227918	0.701544	0.00339564	206.601	0.694537	0.70798	0.0197387	-0.000155175	7.08e-05	-2.19116	-0.000310299	-3.88e-05	-4.37e-06	0.701389	0.00339735	206.452
rpoB	759939	C	G	rpoC	764822	G	C	1	0	16384	0	1	0.0266463	0.970269	Inf	Inf	0.03587	0.00795674	1.55019	Inf	Inf	0.0113668	-0.000221189	0.000110271	-2.00586	-0.000465659	-5.53e-05	-0.000191561	0.70155	0.00335106	209.351	0.695181	0.708126	0.0227918	0.701544	0.00335147	209.324	0.695177	0.708124	0.0197387	-0.000155175	7.74e-05	-2.0048	-0.000326989	-3.87e-05	-4.37e-06	0.701389	0.00335542	209.031
rpoB	759939	C	G	rpoC	764832	A	G	1	0	16384	0	1	0.0266463	0.970269	Inf	Inf	0.03587	0.00795674	1.55019	Inf	Inf	0.0113668	-0.000221189	0.000110565	-2.00054	-0.00049765	-5.53e-05	-0.000191561	0.70155	0.00343936	203.977	0.694717	0.708221	0.0227918	0.701544	0.00343983	203.947	0.694717	0.70822	0.0197387	-0.000155175	7.75e-05	-2.00103	-0.000347692	-3.86e-05	-4.37e-06	0.701389	0.00344455	203.623
rpoB	759939	C	G	rpoC	765863	A	G	1	0	16384	0	1	0.0266463	0.970269	Inf	Inf	0.03587	0.00795674	1.55019	Inf	Inf	0.0113668	-0.000221189	0.000107501	-2.05756	-0.000442429	-5.53e-05	-0.000191561	0.70155	0.00339891	206.404	0.694451	0.708198	0.0227918	0.701544	0.00339925	206.382	0.694451	0.708198	0.0197387	-0.000155175	7.55e-05	-2.05655	-0.00031074	-3.87e-05	-4.37e-06	0.701389	0.00339993	206.295
rpoB	759939	C	G	rpoC	766485	T	G	1	0	8192	0	1	0.0266463	0.970269	Inf	Inf	0.03587	0.00795674	1.55019	Inf	Inf	0.0113668	-0.000221189	0.000109182	-2.02588	-0.000497646	-5.53e-05	-0.000191561	0.70155	0.00337707	207.739	0.695145	0.708446	0.0227918	0.701544	0.00337743	207.716	0.695144	0.708446	0.0197387	-0.000155175	7.66e-05	-2.02499	-0.000348291	-3.88e-05	-4.37e-06	0.701389	0.00338184	207.399
rpoB	759939	C	G	rpoC	766740	T	G	1	0	16384	0	1	0.0266463	0.970269	Inf	Inf	0.03587	0.00795674	1.55019	Inf	Inf	0.0113668	-0.000221189	0.000105603	-2.09453	-0.000442405	-5.53e-05	-0.000191561	0.70155	0.00342117	205.061	0.695049	0.708397	0.0227918	0.701544	0.00342166	205.031	0.695049	0.708397	0.0197387	-0.000155175	7.41e-05	-2.09378	-0.000311613	-3.88e-05	-4.37e-06	0.701389	0.00342326	204.889
rpoB	759939	C	T	rpoC	764389	G	T	1	0	1465.32	0	1	3.12e-11	11.6262	Inf	Inf	1.49e-10	0.00795674	1.55019	Inf	Inf	0.0113668	-0.000221398	0.00010726	-2.06413	-0.00044288	-5.53e-05	-0.000494842	0.702209	0.00340673	206.124	0.695397	0.70894	0.0228132	0.702209	0.00340587	206.176	0.695398	0.708939	0.0509893	-0.000155468	7.53e-05	-2.06496	-0.000313131	-3.88e-05	-1.13e-05	0.702053	0.00341279	205.713
rpoB	759939	C	T	rpoC	764532	G	C	1	0	1465.32	0	1	3.12e-11	11.6262	Inf	Inf	1.49e-10	0.00795674	1.55019	Inf	Inf	0.0113668	-0.000221398	0.000107084	-2.06752	-0.000498024	-5.53e-05	-0.000494842	0.702209	0.0034388	204.202	0.695819	0.709264	0.0228132	0.702209	0.00343796	204.251	0.695819	0.709263	0.0509893	-0.000155468	7.53e-05	-2.06574	-0.000347541	-3.88e-05	-1.13e-05	0.702053	0.00343997	204.087
rpoB	759939	C	T	rpoC	764693	G	T	1	0	1465.32	0	1	3.12e-11	11.6262	Inf	Inf	1.49e-10	0.00795674	1.55019	Inf	Inf	0.0113668	-0.000221398	0.000107453	-2.06042	-0.000442883	-5.53e-05	-0.000494842	0.702209	0.00330077	212.741	0.695831	0.708968	0.0228132	0.702209	0.00329988	212.798	0.695831	0.708966	0.0509893	-0.000155468	7.55e-05	-2.05879	-0.000312552	-3.88e-05	-1.13e-05	0.702053	0.00329907	212.803
rpoB	759939	C	T	rpoC	764822	G	C	1	0	1465.32	0	1	3.12e-11	11.6262	Inf	Inf	1.49e-10	0.00795674	1.55019	Inf	Inf	0.0113668	-0.000221398	0.000108514	-2.04028	-0.000498098	-5.53e-05	-0.000494842	0.702209	0.00330387	212.542	0.695566	0.70854	0.0228132	0.702209	0.00330304	212.595	0.695567	0.708539	0.0509893	-0.000155468	7.63e-05	-2.03775	-0.000349409	-3.88e-05	-1.13e-05	0.702053	0.00330162	212.639
rpoB	759939	C	T	rpoC	764832	A	G	1	0	1465.32	0	1	3.12e-11	11.6262	Inf	Inf	1.49e-10	0.00795674	1.55019	Inf	Inf	0.0113668	-0.000221398	0.000106481	-2.07922	-0.000442906	-5.53e-05	-0.000494842	0.702209	0.0034698	202.377	0.695233	0.708928	0.0228132	0.702209	0.003469	202.424	0.695233	0.708927	0.0509893	-0.000155468	7.49e-05	-2.07657	-0.000312743	-3.88e-05	-1.13e-05	0.702053	0.00346876	202.393
rpoB	759939	C	T	rpoC	765863	A	G	1	0	1465.32	0	1	3.12e-11	11.6262	Inf	Inf	1.49e-10	0.00795674	1.55019	Inf	Inf	0.0113668	-0.000221398	0.00010645	-2.07983	-0.000460615	-5.53e-05	-0.000494842	0.702209	0.003335	210.557	0.695509	0.708442	0.0228132	0.702209	0.0033341	210.614	0.695512	0.70844	0.0509893	-0.000155468	7.48e-05	-2.07767	-0.000324013	-3.88e-05	-1.13e-05	0.702053	0.00333489	210.518
rpoB	759939	C	T	rpoC	766485	T	G	1	0	1035.75	0	1	3.12e-11	11.6262	Inf	Inf	1.49e-10	0.00795674	1.55019	Inf	Inf	0.0113668	-0.000221398	0.000108256	-2.04513	-0.000442966	-5.53e-05	-0.000494842	0.702209	0.0034046	206.253	0.695625	0.709313	0.0228132	0.702209	0.00340372	206.306	0.695625	0.709313	0.0509893	-0.000155468	7.61e-05	-2.04346	-0.000313089	-3.88e-05	-1.13e-05	0.702053	0.00340641	206.098
rpoB	759939	C	T	rpoC	766740	T	G	1	0	1465.32	0	1	3.12e-11	11.6262	Inf	Inf	1.49e-10	0.00795674	1.55019	Inf	Inf	0.0113668	-0.000221398	0.000108228	-2.04566	-0.000442906	-5.53e-05	-0.000494842	0.702209	0.00336605	208.615	0.695848	0.709147	0.0228132	0.702209	0.00336506	208.676	0.695848	0.709146	0.0509893	-0.000155468	7.61e-05	-2.04389	-0.000312659	-3.88e-05	-1.13e-05	0.702053	0.00336593	208.576
rpoB	759939	C	G	rpoC	764944	C	A	1	0	8192	0	1	0.0266463	0.970269	Inf	Inf	0.03587	0.0107078	1.31389	554.077	11.7427	0.0150578	-0.000331784	0.000130682	-2.53886	-0.000608307	-0.000110589	-0.000234626	0.534902	0.170059	3.1454	0.170687	0.706091	0.0212822	0.701569	0.00329248	213.082	0.694481	0.707756	0.0197393	-0.000177472	8.69e-05	-2.04109	-0.000368682	-2.2e-05	-4.99e-06	0.701391	0.00329736	212.713
rpoB	759939	C	T	rpoC	764944	C	A	1	0	817.77	0	1	3.12e-11	11.6262	Inf	Inf	1.49e-10	0.0107078	1.31389	554.077	11.7427	0.0150578	-0.000332097	0.000134747	-2.4646	-0.000608912	-0.000110662	-0.000606089	0.535565	0.1606	3.33477	0.199461	0.707854	0.0213085	0.702231	0.00350418	200.398	0.695525	0.709578	0.0509909	-0.00017786	8.64e-05	-2.0588	-0.000350954	-3.86e-05	-1.29e-05	0.702053	0.00350389	200.364
rpoB	759939	C	T	rpoC	764573	C	T	1	0	1035.75	0	1	3.12e-11	11.6262	Inf	Inf	1.49e-10	0.00237563	2.15222	Inf	Inf	0.00388739	-0.000276748	0.000119415	-2.31752	-0.000553526	-5.54e-05	-0.000553265	0.702246	0.00336686	208.576	0.695105	0.708524	0.0255066	0.702247	0.00336608	208.625	0.695105	0.708524	0.0509921	-0.000194345	8.39e-05	-2.3167	-0.000389731	-3.91e-05	-1.41e-05	0.702053	0.00336848	208.418
rpoB	759939	C	T	rpoC	764660	G	C	1	0	1035.75	0	1	3.12e-11	11.6262	Inf	Inf	1.49e-10	0.00237563	2.15222	Inf	Inf	0.00388739	-0.000276748	0.000127736	-2.16655	-0.00055359	-5.54e-05	-0.000553265	0.702246	0.00333175	210.774	0.696024	0.708848	0.0255066	0.702247	0.00333099	210.822	0.696024	0.708848	0.0509921	-0.000194345	8.98e-05	-2.1649	-0.000390361	-3.9e-05	-1.41e-05	0.702053	0.00333119	210.751
rpoB	759939	C	G	rpoC	764573	C	T	1	0	8192	0	1	0.0266463	0.970269	Inf	Inf	0.03587	0.00237563	2.15222	Inf	Inf	0.00388739	-0.000276487	0.000118559	-2.33207	-0.000552991	-0.000110583	-0.000214178	0.701587	0.00350009	200.449	0.694788	0.70853	0.0254826	0.701587	0.00350093	200.4	0.694786	0.70853	0.0197399	-0.00019398	8.32e-05	-2.3313	-0.000387667	-7.71e-05	-5.46e-06	0.701393	0.00350184	200.293
rpoB	759939	C	G	rpoC	764660	G	C	1	0	8192	0	1	0.0266463	0.970269	Inf	Inf	0.03587	0.00237563	2.15222	Inf	Inf	0.00388739	-0.000276487	0.000119746	-2.30894	-0.000553005	-5.53e-05	-0.000214178	0.701587	0.00346431	202.519	0.694773	0.708487	0.0254826	0.701587	0.00346497	202.48	0.694767	0.708488	0.0197398	-0.00019398	8.41e-05	-2.30732	-0.000387609	-3.89e-05	-5.46e-06	0.701393	0.00346467	202.442
rpoB	759939	C	T	rpoC	764674	G	T	1	0	817.77	0	1	3.12e-11	11.6262	Inf	Inf	1.49e-10	0.000709193	2.76586	Inf	Inf	0.00120429	-0.000332097	0.000134295	-2.47289	-0.00060898	-0.000110675	-0.000606089	0.702288	0.00325436	215.799	0.695641	0.708668	0.0279419	0.702287	0.00325361	215.848	0.695644	0.708667	0.0509949	-0.000233228	9.44e-05	-2.47134	-0.000429331	-7.75e-05	-1.69e-05	0.702053	0.00325593	215.623
rpoB	759939	C	T	rpoC	766699	G	T	1	0	817.77	0	1	3.12e-11	11.6262	Inf	Inf	1.49e-10	0.000709193	2.76586	Inf	Inf	0.00120429	-0.000332097	0.000138853	-2.39172	-0.000609049	-0.000110675	-0.000606089	0.702288	0.0034215	205.257	0.695551	0.709302	0.0279419	0.702287	0.00342078	205.3	0.695551	0.709302	0.0509949	-0.000233228	9.76e-05	-2.39028	-0.00043018	-7.74e-05	-1.69e-05	0.702053	0.00342579	204.932
rpoB	759939	C	G	rpoC	764674	G	T	1	0	8192	0	1	0.0266463	0.970269	Inf	Inf	0.03587	0.000709193	2.76586	Inf	Inf	0.00120429	-0.000331785	0.00013548	-2.44895	-0.00060834	-0.000110583	-0.000234627	0.701627	0.00349237	200.903	0.694667	0.708661	0.0279156	0.701626	0.00349328	200.85	0.694665	0.708662	0.0197409	-0.000232789	9.51e-05	-2.44886	-0.000428627	-7.7e-05	-6.55e-06	0.701393	0.00349918	200.445
rpoB	759939	C	G	rpoC	766699	G	T	1	0	8192	0	1	0.0266463	0.970269	Inf	Inf	0.03587	0.000709193	2.76586	Inf	Inf	0.00120429	-0.000331785	0.000132106	-2.51151	-0.000608306	-0.000110589	-0.000234627	0.701627	0.00342126	205.078	0.694808	0.708491	0.0279156	0.701626	0.00342224	205.02	0.694808	0.708492	0.0197409	-0.000232789	9.28e-05	-2.50929	-0.000428609	-7.74e-05	-6.55e-06	0.701393	0.00342355	204.873
rpoB	759939	C	G	rpoC	764936	C	G	1	0	8186.24	0	1	0.0266463	0.970269	Inf	Inf	0.03587	0.000211687	3.38623	Inf	Inf	0.000381037	-0.000387083	0.000146159	-2.64836	-0.000663728	-0.000110612	-0.000253433	0.701665	0.0034589	202.858	0.694632	0.708504	0.0301531	0.701666	0.00345992	202.798	0.694629	0.708505	0.0197421	-0.000271602	0.000102552	-2.64843	-0.00047024	-7.76e-05	-7.64e-06	0.701394	0.00346305	202.537
rpoB	759939	C	G	rpoC	765050	T	C	1	0	8186.24	0	1	0.0266463	0.970269	Inf	Inf	0.03587	0.000211687	3.38623	Inf	Inf	0.000381037	-0.000387083	0.000144918	-2.67104	-0.000718867	-0.000165874	-0.000253433	0.701665	0.00333962	210.104	0.695031	0.708352	0.0301531	0.701666	0.00334061	210.041	0.695028	0.708353	0.0197421	-0.000271602	0.000101871	-2.66614	-0.00050471	-0.000115316	-7.64e-06	0.701394	0.00333465	210.335
rpoB	759939	C	G	rpoC	765618	A	G	1	0	8186.24	0	1	0.0266463	0.970269	Inf	Inf	0.03587	0.000211687	3.38623	Inf	Inf	0.000381037	-0.000387083	0.000145937	-2.6524	-0.000663644	-0.000110599	-0.000253433	0.701665	0.00338261	207.433	0.695264	0.708445	0.0301531	0.701666	0.00338368	207.368	0.695261	0.708446	0.0197421	-0.000271602	0.000102515	-2.6494	-0.000468588	-7.75e-05	-7.64e-06	0.701394	0.00338028	207.496
rpoB	759939	C	G	rpoC	766203	G	T	1	0	8186.24	0	1	0.0266463	0.970269	Inf	Inf	0.03587	0.000211687	3.38623	Inf	Inf	0.000381037	-0.000387083	0.000150212	-2.5769	-0.000718828	-0.000110595	-0.000253433	0.701665	0.0034581	202.905	0.69501	0.708224	0.0301531	0.701666	0.00345905	202.849	0.695009	0.708228	0.0197421	-0.000271602	0.000105498	-2.57449	-0.000503924	-7.75e-05	-7.64e-06	0.701394	0.00345773	202.849
rpoB	759939	C	G	rpoC	766487	C	A	1	0	6519.4	0	1	0.0266463	0.970269	Inf	Inf	0.03587	0.000211687	3.38623	Inf	Inf	0.000381037	-0.000387083	0.000144728	-2.67456	-0.000718828	-0.000165874	-0.000253433	0.701665	0.00339613	206.607	0.694997	0.708253	0.0301531	0.701666	0.00339723	206.54	0.694996	0.708254	0.0197421	-0.000271602	0.000101549	-2.6746	-0.000502135	-0.000115305	-7.64e-06	0.701394	0.00340037	206.27
rpoB	759939	C	T	rpoC	764936	C	G	1	0	676.129	0	1	3.12e-11	11.6262	Inf	Inf	1.49e-10	0.000211687	3.38623	Inf	Inf	0.000381037	-0.000387447	0.00014362	-2.69772	-0.000664487	-0.000110711	-0.000654669	0.702328	0.00338128	207.711	0.695635	0.708825	0.0301816	0.702325	0.00338069	207.746	0.695635	0.708825	0.0509977	-0.000272114	0.000100916	-2.69645	-0.000469993	-7.8e-05	-1.98e-05	0.702053	0.00338304	207.522
rpoB	759939	C	T	rpoC	765050	T	C	1	0	676.129	0	1	3.12e-11	11.6262	Inf	Inf	1.49e-10	0.000211687	3.38623	Inf	Inf	0.000381037	-0.000387447	0.000145814	-2.65714	-0.000664378	-0.000110711	-0.000654669	0.702328	0.00336184	208.911	0.695474	0.70933	0.0301816	0.702325	0.00336114	208.955	0.695476	0.709328	0.0509977	-0.000272114	0.00010237	-2.65816	-0.000468842	-7.79e-05	-1.98e-05	0.702053	0.00336809	208.442
rpoB	759939	C	T	rpoC	765618	A	G	1	0	676.129	0	1	3.12e-11	11.6262	Inf	Inf	1.49e-10	0.000211687	3.38623	Inf	Inf	0.000381037	-0.000387447	0.000146844	-2.63849	-0.000719464	-0.000165976	-0.000654669	0.702328	0.00346899	202.459	0.695908	0.709575	0.0301816	0.702325	0.00346833	202.497	0.69591	0.709574	0.0509977	-0.000272114	0.000103242	-2.63569	-0.000502521	-0.000115545	-1.98e-05	0.702053	0.00346655	202.522
rpoB	759939	C	T	rpoC	766203	G	T	1	0	676.129	0	1	3.12e-11	11.6262	Inf	Inf	1.49e-10	0.000211687	3.38623	Inf	Inf	0.000381037	-0.000387447	0.000143982	-2.69093	-0.000664341	-0.000110711	-0.000654669	0.702328	0.00337373	208.175	0.695194	0.708806	0.0301816	0.702325	0.00337312	208.212	0.695195	0.708805	0.0509977	-0.000272114	0.000101186	-2.68925	-0.000468513	-7.8e-05	-1.98e-05	0.702053	0.00337486	208.024
rpoB	759939	C	T	rpoC	766487	C	A	1	0	499.52	0	1	3.12e-11	11.6262	Inf	Inf	1.49e-10	0.000211687	3.38623	Inf	Inf	0.000381037	-0.000387447	0.00014333	-2.70319	-0.000664415	-0.000164609	-0.000654669	0.702328	0.00339518	206.861	0.695398	0.709226	0.0301816	0.702325	0.00339452	206.9	0.695399	0.709226	0.0509977	-0.000272114	0.000100728	-2.70149	-0.000469699	-0.000114603	-1.98e-05	0.702053	0.00339514	206.782
rpoB	759939	C	G	rpoC	764931	C	A	1	0	5024.69	0	1	0.0266463	0.970269	Inf	Inf	0.03587	0.000417779	2.52002	831.113	18.8054	0.000737258	-0.000497677	0.000171334	-2.90471	-0.000829565	-0.000165902	-0.000287382	0.590576	0.110441	5.34744	0.327601	0.706246	0.0287758	0.701687	0.00340376	206.151	0.695228	0.708214	0.0197427	-0.000293917	0.00011372	-2.58457	-0.000529966	-9.93e-05	-8.27e-06	0.701393	0.00340918	205.736
rpoB	759939	C	T	rpoC	764931	C	A	1	0	392.353	0	1	3.12e-11	11.6262	Inf	Inf	1.49e-10	0.000417779	2.52002	831.113	18.8054	0.000737258	-0.000498146	0.00016625	-2.99636	-0.000884052	-0.000221361	-0.000742366	0.591237	0.107505	5.49963	0.364265	0.707484	0.028808	0.702349	0.00345911	203.043	0.695758	0.709719	0.0509994	-0.000294522	0.000109882	-2.68036	-0.000513742	-0.00010042	-2.14e-05	0.702054	0.00346448	202.643
rpoB	759939	C	G	rpoC	764942	C	A	1	0	7569.55	0	1	0.0266463	0.970269	Inf	Inf	0.03587	6.32e-05	4.01084	Inf	Inf	0.000129228	-0.00044238	0.000148937	-2.97024	-0.000718908	-0.000165893	-0.000270939	0.701704	0.00340061	206.346	0.695025	0.707919	0.032236	0.701705	0.00340175	206.278	0.695024	0.707919	0.0197432	-0.00031042	0.000104575	-2.96839	-0.000507765	-0.000116434	-8.73e-06	0.701394	0.00340469	206.008
rpoB	759939	C	G	rpoC	765570	C	G	1	0	7569.55	0	1	0.0266463	0.970269	Inf	Inf	0.03587	6.32e-05	4.01084	Inf	Inf	0.000129228	-0.00044238	0.000157413	-2.81032	-0.000774165	-0.000165883	-0.000270939	0.701704	0.00339497	206.689	0.695019	0.708254	0.032236	0.701705	0.0033961	206.621	0.695019	0.708254	0.0197432	-0.00031042	0.000110483	-2.80966	-0.000545302	-0.000115756	-8.73e-06	0.701394	0.00339776	206.428
rpoB	759939	C	G	rpoC	765612	A	C	1	0	6519.4	0	1	0.0266463	0.970269	Inf	Inf	0.03587	6.32e-05	4.01084	Inf	Inf	0.000129228	-0.00044238	0.000155046	-2.85322	-0.000774122	-0.000165883	-0.000270939	0.701704	0.00334037	210.068	0.695165	0.708486	0.032236	0.701705	0.00334144	210	0.695163	0.708486	0.0197432	-0.00031042	0.000108957	-2.84901	-0.00054252	-0.000115986	-8.73e-06	0.701394	0.00333734	210.166
rpoB	759939	C	G	rpoC	765842	A	G	1	0	7569.55	0	1	0.0266463	0.970269	Inf	Inf	0.03587	6.32e-05	4.01084	Inf	Inf	0.000129228	-0.00044238	0.000154214	-2.86861	-0.000774131	-0.000165902	-0.000270939	0.701704	0.00341242	205.633	0.69497	0.708857	0.032236	0.701705	0.00341345	205.571	0.694968	0.708858	0.0197432	-0.00031042	0.000108168	-2.8698	-0.000542192	-0.000116451	-8.73e-06	0.701394	0.00342465	204.808
rpoB	759939	C	G	rpoC	765860	T	C	1	0	7569.55	0	1	0.0266463	0.970269	Inf	Inf	0.03587	6.32e-05	4.01084	Inf	Inf	0.000129228	-0.00044238	0.000159118	-2.7802	-0.000774251	-0.000165884	-0.000270939	0.701704	0.00339495	206.69	0.695032	0.708293	0.032236	0.701705	0.00339599	206.627	0.695031	0.708293	0.0197432	-0.00031042	0.000111693	-2.77923	-0.000544723	-0.000116251	-8.73e-06	0.701394	0.00339808	206.409
rpoB	759939	C	G	rpoC	766466	G	A	1	0	7569.55	0	1	0.0266463	0.970269	Inf	Inf	0.03587	6.32e-05	4.01084	Inf	Inf	0.000129228	-0.00044238	0.000153507	-2.88183	-0.000774166	-0.000165892	-0.000270939	0.701704	0.00344894	203.455	0.694852	0.708519	0.032236	0.701705	0.00344999	203.393	0.694851	0.70852	0.0197432	-0.00031042	0.000107836	-2.87863	-0.00054505	-0.000116408	-8.73e-06	0.701394	0.00345019	203.291
rpoB	759939	C	T	rpoC	764942	C	A	1	0	567.903	0	1	3.12e-11	11.6262	Inf	Inf	1.49e-10	6.32e-05	4.01084	Inf	Inf	0.000129228	-0.000442796	0.000158643	-2.79116	-0.000774979	-0.000166021	-0.00069989	0.702366	0.00335963	209.06	0.695892	0.708747	0.0322663	0.702365	0.00335895	209.102	0.695893	0.708746	0.0510006	-0.000311005	0.000111514	-2.78893	-0.000544404	-0.000116267	-2.26e-05	0.702054	0.00335745	209.103
rpoB	759939	C	T	rpoC	765570	C	G	1	0	567.903	0	1	3.12e-11	11.6262	Inf	Inf	1.49e-10	6.32e-05	4.01084	Inf	Inf	0.000129228	-0.000442796	0.00015142	-2.9243	-0.000774851	-0.000166086	-0.00069989	0.702366	0.00337632	208.027	0.695862	0.709347	0.0322663	0.702365	0.00337571	208.064	0.695863	0.709347	0.0510006	-0.000311005	0.000106442	-2.92182	-0.000543385	-0.000117154	-2.26e-05	0.702054	0.00337582	207.966
rpoB	759939	C	T	rpoC	765612	A	C	1	0	499.52	0	1	3.12e-11	11.6262	Inf	Inf	1.49e-10	6.32e-05	4.01084	Inf	Inf	0.000129228	-0.000442796	0.000152795	-2.89798	-0.000774894	-0.000166076	-0.00069989	0.702366	0.00343381	204.544	0.695554	0.708755	0.0322663	0.702365	0.00343317	204.582	0.695555	0.708755	0.0510006	-0.000311005	0.000107391	-2.896	-0.000543939	-0.000117247	-2.26e-05	0.702054	0.00343483	204.392
rpoB	759939	C	T	rpoC	765842	A	G	1	0	567.903	0	1	3.12e-11	11.6262	Inf	Inf	1.49e-10	6.32e-05	4.01084	Inf	Inf	0.000129228	-0.000442796	0.000154975	-2.85721	-0.000775068	-0.000166067	-0.00069989	0.702366	0.00334032	210.269	0.696042	0.709156	0.0322663	0.702365	0.00333972	210.307	0.696042	0.709156	0.0510006	-0.000311005	0.000108811	-2.8582	-0.000546248	-0.000116562	-2.26e-05	0.702054	0.00334971	209.586
rpoB	759939	C	T	rpoC	765860	T	C	1	0	567.903	0	1	3.12e-11	11.6262	Inf	Inf	1.49e-10	6.32e-05	4.01084	Inf	Inf	0.000129228	-0.000442796	0.000153697	-2.88096	-0.000774809	-0.00016603	-0.00069989	0.702366	0.00340819	206.082	0.696044	0.709191	0.0322663	0.702365	0.00340754	206.121	0.696044	0.709191	0.0510006	-0.000311005	0.0001081	-2.87702	-0.000544061	-0.000116322	-2.26e-05	0.702054	0.00340681	206.074
rpoB	759939	C	T	rpoC	766466	G	A	1	0	567.903	0	1	3.12e-11	11.6262	Inf	Inf	1.49e-10	6.32e-05	4.01084	Inf	Inf	0.000129228	-0.000442796	0.000150913	-2.93412	-0.00077472	-0.000166021	-0.00069989	0.702366	0.0033704	208.392	0.695533	0.708875	0.0322663	0.702365	0.00336979	208.43	0.695534	0.708874	0.0510006	-0.000311005	0.000105986	-2.93439	-0.00054031	-0.000116175	-2.26e-05	0.702054	0.00337441	208.052
rpoB	759939	C	T	rpoC	765804	C	T	1	0	443.852	0	1	3.12e-11	11.6262	Inf	Inf	1.49e-10	0.000137904	2.93065	923.358	21.1594	0.000275809	-0.000553495	0.000173145	-3.19672	-0.000940839	-0.00022141	-0.000782544	0.602388	0.101609	5.92847	0.366035	0.707424	0.0309381	0.702387	0.00340123	206.51	0.695669	0.708982	0.0510022	-0.000333419	0.000116098	-2.87186	-0.000567363	-0.000124779	-2.42e-05	0.702053	0.00340711	206.055
rpoB	759939	C	G	rpoC	764670	C	G	1	0	6519.4	0	1	0.0266463	0.970269	Inf	Inf	0.03587	1.89e-05	4.63879	Inf	Inf	4.47e-05	-0.000497677	0.000164167	-3.03152	-0.00088471	-0.000221183	-0.000287382	0.701743	0.00341663	205.39	0.695042	0.708415	0.0341923	0.701742	0.00341769	205.327	0.695042	0.708416	0.0197442	-0.000349242	0.00011519	-3.03186	-0.000615768	-0.000155137	-9.83e-06	0.701393	0.00342437	204.824
rpoB	759939	C	G	rpoC	765609	A	C	1	0	6519.4	0	1	0.0266463	0.970269	Inf	Inf	0.03587	1.89e-05	4.63879	Inf	Inf	4.47e-05	-0.000497677	0.000172335	-2.88784	-0.000884711	-0.000165893	-0.000287382	0.701743	0.00359459	195.222	0.69422	0.709093	0.0341924	0.70174	0.00359569	195.162	0.694219	0.709098	0.0197442	-0.000349241	0.000120979	-2.8868	-0.000619211	-0.000116698	-9.83e-06	0.701391	0.0036019	194.728
rpoB	759939	C	G	rpoC	766744	G	C	1	0	6519.4	0	1	0.0266463	0.970269	Inf	Inf	0.03587	1.89e-05	4.63879	Inf	Inf	4.47e-05	-0.000497676	0.000159738	-3.11557	-0.000829509	-0.000221178	-0.000287382	0.701743	0.00336096	208.792	0.694553	0.707832	0.0341924	0.70174	0.00336204	208.725	0.694552	0.707832	0.0197442	-0.000349241	0.0001121	-3.11545	-0.000583472	-0.000155197	-9.83e-06	0.701391	0.00336702	208.312
rpoB	759939	C	T	rpoC	764670	C	G	1	0	499.52	0	1	3.12e-11	11.6262	Inf	Inf	1.49e-10	1.89e-05	4.63879	Inf	Inf	4.47e-05	-0.000498146	0.000163789	-3.04139	-0.000830654	-0.000221374	-0.000742366	0.702403	0.00348988	201.268	0.695898	0.709497	0.0342245	0.702403	0.00348929	201.303	0.695899	0.709497	0.0510034	-0.000349899	0.000115022	-3.04203	-0.000583671	-0.000154979	-2.54e-05	0.702053	0.0034968	200.77
rpoB	759939	C	T	rpoC	765609	A	C	1	0	499.52	0	1	3.12e-11	11.6262	Inf	Inf	1.49e-10	1.89e-05	4.63879	Inf	Inf	4.47e-05	-0.000498146	0.000164053	-3.0365	-0.000885538	-0.000221362	-0.000742366	0.702403	0.00344303	204.007	0.695332	0.709095	0.0342245	0.702403	0.00344243	204.043	0.695332	0.709093	0.0510034	-0.000349899	0.00011522	-3.03679	-0.000615609	-0.000154915	-2.54e-05	0.702053	0.00344801	203.611
rpoB	759939	C	T	rpoC	766744	G	C	1	0	499.52	0	1	3.12e-11	11.6262	Inf	Inf	1.49e-10	1.89e-05	4.63879	Inf	Inf	4.47e-05	-0.000498146	0.000162614	-3.06337	-0.000830289	-0.000221337	-0.000742366	0.702403	0.00340504	206.284	0.695504	0.708866	0.0342245	0.702403	0.00340447	206.318	0.695504	0.708866	0.0510034	-0.000349899	0.00011433	-3.06044	-0.000584684	-0.000155058	-2.54e-05	0.702053	0.00340137	206.403
rpoB	759939	C	G	rpoC	764651	T	G	1	0	4223.16	0	1	0.0266463	0.970269	Inf	Inf	0.03587	5.63e-06	5.26862	Inf	Inf	1.49e-05	-0.000552976	0.000173255	-3.19169	-0.000940073	-0.000276457	-0.000302936	0.701781	0.00332006	211.376	0.695819	0.708329	0.0360429	0.701785	0.00332113	211.309	0.695818	0.70833	0.0197454	-0.000388068	0.000121707	-3.18854	-0.000662107	-0.00019339	-1.09e-05	0.701397	0.00332079	211.214
rpoB	759939	C	G	rpoC	764918	G	T	1	0	4223.16	0	1	0.0266463	0.970269	Inf	Inf	0.03587	5.63e-06	5.26862	Inf	Inf	1.49e-05	-0.000552976	0.000174065	-3.17683	-0.000884948	-0.000221227	-0.000302936	0.701781	0.00339446	206.743	0.695281	0.708768	0.0360429	0.701785	0.00339547	206.683	0.695281	0.70877	0.0197454	-0.000388068	0.000122226	-3.175	-0.000624474	-0.000155942	-1.09e-05	0.701397	0.00339705	206.473
rpoB	759939	C	G	rpoC	764918	G	C	1	0	5024.69	0	1	0.0266463	0.970269	Inf	Inf	0.03587	5.63e-06	5.26862	Inf	Inf	1.49e-05	-0.000552976	0.000182084	-3.03692	-0.000940018	-0.000221191	-0.000302936	0.701781	0.00348758	201.223	0.695163	0.708878	0.0360429	0.701785	0.00348864	201.163	0.695163	0.708879	0.0197454	-0.000388068	0.000127914	-3.03382	-0.00065961	-0.000155284	-1.09e-05	0.701397	0.00348864	201.051
rpoB	759939	C	G	rpoC	766022	A	G	1	0	4223.16	0	1	0.0266463	0.970269	Inf	Inf	0.03587	5.63e-06	5.26862	Inf	Inf	1.49e-05	-0.000552976	0.000180374	-3.06571	-0.000940006	-0.00022119	-0.000302936	0.701781	0.00328193	213.832	0.695418	0.708341	0.0360429	0.701785	0.00328304	213.761	0.695418	0.708345	0.0197454	-0.000388068	0.000126721	-3.06238	-0.000659037	-0.000155672	-1.09e-05	0.701397	0.00327944	213.877
rpoB	759939	C	T	rpoC	764651	T	G	1	0	443.852	0	1	3.12e-11	11.6262	Inf	Inf	1.49e-10	5.63e-06	5.26862	Inf	Inf	1.49e-05	-0.000553496	0.000172699	-3.20498	-0.000940838	-0.00022291	-0.000782544	0.702442	0.00340512	206.29	0.695118	0.708825	0.0360768	0.702443	0.00340457	206.324	0.69512	0.708825	0.0510062	-0.000388799	0.000121244	-3.20674	-0.000658766	-0.000157665	-2.82e-05	0.702054	0.00340919	205.93
rpoB	759939	C	T	rpoC	764918	G	T	1	0	443.852	0	1	3.12e-11	11.6262	Inf	Inf	1.49e-10	5.63e-06	5.26862	Inf	Inf	1.49e-05	-0.000553496	0.000175974	-3.14532	-0.000940785	-0.000222908	-0.000782544	0.702442	0.0033974	206.759	0.696256	0.709121	0.0360768	0.702443	0.00339678	206.797	0.696257	0.709121	0.0510062	-0.000388799	0.000123675	-3.14372	-0.000658009	-0.000157745	-2.82e-05	0.702054	0.00339711	206.662
rpoB	759939	C	T	rpoC	764918	G	C	1	0	392.353	0	1	3.12e-11	11.6262	Inf	Inf	1.49e-10	5.63e-06	5.26862	Inf	Inf	1.49e-05	-0.000553496	0.000179392	-3.0854	-0.000941149	-0.000221496	-0.000782544	0.702442	0.00337553	208.098	0.695667	0.70932	0.0360768	0.702443	0.00337494	208.135	0.695669	0.70932	0.0510062	-0.000388799	0.000126057	-3.0843	-0.000663658	-0.000156842	-2.82e-05	0.702054	0.00337864	207.792
rpoB	759939	C	T	rpoC	766022	A	G	1	0	443.852	0	1	3.12e-11	11.6262	Inf	Inf	1.49e-10	5.63e-06	5.26862	Inf	Inf	1.49e-05	-0.000553496	0.000177165	-3.12418	-0.000940836	-0.000221423	-0.000782544	0.702442	0.00354625	198.08	0.695005	0.709219	0.0360768	0.702443	0.00354563	198.115	0.695005	0.709218	0.0510062	-0.000388799	0.000124512	-3.12257	-0.000661589	-0.000155905	-2.82e-05	0.702054	0.00354587	197.992
rpoB	759939	C	G	rpoC	765678	G	A	1	0	4484.47	0	1	0.0266463	0.970269	Inf	Inf	0.03587	1.46e-05	3.75856	1107.69	25.8703	3.76e-05	-0.000663571	0.000193528	-3.4288	-0.00110582	-0.000331766	-0.000331868	0.618471	0.0813861	7.59922	0.430019	0.707537	0.0347939	0.701805	0.00344564	203.679	0.695191	0.708674	0.019746	-0.000410399	0.000131171	-3.12873	-0.00069605	-0.000192631	-1.15e-05	0.701395	0.0034422	203.764
rpoB	759939	C	T	rpoC	765678	G	A	1	0	354.739	0	1	3.12e-11	11.6262	Inf	Inf	1.49e-10	1.46e-05	3.75856	1107.69	25.8703	3.76e-05	-0.000664194	0.000196065	-3.38763	-0.00105193	-0.000332079	-0.000857282	0.619133	0.0831033	7.45016	0.425131	0.707324	0.0348311	0.702464	0.00339743	206.763	0.695676	0.709589	0.0510078	-0.000411224	0.000135125	-3.04328	-0.000704845	-0.000178918	-2.99e-05	0.702053	0.00339598	206.73
rpoB	759939	C	G	rpoC	764714	C	G	1	0	4484.47	0	1	0.0266463	0.970269	Inf	Inf	0.03587	1.68e-06	5.90075	Inf	Inf	5.03e-06	-0.000608273	0.000179487	-3.38895	-0.000995299	-0.000276484	-0.00031773	0.701821	0.00337488	207.954	0.695	0.708287	0.0378031	0.70182	0.003376	207.885	0.695	0.708289	0.0197464	-0.000426899	0.000126001	-3.38805	-0.000697012	-0.000193397	-1.2e-05	0.701393	0.00338173	207.406
rpoB	759939	C	G	rpoC	764724	T	G	1	0	4040.37	0	1	0.0266463	0.970269	Inf	Inf	0.03587	1.68e-06	5.90075	Inf	Inf	5.03e-06	-0.000608273	0.000181654	-3.34853	-0.000995369	-0.000276473	-0.00031773	0.701821	0.00337438	207.985	0.695458	0.708384	0.0378031	0.70182	0.00337541	207.921	0.695457	0.708385	0.0197464	-0.000426899	0.000127538	-3.34723	-0.000699165	-0.000193682	-1.2e-05	0.701393	0.00337599	207.759
rpoB	759939	C	G	rpoC	764888	T	G	1	0	5024.69	0	1	0.0266463	0.970269	Inf	Inf	0.03587	1.68e-06	5.90075	Inf	Inf	5.03e-06	-0.000608273	0.000186008	-3.27014	-0.000995297	-0.000276473	-0.00031773	0.701821	0.00333903	210.187	0.69523	0.708408	0.0378031	0.70182	0.00334016	210.116	0.69523	0.708409	0.0197464	-0.000426899	0.000130622	-3.2682	-0.000696698	-0.000193606	-1.2e-05	0.701393	0.00334485	209.693
rpoB	759939	C	G	rpoC	766488	C	T	1	0	5024.69	0	1	0.0266463	0.970269	Inf	Inf	0.03587	1.68e-06	5.90075	Inf	Inf	5.03e-06	-0.000608273	0.000182647	-3.33032	-0.000995408	-0.000276467	-0.00031773	0.701821	0.00343172	204.51	0.694804	0.708355	0.0378031	0.70182	0.00343273	204.45	0.694803	0.708356	0.0197464	-0.000426899	0.000128252	-3.3286	-0.000699612	-0.000193266	-1.2e-05	0.701393	0.00343435	204.229
rpoB	759939	C	T	rpoC	764714	C	G	1	0	354.739	0	1	3.12e-11	11.6262	Inf	Inf	1.49e-10	1.68e-06	5.90075	Inf	Inf	5.03e-06	-0.000608845	0.000178704	-3.407	-0.000941099	-0.000276732	-0.000820763	0.702482	0.00341336	205.804	0.695662	0.709233	0.0378388	0.702482	0.0034128	205.838	0.695664	0.709231	0.0510091	-0.000427703	0.000125668	-3.40343	-0.00066495	-0.000194094	-3.11e-05	0.702055	0.00341043	205.855
rpoB	759939	C	T	rpoC	764724	T	G	1	0	323.765	0	1	3.12e-11	11.6262	Inf	Inf	1.49e-10	1.68e-06	5.90075	Inf	Inf	5.03e-06	-0.000608845	0.000177033	-3.43916	-0.000994461	-0.000276702	-0.000820763	0.702482	0.00331085	212.176	0.695704	0.708517	0.0378388	0.702482	0.00331029	212.212	0.695705	0.708517	0.0510091	-0.000427703	0.0001245	-3.43537	-0.000692687	-0.000193978	-3.11e-05	0.702055	0.00331034	212.079
rpoB	759939	C	T	rpoC	764888	T	G	1	0	392.353	0	1	3.12e-11	11.6262	Inf	Inf	1.49e-10	1.68e-06	5.90075	Inf	Inf	5.03e-06	-0.000608845	0.000186427	-3.26586	-0.000996345	-0.000276671	-0.000820763	0.702482	0.00345101	203.558	0.695601	0.709058	0.0378388	0.702482	0.00345048	203.59	0.695602	0.709056	0.0510091	-0.000427703	0.000131101	-3.26239	-0.000701329	-0.000193583	-3.11e-05	0.702055	0.00344969	203.513
rpoB	759939	C	T	rpoC	766488	C	T	1	0	392.353	0	1	3.12e-11	11.6262	Inf	Inf	1.49e-10	1.68e-06	5.90075	Inf	Inf	5.03e-06	-0.000608845	0.000183829	-3.31202	-0.000996456	-0.000276732	-0.000820763	0.702482	0.00336375	208.839	0.695496	0.709318	0.0378388	0.702482	0.0033632	208.873	0.695496	0.709318	0.0510091	-0.000427703	0.00012915	-3.31166	-0.000702296	-0.000193858	-3.11e-05	0.702055	0.00336986	208.333
rpoB	759939	C	T	rpoC	767123	G	A	1	0	354.739	0	1	3.12e-11	11.6262	Inf	Inf	1.49e-10	5.01e-07	6.53364	Inf	Inf	1.73e-06	-0.000664194	0.000194031	-3.42313	-0.00105187	-0.000331987	-0.000857281	0.70252	0.00342266	205.256	0.695549	0.709279	0.0395224	0.70252	0.00342214	205.286	0.695549	0.709279	0.0510119	-0.00046661	0.000136498	-3.41843	-0.000744728	-0.00023216	-3.39e-05	0.702053	0.00342071	205.236
rpoB	759939	C	G	rpoC	764363	G	T	1	0	3098.8	0	1	0.0266463	0.970269	Inf	Inf	0.03587	4.82e-07	5.01001	1383.75	32.9436	1.73e-06	-0.000829462	0.000211666	-3.91874	-0.00132699	-0.000442453	-0.00037107	0.635254	0.0649457	9.78131	0.478843	0.706236	0.0399531	0.70192	0.00327737	214.172	0.695133	0.708305	0.0197492	-0.000526919	0.000146393	-3.59933	-0.000856253	-0.000277905	-1.48e-05	0.701393	0.00328247	213.678
rpoB	759939	C	T	rpoC	764363	G	T	1	0	256.855	0	1	3.12e-11	11.6262	Inf	Inf	1.49e-10	4.82e-07	5.01001	1383.75	32.9436	1.73e-06	-0.000830243	0.000211466	-3.92612	-0.00127332	-0.000442796	-0.00095855	0.635915	0.0652253	9.74951	0.487122	0.707351	0.0399947	0.702581	0.00338032	207.845	0.695657	0.709282	0.0510163	-0.000527965	0.000144636	-3.65031	-0.000854989	-0.000272435	-3.83e-05	0.702053	0.00338138	207.623
rpoB	759939	C	T	rpoC	766485	T	C	1	0	275.808	0	1	3.12e-11	11.6262	Inf	Inf	1.49e-10	4.45e-08	7.80291	Inf	Inf	1.74e-07	-0.000774893	0.000205297	-3.7745	-0.00121762	-0.000387533	-0.000926021	0.702598	0.00329884	212.983	0.69605	0.709056	0.0426914	0.702598	0.00329842	213.01	0.696051	0.709055	0.0510175	-0.000544438	0.000144477	-3.76833	-0.00085725	-0.000272971	-3.95e-05	0.702053	0.00329701	212.936
rpoB	759939	C	T	rpoC	766487	C	G	1	0	297.835	0	1	3.12e-11	11.6262	Inf	Inf	1.49e-10	4.45e-08	7.80291	Inf	Inf	1.74e-07	-0.000774893	0.000208808	-3.71104	-0.00121783	-0.000387425	-0.000926021	0.702598	0.00330327	212.698	0.696179	0.709194	0.0426914	0.702598	0.00330285	212.725	0.696181	0.709192	0.0510175	-0.000544438	0.000146751	-3.70994	-0.000860961	-0.00027178	-3.95e-05	0.702053	0.00330886	212.174
rpoB	759939	C	G	rpoC	766485	T	C	1	0	3361.42	0	1	0.0266463	0.970269	Inf	Inf	0.03587	4.45e-08	7.80291	Inf	Inf	1.74e-07	-0.000774165	0.000201995	-3.8326	-0.00116691	-0.000387104	-0.000358478	0.701937	0.0035254	199.108	0.694874	0.708716	0.0426512	0.701937	0.00352646	199.048	0.694871	0.708717	0.0197497	-0.000543415	0.000141988	-3.8272	-0.000825629	-0.000272563	-1.53e-05	0.701394	0.00352457	199.001
rpoB	759939	C	G	rpoC	766487	C	G	1	0	3671.29	0	1	0.0266463	0.970269	Inf	Inf	0.03587	4.45e-08	7.80291	Inf	Inf	1.74e-07	-0.000774165	0.000202842	-3.8166	-0.00121641	-0.000387082	-0.000358478	0.701937	0.00338867	207.143	0.695423	0.708523	0.0426512	0.701937	0.00338974	207.077	0.695423	0.708524	0.0197497	-0.000543415	0.000142498	-3.81349	-0.000850149	-0.000271769	-1.53e-05	0.701394	0.00339057	206.866
rpoB	759939	C	G	rpoC	764925	G	A	1	0	2874.24	0	1	0.0266463	0.970269	Inf	Inf	0.03587	4.84e-08	5.84832	1567.49	37.6637	1.82e-07	-0.000940058	0.000231584	-4.05926	-0.00143766	-0.000552914	-0.000395056	0.643175	0.0579378	11.1011	0.501339	0.706512	0.0430613	0.701999	0.00335278	209.378	0.694972	0.708196	0.0197514	-0.000604621	0.00015867	-3.81056	-0.000934431	-0.000318924	-1.7e-05	0.701394	0.00335375	209.137
rpoB	759939	C	T	rpoC	764925	G	A	1	0	240.361	0	1	3.12e-11	11.6262	Inf	Inf	1.49e-10	4.84e-08	5.84832	1567.49	37.6637	1.82e-07	-0.000940942	0.000225164	-4.17893	-0.00138412	-0.00055319	-0.00102051	0.643836	0.057875	11.1246	0.50713	0.708197	0.0431055	0.702659	0.00342238	205.313	0.69567	0.709627	0.0510219	-0.000605812	0.000151907	-3.98805	-0.000928141	-0.00033347	-4.4e-05	0.702053	0.00342926	204.724
rpoB	759939	C	T	rpoC	764363	G	A	1	0	240.361	0	1	3.12e-11	11.6262	Inf	Inf	1.49e-10	1.18e-09	9.71128	Inf	Inf	5.06e-09	-0.000940942	0.000227468	-4.13659	-0.00138427	-0.000553403	-0.00102051	0.702715	0.00339056	207.256	0.695957	0.709458	0.0470475	0.702714	0.00339031	207.271	0.695957	0.709456	0.0510259	-0.000661213	0.000159761	-4.13877	-0.000976228	-0.000387069	-4.8e-05	0.702053	0.00339782	206.618
rpoB	759939	C	T	rpoC	764666	G	A	1	0	225.866	0	1	3.12e-11	11.6262	Inf	Inf	1.49e-10	1.18e-09	9.71128	Inf	Inf	5.06e-09	-0.000940942	0.000228182	-4.12364	-0.00138366	-0.000553281	-0.00102051	0.702715	0.00339574	206.94	0.696702	0.709598	0.0470475	0.702714	0.00339551	206.954	0.696703	0.709598	0.0510259	-0.000661213	0.000160422	-4.1217	-0.000973533	-0.000384608	-4.8e-05	0.702053	0.00340001	206.486
rpoB	759939	C	G	rpoC	764363	G	A	1	0	2874.24	0	1	0.0266463	0.970269	Inf	Inf	0.03587	1.18e-09	9.71128	Inf	Inf	5.06e-09	-0.000940057	0.000222835	-4.21863	-0.00138261	-0.000552944	-0.000395056	0.702055	0.00334693	209.761	0.695547	0.70859	0.0470033	0.702053	0.00334792	209.698	0.695547	0.708591	0.019753	-0.000659972	0.000156487	-4.21741	-0.000976521	-0.000387131	-1.86e-05	0.701393	0.00335414	209.113
rpoB	759939	C	G	rpoC	764666	G	A	1	0	2680.62	0	1	0.0266463	0.970269	Inf	Inf	0.03587	1.18e-09	9.71128	Inf	Inf	5.06e-09	-0.000940057	0.000233392	-4.02779	-0.00143766	-0.000497679	-0.000395056	0.702055	0.0033562	209.182	0.694989	0.708698	0.0470033	0.702053	0.00335719	209.119	0.694987	0.7087	0.019753	-0.000659972	0.000163998	-4.02426	-0.00100882	-0.000349518	-1.86e-05	0.701393	0.00335637	208.974
rpoB	759939	C	G	rpoC	764616	A	G	1	0	2365.04	0	1	0.0266463	0.970269	Inf	Inf	0.03587	3.12e-11	11.6262	Inf	Inf	1.48e-10	-0.00110595	0.000248106	-4.45758	-0.00160354	-0.000663534	-0.000428535	0.70217	0.00329159	213.322	0.695796	0.708686	0.0509864	0.702172	0.00329263	213.256	0.695793	0.708687	0.0197563	-0.000776565	0.000174296	-4.45544	-0.00112386	-0.000464076	-2.18e-05	0.701396	0.00329832	212.652
rpoB	759939	C	T	rpoC	764616	A	G	1	0	201.547	0	1	3.12e-11	11.6262	Inf	Inf	1.49e-10	3.12e-11	11.6262	Inf	Inf	1.48e-10	-0.00110699	0.000240826	-4.59665	-0.00160514	-0.000664047	-0.00110699	0.702832	0.00344078	204.265	0.695878	0.709281	0.0510345	0.702832	0.00344084	204.262	0.695878	0.709281	0.0510345	-0.000778029	0.000169287	-4.59591	-0.00113404	-0.000465243	-5.65e-05	0.702054	0.00344816	203.602
rpoB	759939	C	G	rpoC	764822	G	T	1	0	1895.8	0	1	0.0266463	0.970269	Inf	Inf	0.03587	2.46e-13	14.1879	Inf	Inf	1.23e-12	-0.00132714	0.000278764	-4.7608	-0.00188034	-0.000829507	-0.000469488	0.702326	0.00340251	206.414	0.695153	0.708703	0.0558591	0.702327	0.00340352	206.353	0.695151	0.708703	0.0197607	-0.000932086	0.000196188	-4.75098	-0.00132268	-0.00058316	-2.62e-05	0.701395	0.00339728	206.458
rpoB	759939	C	T	rpoC	764822	G	T	1	0	158.692	0	1	3.12e-11	11.6262	Inf	Inf	1.49e-10	2.46e-13	14.1879	Inf	Inf	1.23e-12	-0.00132839	0.000270174	-4.91679	-0.00187978	-0.000830198	-0.00121278	0.702988	0.00350894	200.342	0.695774	0.709575	0.0559117	0.702987	0.00350914	200.33	0.695774	0.709575	0.0510458	-0.000933842	0.000189887	-4.91788	-0.00131048	-0.000584581	-6.78e-05	0.702053	0.00352008	199.442
rpoB	759939	C	G	rpoC	764703	A	G	1	0	1590.47	0	1	0.0266463	0.970269	Inf	Inf	0.03587	1.93e-15	16.7475	Inf	Inf	1.02e-14	-0.00154833	0.000299054	-5.17742	-0.0021566	-0.000993893	-0.000507161	0.702481	0.00345396	203.384	0.695708	0.709428	0.0603414	0.702481	0.00345491	203.328	0.695707	0.709429	0.019765	-0.00108767	0.000210087	-5.17726	-0.00151698	-0.000694554	-3.06e-05	0.701393	0.0034636	202.504
rpoB	759939	C	T	rpoC	764703	A	G	1	0	135.727	0	1	3.12e-11	11.6262	Inf	Inf	1.49e-10	1.93e-15	16.7475	Inf	Inf	1.02e-14	-0.00154979	0.000296889	-5.22008	-0.00215839	-0.000996074	-0.0013101	0.703143	0.00346768	202.77	0.69606	0.709613	0.0603982	0.703144	0.00346804	202.75	0.696059	0.709613	0.0510571	-0.00108972	0.000208999	-5.21401	-0.00151749	-0.000694646	-7.91e-05	0.702054	0.00346739	202.474
rpoB	759939	C	G	rpoC	764660	G	A	1	0	1424.49	0	1	0.0266463	0.970269	Inf	Inf	0.03587	1.71e-16	18.0379	Inf	Inf	1.03e-15	-0.00165892	0.000296415	-5.59662	-0.0022672	-0.00110601	-0.00052499	0.702559	0.0032319	217.383	0.696174	0.708783	0.0624627	0.702557	0.00323287	217.317	0.696173	0.708783	0.0197672	-0.00116549	0.000208122	-5.60003	-0.00159004	-0.000777447	-3.28e-05	0.701392	0.00324656	216.042
rpoB	759939	C	T	rpoC	764660	G	A	1	0	122.108	0	1	3.12e-11	11.6262	Inf	Inf	1.49e-10	1.71e-16	18.0379	Inf	Inf	1.03e-15	-0.00166048	0.000304457	-5.45392	-0.00226721	-0.00110644	-0.00135615	0.70322	0.00340119	206.757	0.696044	0.709479	0.0625215	0.70322	0.00340165	206.729	0.696043	0.709478	0.0510627	-0.00116769	0.000214229	-5.45063	-0.00158434	-0.000775034	-8.48e-05	0.702052	0.00340567	206.142
rpoB	759939	C	T	rpoC	766487	C	T	1	0	114.325	0	1	3.12e-11	11.6262	Inf	Inf	1.49e-10	3.56e-16	12.6182	3027	75.3917	2e-15	-0.00182654	0.000312599	-5.84306	-0.00249072	-0.00121796	-0.00142247	0.67298	0.0312228	21.5541	0.595672	0.708585	0.062748	0.703283	0.00346206	203.14	0.69683	0.709969	0.0510672	-0.00122922	0.000218761	-5.61901	-0.0016857	-0.000820492	-8.93e-05	0.702054	0.00347142	202.238
rpoB	759939	C	G	rpoC	764363	G	C	1	0	1278.21	0	1	0.0266463	0.970269	Inf	Inf	0.03587	1.34e-18	20.5991	Inf	Inf	8.62e-18	-0.00188011	0.000322763	-5.82506	-0.00255892	-0.00131211	-0.000558957	0.702715	0.00333157	210.926	0.696011	0.708796	0.066504	0.702713	0.00333252	210.865	0.696011	0.708796	0.0197715	-0.00132118	0.000227214	-5.8147	-0.00180384	-0.000918894	-3.72e-05	0.701392	0.00333146	210.536
rpoB	759939	C	G	rpoC	764819	T	G	1	0	1278.21	0	1	0.0266463	0.970269	Inf	Inf	0.03587	1.34e-18	20.5991	Inf	Inf	8.62e-18	-0.00188011	0.000311965	-6.02667	-0.00248843	-0.00127177	-0.000558956	0.702715	0.00342729	205.035	0.696002	0.709397	0.066504	0.702711	0.00342834	204.971	0.696001	0.709397	0.0197715	-0.00132118	0.000219158	-6.02844	-0.00175062	-0.000890814	-3.72e-05	0.70139	0.00344055	203.86
rpoB	759939	C	T	rpoC	764363	G	C	1	0	111.572	0	1	3.12e-11	11.6262	Inf	Inf	1.49e-10	1.34e-18	20.5991	Inf	Inf	8.62e-18	-0.00188189	0.000332888	-5.65321	-0.00254636	-0.00127283	-0.0014439	0.703376	0.00342161	205.569	0.696535	0.709941	0.0665666	0.703378	0.00342202	205.545	0.696535	0.709942	0.0510741	-0.00132367	0.000234185	-5.65225	-0.00180023	-0.000895928	-9.61e-05	0.702054	0.00342897	204.742
rpoB	759939	C	T	rpoC	764819	T	G	1	0	111.572	0	1	3.12e-11	11.6262	Inf	Inf	1.49e-10	1.34e-18	20.5991	Inf	Inf	8.62e-18	-0.00188189	0.000327274	-5.75018	-0.00254649	-0.00121783	-0.0014439	0.703376	0.00343949	204.5	0.696954	0.710654	0.0665666	0.703378	0.00343994	204.474	0.696953	0.710655	0.0510741	-0.00132367	0.000230732	-5.73685	-0.00179495	-0.000859502	-9.61e-05	0.702054	0.00343349	204.472
rpoB	759939	C	G	rpoC	764822	G	A	1	0	1254.84	0	1	0.0266463	0.970269	Inf	Inf	0.03587	1.19e-19	21.8891	Inf	Inf	8.89e-19	-0.00199071	0.000329976	-6.0329	-0.00265401	-0.00132748	-0.000575194	0.702793	0.00318469	220.679	0.696454	0.70919	0.0684358	0.702794	0.00318567	220.611	0.696454	0.70919	0.0197738	-0.00139906	0.000232333	-6.02178	-0.00185926	-0.000938225	-3.94e-05	0.701395	0.00318129	220.475
rpoB	759939	C	T	rpoC	764822	G	A	1	0	102.176	0	1	3.12e-11	11.6262	Inf	Inf	1.49e-10	1.19e-19	21.8891	Inf	Inf	8.89e-19	-0.00199258	0.000328531	-6.06514	-0.00265692	-0.00138321	-0.00148584	0.703455	0.00336144	209.272	0.696936	0.710266	0.0685004	0.703455	0.00336184	209.247	0.696936	0.710266	0.0510798	-0.00140169	0.000231466	-6.05572	-0.00186817	-0.000967534	-0.000101781	0.702054	0.00336143	208.856
rpoB	759939	C	T	rpoC	766467	A	C	1	0	94.3006	0	1	3.12e-11	11.6262	Inf	Inf	1.49e-10	3.53e-20	22.5326	Inf	Inf	2.88e-19	-0.00204793	0.000344189	-5.95002	-0.00271302	-0.00138405	-0.00150638	0.703494	0.00333365	211.028	0.697287	0.710015	0.0694471	0.703495	0.00333409	211.001	0.697287	0.710015	0.0510826	-0.00144071	0.000242337	-5.94506	-0.00193023	-0.000979005	-0.000104614	0.702054	0.0033367	210.403
rpoB	759939	C	G	rpoC	766467	A	C	1	0	1108.71	0	1	0.0266463	0.970269	Inf	Inf	0.03587	3.53e-20	22.5326	Inf	Inf	2.88e-19	-0.00204601	0.000337457	-6.06302	-0.00270965	-0.0013824	-0.000583143	0.702832	0.00356263	197.279	0.696049	0.710047	0.0693817	0.70283	0.00356362	197.224	0.696048	0.710048	0.0197748	-0.001438	0.000237501	-6.05471	-0.00192022	-0.000969372	-4.05e-05	0.701392	0.00355982	197.03
rpoB	759939	C	T	rpoC	764724	T	C	1	0	96.7818	0	1	3.12e-11	11.6262	Inf	Inf	1.49e-10	3.12e-21	23.8061	Inf	Inf	3.12e-20	-0.00215863	0.000339566	-6.35703	-0.00287833	-0.00154962	-0.00154664	0.703572	0.00349368	201.384	0.696692	0.710467	0.0713033	0.703572	0.00349409	201.36	0.696692	0.710468	0.0510883	-0.00151875	0.000239297	-6.34673	-0.00202334	-0.00109156	-0.000110281	0.702053	0.0034949	200.879
rpoB	759939	C	G	rpoC	764724	T	C	1	0	1134.96	0	1	0.0266463	0.970269	Inf	Inf	0.03587	3.12e-21	23.8061	Inf	Inf	3.12e-20	-0.0021566	0.000344856	-6.25363	-0.00287515	-0.00149319	-0.00059873	0.702909	0.0034405	204.304	0.696276	0.709703	0.0712361	0.702909	0.00344144	204.248	0.696275	0.709706	0.019777	-0.00151589	0.000243062	-6.23667	-0.00201551	-0.0010488	-4.27e-05	0.701393	0.00343172	204.386
rpoB	759939	C	G	rpoC	764948	T	G	1	0	1108.71	0	1	0.0266463	0.970269	Inf	Inf	0.03587	2.7e-20	16.0162	3748.75	94.4481	2.43e-19	-0.0022672	0.000362106	-6.26114	-0.00298643	-0.00160363	-0.000613924	0.678542	0.0247582	27.4068	0.620659	0.70794	0.0705039	0.702933	0.00325859	215.717	0.696691	0.709662	0.0197777	-0.00153839	0.000252665	-6.08866	-0.00205682	-0.00106929	-4.33e-05	0.701395	0.00325366	215.571
rpoB	759939	C	T	rpoC	764948	T	G	1	0	94.3006	0	1	3.12e-11	11.6262	Inf	Inf	1.49e-10	2.7e-20	16.0162	3748.75	94.4481	2.43e-19	-0.00226933	0.000342543	-6.62496	-0.00298853	-0.00160541	-0.00158589	0.679205	0.0242039	28.0618	0.622485	0.70877	0.0705728	0.703595	0.0034115	206.242	0.696942	0.710593	0.0510899	-0.00154134	0.000238554	-6.46118	-0.0020284	-0.0010712	-0.000111921	0.702053	0.00341698	205.46
rpoB	759939	C	G	rpoC	766488	C	G	1	0	960.565	0	1	0.0266463	0.970269	Inf	Inf	0.03587	1.89e-25	28.9748	Inf	Inf	2.13e-24	-0.00259898	0.000376748	-6.89845	-0.00331813	-0.00188016	-0.000657421	0.703221	0.00342563	205.282	0.696612	0.709823	0.0782192	0.703219	0.00342667	205.219	0.696612	0.709823	0.0197858	-0.00182766	0.000265509	-6.8836	-0.00233017	-0.00132553	-5.14e-05	0.701391	0.00342569	204.745
rpoB	759939	C	T	rpoC	766488	C	G	1	0	81.5787	0	1	3.12e-11	11.6262	Inf	Inf	1.49e-10	1.89e-25	28.9748	Inf	Inf	2.13e-24	-0.00260143	0.000381284	-6.8228	-0.00343147	-0.00188189	-0.00169825	0.703885	0.00337169	208.763	0.697062	0.710422	0.078293	0.703884	0.00337203	208.742	0.697062	0.710422	0.0511109	-0.0018311	0.000268643	-6.81612	-0.00241381	-0.00132412	-0.000132961	0.702053	0.00337563	207.977
rpoB	759939	C	G	rpoC	764916	T	C	1	0	898.53	0	1	0.0266463	0.970269	Inf	Inf	0.03587	1.47e-27	31.5609	Inf	Inf	1.89e-26	-0.00282017	0.000384847	-7.32802	-0.003594	-0.00203225	-0.000684901	0.703377	0.00346568	202.955	0.696349	0.710167	0.0814888	0.703374	0.00346675	202.892	0.696349	0.710169	0.0197902	-0.00198364	0.000271343	-7.31045	-0.00251792	-0.00142501	-5.58e-05	0.701391	0.00346099	202.656
rpoB	759939	C	T	rpoC	764916	T	C	1	0	75.084	0	1	3.12e-11	11.6262	Inf	Inf	1.49e-10	1.47e-27	31.5609	Inf	Inf	1.89e-26	-0.00282282	0.000395463	-7.13803	-0.00365033	-0.00210305	-0.00176924	0.704041	0.00324363	217.053	0.697446	0.709959	0.0815657	0.70404	0.00324397	217.031	0.697446	0.709959	0.0511222	-0.00198738	0.000278529	-7.13529	-0.00256303	-0.00148039	-0.000144309	0.702052	0.00325055	215.98
rpoB	759939	C	G	rpoC	764841	T	C	1	0	827.891	0	1	0.0266463	0.970269	Inf	Inf	0.03587	4.35e-28	32.2359	Inf	Inf	6.53e-27	-0.00287548	0.000396082	-7.2598	-0.0037368	-0.00210157	-0.000691604	0.703416	0.00365834	192.277	0.696374	0.71068	0.0822861	0.70342	0.00365925	192.231	0.696373	0.71068	0.0197914	-0.00202266	0.000279339	-7.24086	-0.00261844	-0.00148712	-5.69e-05	0.701397	0.00364891	192.221
rpoB	759939	C	T	rpoC	764841	T	C	1	0	72.18	0	1	3.12e-11	11.6262	Inf	Inf	1.49e-10	4.35e-28	32.2359	Inf	Inf	6.53e-27	-0.00287817	0.000399555	-7.20344	-0.00370863	-0.00210365	-0.00178655	0.70408	0.00343344	205.065	0.697054	0.710726	0.0823638	0.704078	0.00343375	205.046	0.697054	0.710727	0.051125	-0.00202646	0.00028179	-7.19139	-0.00261204	-0.00148873	-0.000147147	0.702052	0.00343264	204.523
rpoB	759939	C	G	rpoC	767123	G	T	1	0	667.52	0	1	0.0266463	0.970269	Inf	Inf	0.03587	2.01e-34	40.0069	Inf	Inf	3.62e-33	-0.00353904	0.000421127	-8.40374	-0.00433925	-0.00270936	-0.00076752	0.703885	0.0033522	209.977	0.697443	0.710387	0.0913186	0.703885	0.00335318	209.915	0.697443	0.710387	0.0198045	-0.00249108	0.000296813	-8.39274	-0.00305704	-0.00189878	-7.01e-05	0.701394	0.00335716	208.925
rpoB	759939	C	T	rpoC	767123	G	T	1	0	57.5829	0	1	3.12e-11	11.6262	Inf	Inf	1.49e-10	2.01e-34	40.0069	Inf	Inf	3.62e-33	-0.00354237	0.000441613	-8.02143	-0.00437405	-0.0026593	-0.00198266	0.704551	0.00329571	213.778	0.698136	0.7112	0.0914051	0.704549	0.00329601	213.758	0.698136	0.7112	0.0511592	-0.00249578	0.000311587	-8.0099	-0.00310573	-0.00188035	-0.000181225	0.702053	0.00329716	212.926
rpoB	759939	C	G	rpoC	764840	A	G	1	0	537.11	0	1	0.0266463	0.970269	Inf	Inf	0.03587	2.06e-43	51.0433	Inf	Inf	4.62e-42	-0.0044791	0.000493815	-9.0704	-0.005419	-0.00348365	-0.000863869	0.704553	0.00340328	207.022	0.698073	0.710781	0.102782	0.704549	0.00340428	206.96	0.698072	0.710783	0.0198232	-0.00315576	0.000348371	-9.05862	-0.00381339	-0.00244296	-8.88e-05	0.701393	0.00340856	205.774
rpoB	759939	C	T	rpoC	764840	A	G	1	0	45.5649	0	1	3.12e-11	11.6262	Inf	Inf	1.49e-10	2.06e-43	51.0433	Inf	Inf	4.62e-42	-0.00448331	0.000500031	-8.96606	-0.00542304	-0.00348702	-0.00223155	0.705218	0.00356038	198.074	0.698106	0.712133	0.102879	0.705215	0.00356064	198.058	0.698106	0.712133	0.0512076	-0.00316171	0.000354893	-8.90892	-0.00382323	-0.00245983	-0.00022958	0.702053	0.00352885	198.947
rpoB	759939	C	G	rpoC	764817	T	C	1	0	483.416	0	1	0.0266463	0.970269	Inf	Inf	0.03587	2.55e-45	36.6953	7947.33	209.887	7.64e-44	-0.00492148	0.000512022	-9.61184	-0.0059168	-0.00392591	-0.000905726	0.693575	0.0120502	57.5571	0.664741	0.709592	0.106036	0.704807	0.00353232	199.531	0.697616	0.711837	0.0198304	-0.00341341	0.000361011	-9.45516	-0.00411278	-0.00273204	-9.6e-05	0.701393	0.00354425	197.896
rpoB	759939	C	T	rpoC	764817	T	C	1	0	40.9649	0	1	3.12e-11	11.6262	Inf	Inf	1.49e-10	2.55e-45	36.6953	7947.33	209.887	7.64e-44	-0.00492611	0.000512349	-9.61476	-0.0059748	-0.00398495	-0.00233967	0.694241	0.0115047	60.3439	0.668632	0.710135	0.106138	0.705473	0.00339343	207.894	0.698791	0.71183	0.0512263	-0.0034199	0.000361631	-9.45688	-0.00415787	-0.00274741	-0.000248328	0.702053	0.00339144	207.007
rpoB	759939	C	G	rpoC	765462	A	G	1	0	384.867	0	1	0.0266463	0.970269	Inf	Inf	0.03587	6.52e-61	72.9457	Inf	Inf	2.93e-59	-0.00630392	0.000573031	-11.001	-0.00752004	-0.00519741	-0.00102578	0.705843	0.00337666	209.036	0.698953	0.712617	0.122046	0.705843	0.00337773	208.97	0.698953	0.712617	0.0198596	-0.00444958	0.000405534	-10.9721	-0.00531238	-0.00365914	-0.000125193	0.701394	0.00337945	207.546
rpoB	759939	C	T	rpoC	765462	A	G	1	0	32.6136	0	1	3.12e-11	11.6262	Inf	Inf	1.49e-10	6.52e-61	72.9457	Inf	Inf	2.93e-59	-0.00630984	0.000607057	-10.3942	-0.00747538	-0.00520201	-0.0026498	0.706512	0.00343821	205.488	0.699845	0.713156	0.122162	0.706511	0.00343847	205.473	0.699845	0.713156	0.0513017	-0.00445798	0.000429325	-10.3837	-0.00529922	-0.00365791	-0.000323706	0.702053	0.00344736	203.649
rpoB	759939	C	G	rpoC	764817	T	G	1	0	136.851	0	1	0.0266463	0.970269	Inf	Inf	0.03587	2.18e-154	72.7503	710.86	188.206	1.96e-152	-0.0169763	0.000965204	-17.5883	-0.018977	-0.0150947	-0.00169245	0.700252	0.0074095	94.5074	0.685196	0.714571	0.197626	0.713281	0.00345642	206.365	0.706211	0.720115	0.0200689	-0.0118877	0.000681845	-17.4346	-0.0132774	-0.010563	-0.000334472	0.701394	0.00348429	201.302
rpoB	759939	C	T	rpoC	764817	T	G	1	0	11.4841	0	1	3.12e-11	11.6262	Inf	Inf	1.49e-10	2.18e-154	72.7503	710.86	188.206	1.96e-152	-0.0169923	0.000969386	-17.5289	-0.0188856	-0.0151105	-0.00437195	0.700935	0.00708928	98.8724	0.685605	0.71336	0.197819	0.713964	0.00341525	209.052	0.707084	0.720926	0.0518428	-0.0119105	0.000687764	-17.3177	-0.0133454	-0.0105664	-0.000864853	0.702054	0.00343373	204.458
rpoB	759940	C	T	rpoC	764333	C	T	1	0	16384	0	1	6.32e-05	4.01084	Inf	Inf	0.000161798	0.0892238	0.440921	Inf	Inf	0.0902263	-0.000110626	7.07e-05	-1.56538	-0.000276625	-5.53e-05	-0.000221215	0.701666	0.00352025	199.323	0.694432	0.708539	0.0161198	0.701665	0.00351893	199.398	0.694436	0.708539	0.0322342	-7.76e-05	4.96e-05	-1.5644	-0.000195249	-3.85e-05	-3.57e-06	0.701588	0.00352043	199.29
rpoB	759940	C	T	rpoC	764667	G	C	1	0	16384	0	1	6.32e-05	4.01084	Inf	Inf	0.000161798	0.0892238	0.440921	Inf	Inf	0.0902263	-0.000110626	6.65e-05	-1.66234	-0.000276583	-5.53e-05	-0.000221215	0.701666	0.0034469	203.564	0.695326	0.708986	0.0161198	0.701665	0.00344564	203.638	0.695326	0.708985	0.0322342	-7.76e-05	4.67e-05	-1.661	-0.000194412	-3.86e-05	-3.57e-06	0.701588	0.00344972	203.375
rpoB	759940	C	T	rpoC	764820	G	C	1	0	16384	0	1	6.32e-05	4.01084	Inf	Inf	0.000161798	0.0892238	0.440921	Inf	Inf	0.0902263	-0.000110626	7.26e-05	-1.52434	-0.000331788	-5.53e-05	-0.000221215	0.701666	0.00335834	208.932	0.694808	0.708358	0.0161198	0.701665	0.00335698	209.017	0.694808	0.708351	0.0322342	-7.76e-05	5.09e-05	-1.52447	-0.000231091	-3.86e-05	-3.57e-06	0.701588	0.00336099	208.744
rpoB	759940	C	T	rpoC	764844	C	T	1	0	16384	0	1	6.32e-05	4.01084	Inf	Inf	0.000161798	0.0892238	0.440921	Inf	Inf	0.0902263	-0.000110626	6.95e-05	-1.59265	-0.00027661	-5.53e-05	-0.000221215	0.701666	0.0033887	207.061	0.694988	0.708442	0.0161198	0.701665	0.00338742	207.139	0.69499	0.708442	0.0322342	-7.76e-05	4.88e-05	-1.59167	-0.000194579	-3.85e-05	-3.57e-06	0.701588	0.00338709	207.136
rpoB	759940	C	T	rpoC	764924	G	A	1	0	16384	0	1	6.32e-05	4.01084	Inf	Inf	0.000161798	0.0892238	0.440921	Inf	Inf	0.0902263	-0.000110626	6.9e-05	-1.60317	-0.000276595	-5.53e-05	-0.000221215	0.701666	0.00347319	202.024	0.694603	0.708231	0.0161198	0.701665	0.0034718	202.104	0.694604	0.70823	0.0322342	-7.76e-05	4.84e-05	-1.60321	-0.0001949	-3.85e-05	-3.57e-06	0.701588	0.00347554	201.864
rpoB	759940	C	T	rpoC	765084	G	A	1	0	16384	0	1	6.32e-05	4.01084	Inf	Inf	0.000161798	0.0892238	0.440921	Inf	Inf	0.0902263	-0.000110626	7.06e-05	-1.56637	-0.000276629	-5.53e-05	-0.000221215	0.701666	0.0034745	201.947	0.694784	0.70832	0.0161198	0.701665	0.00347325	202.02	0.694788	0.708321	0.0322342	-7.76e-05	4.96e-05	-1.56565	-0.000195375	-3.85e-05	-3.57e-06	0.701588	0.0034744	201.931
rpoB	759940	C	T	rpoC	765113	G	A	1	0	16384	0	1	6.32e-05	4.01084	Inf	Inf	0.000161798	0.0892238	0.440921	Inf	Inf	0.0902263	-0.000110626	6.87e-05	-1.6092	-0.000276625	-5.53e-05	-0.000221215	0.701666	0.00335224	209.313	0.695104	0.708438	0.0161198	0.701665	0.00335101	209.389	0.695105	0.708437	0.0322342	-7.76e-05	4.83e-05	-1.60796	-0.000194877	-3.86e-05	-3.57e-06	0.701588	0.00335218	209.293
rpoB	759940	C	T	rpoC	765608	G	C	1	0	16384	0	1	6.32e-05	4.01084	Inf	Inf	0.000161798	0.0892238	0.440921	Inf	Inf	0.0902263	-0.000110626	6.93e-05	-1.59582	-0.000276609	-5.53e-05	-0.000221215	0.701666	0.00352474	199.069	0.694878	0.708651	0.0161198	0.701665	0.00352343	199.143	0.694879	0.70865	0.0322342	-7.76e-05	4.87e-05	-1.59506	-0.000194542	-3.86e-05	-3.57e-06	0.701588	0.00352519	199.021
rpoB	759940	C	T	rpoC	765617	G	C	1	0	7569.55	0	1	6.32e-05	4.01084	Inf	Inf	0.000161798	0.0892238	0.440921	Inf	Inf	0.0902263	-0.000110626	7.04e-05	-1.57137	-0.00033179	-5.53e-05	-0.000221215	0.701666	0.00336299	208.643	0.695243	0.708142	0.0161198	0.701665	0.00336173	208.721	0.695244	0.708139	0.0322342	-7.76e-05	4.95e-05	-1.56925	-0.000232235	-3.86e-05	-3.57e-06	0.701588	0.00336171	208.699
rpoB	759940	C	T	rpoC	765619	G	T	1	0	16384	0	1	6.32e-05	4.01084	Inf	Inf	0.000161798	0.0892238	0.440921	Inf	Inf	0.0902263	-0.000110626	7.06e-05	-1.56649	-0.00027661	-5.53e-05	-0.000221215	0.701666	0.00334354	209.857	0.6951	0.708034	0.0161198	0.701665	0.0033422	209.941	0.6951	0.708034	0.0322342	-7.76e-05	4.96e-05	-1.56458	-0.000195553	-3.85e-05	-3.57e-06	0.701588	0.00334226	209.914
rpoB	759940	C	T	rpoC	765639	A	C	1	0	16384	0	1	6.32e-05	4.01084	Inf	Inf	0.000161798	0.0892238	0.440921	Inf	Inf	0.0902263	-0.000110626	7.1e-05	-1.55898	-0.000276625	-5.53e-05	-0.000221215	0.701666	0.00330266	212.455	0.695019	0.708137	0.0161198	0.701665	0.00330121	212.548	0.695024	0.708137	0.0322342	-7.76e-05	4.99e-05	-1.55706	-0.000195222	-3.85e-05	-3.57e-06	0.701588	0.00330077	212.553
rpoB	759940	C	T	rpoC	766427	G	A	1	0	16384	0	1	6.32e-05	4.01084	Inf	Inf	0.000161798	0.0892238	0.440921	Inf	Inf	0.0902263	-0.000110626	6.99e-05	-1.583	-0.000276626	-5.53e-05	-0.000221215	0.701666	0.00358359	195.8	0.694387	0.709105	0.0161198	0.701665	0.00358232	195.869	0.694389	0.709105	0.0322342	-7.76e-05	4.91e-05	-1.58053	-0.000196224	-3.85e-05	-3.57e-06	0.701588	0.00358293	195.814
rpoB	759940	C	T	rpoC	766494	G	A	1	0	16384	0	1	6.32e-05	4.01084	Inf	Inf	0.000161798	0.0892238	0.440921	Inf	Inf	0.0902263	-0.000110626	6.77e-05	-1.63498	-0.000276618	-5.53e-05	-0.000221215	0.701666	0.00328657	213.495	0.695219	0.708301	0.0161198	0.701665	0.00328529	213.578	0.695222	0.708299	0.0322342	-7.76e-05	4.75e-05	-1.6338	-0.000194935	-3.85e-05	-3.57e-06	0.701588	0.00328625	213.492
rpoB	759940	C	T	rpoC	766809	T	C	1	0	16384	0	1	6.32e-05	4.01084	Inf	Inf	0.000161798	0.0892238	0.440921	Inf	Inf	0.0902263	-0.000110626	7.3e-05	-1.51503	-0.000331823	-5.53e-05	-0.000221215	0.701666	0.00353986	198.219	0.694823	0.708714	0.0161198	0.701665	0.00353858	198.29	0.694823	0.708713	0.0322342	-7.76e-05	5.12e-05	-1.5154	-0.000231197	-3.86e-05	-3.57e-06	0.701588	0.00354291	198.026
rpoB	759940	C	T	rpoC	764666	G	T	1	0	7569.55	0	1	6.32e-05	4.01084	Inf	Inf	0.000161798	0.0266463	0.970269	Inf	Inf	0.0324076	-0.000165938	9.31e-05	-1.78206	-0.000387211	-5.53e-05	-0.000270939	0.701706	0.00339688	206.574	0.69495	0.708084	0.0197432	0.701703	0.00339581	206.638	0.69495	0.708084	0.0322359	-0.00011644	6.54e-05	-1.7812	-0.000272935	-3.86e-05	-5.35e-06	0.701587	0.00339702	206.53
rpoB	759940	C	T	rpoC	764666	G	C	1	0	7569.55	0	1	6.32e-05	4.01084	Inf	Inf	0.000161798	0.0266463	0.970269	Inf	Inf	0.0324076	-0.000165938	9.02e-05	-1.83976	-0.000387189	-5.53e-05	-0.000270939	0.701706	0.00345363	203.179	0.694935	0.708625	0.0197432	0.701703	0.00345261	203.238	0.694935	0.708624	0.0322359	-0.00011644	6.33e-05	-1.83936	-0.000271503	-3.86e-05	-5.35e-06	0.701587	0.0034564	202.982
rpoB	759940	C	T	rpoC	764766	C	T	1	0	7569.55	0	1	6.32e-05	4.01084	Inf	Inf	0.000161798	0.0266463	0.970269	Inf	Inf	0.0324076	-0.000165938	8.76e-05	-1.89334	-0.000387167	-5.53e-05	-0.000270939	0.701706	0.00328085	213.88	0.695622	0.708272	0.0197432	0.701703	0.00327972	213.952	0.695623	0.708272	0.0322359	-0.00011644	6.16e-05	-1.89075	-0.00027154	-3.86e-05	-5.35e-06	0.701587	0.00327778	214.043
rpoB	759940	C	T	rpoC	765065	C	G	1	0	7569.55	0	1	6.32e-05	4.01084	Inf	Inf	0.000161798	0.0266463	0.970269	Inf	Inf	0.0324076	-0.000165938	9.22e-05	-1.80008	-0.000387233	-5.53e-05	-0.000270939	0.701706	0.00331914	211.412	0.695215	0.708108	0.0197432	0.701703	0.00331804	211.481	0.695217	0.708107	0.0322359	-0.00011644	6.47e-05	-1.79923	-0.000272243	-3.86e-05	-5.35e-06	0.701587	0.00331883	211.396
rpoB	759940	C	T	rpoC	765822	C	T	1	0	7569.55	0	1	6.32e-05	4.01084	Inf	Inf	0.000161798	0.0266463	0.970269	Inf	Inf	0.0324076	-0.000165938	8.88e-05	-1.86884	-0.00038719	-5.53e-05	-0.000270939	0.701706	0.00344408	203.743	0.694999	0.70845	0.0197432	0.701703	0.003443	203.806	0.694999	0.708449	0.0322359	-0.00011644	6.24e-05	-1.86731	-0.000271956	-3.86e-05	-5.35e-06	0.701587	0.00344302	203.771
rpoB	759940	C	T	rpoC	766023	T	C	1	0	7569.55	0	1	6.32e-05	4.01084	Inf	Inf	0.000161798	0.0266463	0.970269	Inf	Inf	0.0324076	-0.000165938	9.01e-05	-1.84157	-0.000387211	-5.53e-05	-0.000270939	0.701706	0.00342983	204.589	0.695065	0.708252	0.0197432	0.701703	0.00342869	204.656	0.695065	0.70825	0.0322359	-0.00011644	6.33e-05	-1.84003	-0.000272241	-3.86e-05	-5.35e-06	0.701587	0.00342939	204.581
rpoB	759940	C	T	rpoC	766433	G	A	1	0	7569.55	0	1	6.32e-05	4.01084	Inf	Inf	0.000161798	0.0266463	0.970269	Inf	Inf	0.0324076	-0.000165938	8.89e-05	-1.86712	-0.000387211	-5.53e-05	-0.000270939	0.701706	0.00332795	210.852	0.695179	0.708377	0.0197432	0.701703	0.00332686	210.92	0.69518	0.708376	0.0322359	-0.00011644	6.24e-05	-1.86587	-0.000271958	-3.87e-05	-5.35e-06	0.701587	0.00332772	210.831
rpoB	759940	C	T	rpoC	766804	A	T	1	0	7569.55	0	1	6.32e-05	4.01084	Inf	Inf	0.000161798	0.0266463	0.970269	Inf	Inf	0.0324076	-0.000165938	8.76e-05	-1.89421	-0.000387146	-5.53e-05	-0.000270939	0.701706	0.00346454	202.54	0.694849	0.708531	0.0197432	0.701703	0.00346337	202.607	0.69485	0.708531	0.0322359	-0.00011644	6.14e-05	-1.89596	-0.000269858	-3.87e-05	-5.35e-06	0.701587	0.0034708	202.14
rpoB	759940	C	T	rpoC	766824	A	C	1	0	7569.55	0	1	6.32e-05	4.01084	Inf	Inf	0.000161798	0.0266463	0.970269	Inf	Inf	0.0324076	-0.000165938	8.84e-05	-1.87709	-0.000387168	-5.53e-05	-0.000270939	0.701706	0.00330524	212.301	0.69538	0.708509	0.0197432	0.701703	0.00330406	212.376	0.695382	0.708509	0.0322359	-0.00011644	6.21e-05	-1.87561	-0.000271694	-3.86e-05	-5.35e-06	0.701587	0.00330452	212.312
rpoB	759940	C	T	rpoC	766620	AGCGGCT	GGCGGCT	1	0	7569.55	0	1	6.32e-05	4.01084	Inf	Inf	0.000161798	0.0266463	0.970269	Inf	Inf	0.0324076	-0.000165938	8.97e-05	-1.84903	-0.000387168	-5.53e-05	-0.000270939	0.701706	0.00340391	206.147	0.694992	0.708542	0.0197432	0.701703	0.00340285	206.21	0.694993	0.708542	0.0322359	-0.00011644	6.3e-05	-1.84895	-0.000270969	-3.86e-05	-5.35e-06	0.701587	0.00340614	205.977
rpoB	759940	C	T	rpoC	765463	C	A	1	0	3138.38	0	1	6.32e-05	4.01084	Inf	Inf	0.000161798	0.0302812	0.929466	461.637	9.3952	0.0363375	-0.000276564	0.000121732	-2.27192	-0.000553105	-5.53e-05	-0.0003498	0.501727	0.188776	2.65779	0.101052	0.707244	0.0182234	0.701727	0.00343178	204.479	0.694883	0.708325	0.032237	-0.00013876	7.86e-05	-1.76645	-0.000311992	-2.22e-05	-6.37e-06	0.701588	0.00343409	204.301
rpoB	759940	C	T	rpoC	764693	G	T	1	0	3606.2	0	1	6.32e-05	4.01084	Inf	Inf	0.000161798	0.00795674	1.55019	Inf	Inf	0.0113668	-0.000221251	0.000110395	-2.00419	-0.000461664	-5.53e-05	-0.000312862	0.701744	0.00350198	200.385	0.694397	0.708421	0.0227981	0.701743	0.00350122	200.428	0.694396	0.70842	0.0322377	-0.000155262	7.74e-05	-2.00539	-0.000325001	-3.87e-05	-7.13e-06	0.701587	0.00351024	199.869
rpoB	759940	C	T	rpoC	764832	A	G	1	0	3606.2	0	1	6.32e-05	4.01084	Inf	Inf	0.000161798	0.00795674	1.55019	Inf	Inf	0.0113668	-0.000221251	0.000102687	-2.15461	-0.000442634	-5.53e-05	-0.000312862	0.701744	0.00338229	207.476	0.695126	0.708099	0.0227981	0.701743	0.00338138	207.531	0.695127	0.708098	0.0322377	-0.000155262	7.21e-05	-2.15272	-0.000311858	-3.88e-05	-7.13e-06	0.701587	0.00338189	207.454
rpoB	759940	C	T	rpoC	765863	A	G	1	0	3606.2	0	1	6.32e-05	4.01084	Inf	Inf	0.000161798	0.00795674	1.55019	Inf	Inf	0.0113668	-0.000221251	0.000109524	-2.02012	-0.000469928	-5.53e-05	-0.000312862	0.701744	0.0033963	206.62	0.694842	0.708596	0.0227981	0.701743	0.00339543	206.673	0.694843	0.708596	0.0322377	-0.000155262	7.69e-05	-2.01803	-0.000330752	-3.87e-05	-7.13e-06	0.701587	0.00339462	206.676
rpoB	759940	C	T	rpoC	766740	T	G	1	0	3606.2	0	1	6.32e-05	4.01084	Inf	Inf	0.000161798	0.00795674	1.55019	Inf	Inf	0.0113668	-0.000221251	0.000107424	-2.05961	-0.000442659	-5.53e-05	-0.000312862	0.701744	0.00335713	209.031	0.694968	0.708356	0.0227981	0.701743	0.00335634	209.08	0.694966	0.708356	0.0322377	-0.000155262	7.54e-05	-2.059	-0.000313806	-3.88e-05	-7.13e-06	0.701587	0.00335774	208.946
rpoB	759940	C	T	rpoC	764389	G	T	1	0	3606.2	0	1	6.32e-05	4.01084	Inf	Inf	0.000161798	0.00795674	1.55019	Inf	Inf	0.0113668	-0.000221251	0.000105313	-2.1009	-0.000442576	-5.53e-05	-0.000312862	0.701744	0.00325506	215.586	0.695175	0.708011	0.0227981	0.701743	0.00325419	215.643	0.695176	0.708007	0.0322377	-0.000155262	7.39e-05	-2.09956	-0.000311893	-3.88e-05	-7.13e-06	0.701587	0.00325526	215.524
rpoB	759940	C	T	rpoC	764532	G	C	1	0	3606.2	0	1	6.32e-05	4.01084	Inf	Inf	0.000161798	0.00795674	1.55019	Inf	Inf	0.0113668	-0.000221251	0.000105203	-2.10308	-0.0004426	-5.53e-05	-0.000312862	0.701744	0.00331514	211.679	0.695441	0.708582	0.0227981	0.701743	0.00331431	211.731	0.695443	0.708581	0.0322377	-0.000155262	7.39e-05	-2.10172	-0.000312402	-3.88e-05	-7.13e-06	0.701587	0.00331627	211.56
rpoB	759940	C	T	rpoC	764822	G	C	1	0	3606.2	0	1	6.32e-05	4.01084	Inf	Inf	0.000161798	0.00795674	1.55019	Inf	Inf	0.0113668	-0.000221251	0.000107271	-2.06254	-0.000442587	-5.53e-05	-0.000312862	0.701744	0.00347069	202.192	0.695019	0.708869	0.0227981	0.701743	0.00346977	202.245	0.695021	0.708867	0.0322377	-0.000155262	7.54e-05	-2.06044	-0.00031228	-3.87e-05	-7.13e-06	0.701587	0.00347106	202.125
rpoB	759940	C	T	rpoC	766485	T	G	1	0	3138.38	0	1	6.32e-05	4.01084	Inf	Inf	0.000161798	0.00795674	1.55019	Inf	Inf	0.0113668	-0.000221251	0.000110553	-2.00132	-0.000497705	-5.53e-05	-0.000312862	0.701744	0.0035631	196.948	0.694576	0.709118	0.0227981	0.701743	0.00356225	196.994	0.694577	0.709117	0.0322377	-0.000155262	7.76e-05	-2.00019	-0.000346126	-3.88e-05	-7.13e-06	0.701587	0.00356556	196.768
rpoB	759940	C	T	rpoC	764944	C	A	1	0	2441.51	0	1	6.32e-05	4.01084	Inf	Inf	0.000161798	0.0107078	1.31389	554.077	11.7427	0.0150578	-0.000331876	0.000131293	-2.52775	-0.000608474	-0.000110618	-0.000383197	0.535097	0.167922	3.18659	0.131325	0.70621	0.0212899	0.701764	0.00343764	204.141	0.694932	0.708192	0.0322387	-0.000177586	8.69e-05	-2.04467	-0.000351814	-2.8e-05	-8.16e-06	0.701586	0.00344413	203.705
rpoB	759940	C	T	rpoC	764660	G	C	1	0	3138.38	0	1	6.32e-05	4.01084	Inf	Inf	0.000161798	0.00237563	2.15222	Inf	Inf	0.00388739	-0.000276565	0.000120144	-2.30195	-0.000553104	-5.53e-05	-0.0003498	0.701782	0.00330955	212.048	0.694991	0.708054	0.0254897	0.701785	0.00330891	212.089	0.694991	0.708049	0.0322396	-0.000194088	8.43e-05	-2.30124	-0.000388406	-3.91e-05	-8.92e-06	0.70159	0.00331359	211.731
rpoB	759940	C	T	rpoC	764573	C	T	1	0	3138.38	0	1	6.32e-05	4.01084	Inf	Inf	0.000161798	0.00237563	2.15222	Inf	Inf	0.00388739	-0.000276564	0.000124874	-2.21475	-0.000553195	-5.53e-05	-0.0003498	0.701782	0.00345879	202.898	0.694698	0.70819	0.0254897	0.701782	0.00345817	202.935	0.694699	0.708187	0.0322395	-0.000194088	8.77e-05	-2.21394	-0.000388619	-3.9e-05	-8.92e-06	0.701588	0.0034599	202.777
rpoB	759940	C	T	rpoC	764674	G	T	1	0	2441.51	0	1	6.32e-05	4.01084	Inf	Inf	0.000161798	0.000709193	2.76586	Inf	Inf	0.00120429	-0.000331877	0.00013255	-2.50379	-0.000608508	-0.000110607	-0.000383197	0.701821	0.00335252	209.341	0.695272	0.708736	0.0279233	0.70182	0.00335209	209.368	0.695272	0.708737	0.0322413	-0.000232918	9.31e-05	-2.50074	-0.000428731	-7.72e-05	-1.07e-05	0.701587	0.00335255	209.27
rpoB	759940	C	T	rpoC	766699	G	T	1	0	2441.51	0	1	6.32e-05	4.01084	Inf	Inf	0.000161798	0.000709193	2.76586	Inf	Inf	0.00120429	-0.000331877	0.000139271	-2.38296	-0.000663752	-0.000110607	-0.000383197	0.701821	0.00343405	204.371	0.695021	0.708454	0.0279233	0.70182	0.00343367	204.393	0.695021	0.708454	0.0322413	-0.000232918	9.78e-05	-2.38184	-0.000465154	-7.72e-05	-1.07e-05	0.701587	0.00343451	204.276
rpoB	759940	C	T	rpoC	764936	C	G	1	0	1786.48	0	1	6.32e-05	4.01084	Inf	Inf	0.000161798	0.000211687	3.38623	Inf	Inf	0.000381037	-0.000387189	0.000142068	-2.72539	-0.000718869	-0.00011065	-0.000413911	0.701859	0.00346789	202.388	0.695109	0.708602	0.0301615	0.701858	0.00346776	202.395	0.695107	0.708605	0.032243	-0.000271752	9.98e-05	-2.72344	-0.000500236	-7.82e-05	-1.25e-05	0.701586	0.00347058	202.152
rpoB	759940	C	T	rpoC	765050	T	C	1	0	1786.48	0	1	6.32e-05	4.01084	Inf	Inf	0.000161798	0.000211687	3.38623	Inf	Inf	0.000381037	-0.000387189	0.000145491	-2.66126	-0.000719027	-0.000165892	-0.000413911	0.701859	0.00346221	202.72	0.695368	0.708912	0.0301615	0.701858	0.00346206	202.728	0.695368	0.708912	0.032243	-0.000271752	0.000102193	-2.65922	-0.000502661	-0.000115407	-1.25e-05	0.701586	0.00346313	202.587
rpoB	759940	C	T	rpoC	765618	A	G	1	0	1786.48	0	1	6.32e-05	4.01084	Inf	Inf	0.000161798	0.000211687	3.38623	Inf	Inf	0.000381037	-0.000387189	0.000145128	-2.66792	-0.000717513	-0.00011065	-0.000413911	0.701859	0.00349734	200.684	0.694926	0.70876	0.0301615	0.701858	0.00349713	200.695	0.694925	0.708759	0.032243	-0.000271752	0.000101946	-2.66564	-0.000499887	-7.78e-05	-1.25e-05	0.701586	0.00349636	200.662
rpoB	759940	C	T	rpoC	766203	G	T	1	0	1786.48	0	1	6.32e-05	4.01084	Inf	Inf	0.000161798	0.000211687	3.38623	Inf	Inf	0.000381037	-0.000387189	0.000142211	-2.72264	-0.000663864	-0.000110638	-0.000413911	0.701859	0.00337444	207.993	0.695022	0.708399	0.0301615	0.701858	0.00337428	208.003	0.695023	0.708398	0.032243	-0.000271752	9.99e-05	-2.71965	-0.000468894	-7.79e-05	-1.25e-05	0.701586	0.0033732	207.989
rpoB	759940	C	T	rpoC	766487	C	A	1	0	1367.03	0	1	6.32e-05	4.01084	Inf	Inf	0.000161798	0.000211687	3.38623	Inf	Inf	0.000381037	-0.000387189	0.000145845	-2.65479	-0.000718947	-0.000110632	-0.000413911	0.701859	0.00343289	204.452	0.695105	0.708994	0.0301615	0.701858	0.00343271	204.462	0.695106	0.708992	0.032243	-0.000271752	0.000102385	-2.65421	-0.00050331	-7.78e-05	-1.25e-05	0.701586	0.00343816	204.059
rpoB	759940	C	T	rpoC	764931	C	A	1	0	1147.92	0	1	6.32e-05	4.01084	Inf	Inf	0.000161798	0.000417779	2.52002	831.113	18.8054	0.000737258	-0.000497815	0.0001691	-2.94391	-0.000884858	-0.000221202	-0.000469357	0.59077	0.112752	5.23955	0.323539	0.707347	0.0287852	0.701881	0.00336914	208.326	0.695287	0.708705	0.0322441	-0.000294094	0.000113433	-2.59267	-0.000530081	-9.98e-05	-1.35e-05	0.701586	0.00337386	207.948
rpoB	759940	C	T	rpoC	764942	C	A	1	0	1632.6	0	1	6.32e-05	4.01084	Inf	Inf	0.000161798	6.32e-05	4.01084	Inf	Inf	0.000129228	-0.000442501	0.000156886	-2.82052	-0.000774548	-0.00016592	-0.000442502	0.701899	0.00344636	203.664	0.694634	0.708483	0.0322449	0.701894	0.00344635	203.663	0.694637	0.708483	0.0322447	-0.000310591	0.000110165	-2.81933	-0.00054605	-0.000116488	-1.43e-05	0.701584	0.00344922	203.404
rpoB	759940	C	T	rpoC	765570	C	G	1	0	1632.6	0	1	6.32e-05	4.01084	Inf	Inf	0.000161798	6.32e-05	4.01084	Inf	Inf	0.000129228	-0.000442501	0.00016272	-2.7194	-0.000774463	-0.00016592	-0.000442502	0.701899	0.00338496	207.358	0.695419	0.708897	0.0322449	0.701894	0.00338507	207.35	0.695419	0.708896	0.0322447	-0.000310591	0.000114321	-2.71684	-0.000546634	-0.000116018	-1.43e-05	0.701584	0.0033849	207.269
rpoB	759940	C	T	rpoC	765612	A	C	1	0	1367.03	0	1	6.32e-05	4.01084	Inf	Inf	0.000161798	6.32e-05	4.01084	Inf	Inf	0.000129228	-0.000442501	0.000157082	-2.817	-0.000774508	-0.000165948	-0.000442502	0.701899	0.0033608	208.849	0.694853	0.708191	0.0322449	0.701894	0.00336085	208.845	0.694853	0.70819	0.0322447	-0.000310591	0.000110345	-2.81472	-0.000546581	-0.000116703	-1.43e-05	0.701584	0.00336263	208.641
rpoB	759940	C	T	rpoC	765842	A	G	1	0	1632.6	0	1	6.32e-05	4.01084	Inf	Inf	0.000161798	6.32e-05	4.01084	Inf	Inf	0.000129228	-0.000442501	0.000156654	-2.8247	-0.000774336	-0.00016592	-0.000442502	0.701899	0.00336545	208.56	0.695512	0.708422	0.0322449	0.701894	0.00336544	208.559	0.695512	0.708421	0.0322447	-0.000310591	0.000109973	-2.82426	-0.000542866	-0.000115762	-1.43e-05	0.701584	0.00336769	208.328
rpoB	759940	C	T	rpoC	765860	T	C	1	0	1632.6	0	1	6.32e-05	4.01084	Inf	Inf	0.000161798	6.32e-05	4.01084	Inf	Inf	0.000129228	-0.000442501	0.0001536	-2.88087	-0.000774337	-0.000165911	-0.000442502	0.701899	0.00329057	213.306	0.695346	0.708341	0.0322449	0.701894	0.00329058	213.304	0.695347	0.708341	0.0322447	-0.000310591	0.000107853	-2.87977	-0.000542054	-0.000116267	-1.43e-05	0.701584	0.00329306	213.049
rpoB	759940	C	T	rpoC	766466	G	A	1	0	1632.6	0	1	6.32e-05	4.01084	Inf	Inf	0.000161798	6.32e-05	4.01084	Inf	Inf	0.000129228	-0.000442501	0.000155866	-2.83898	-0.000774381	-0.00016592	-0.000442502	0.701899	0.00342397	204.996	0.69473	0.708924	0.0322449	0.701894	0.00342399	204.993	0.69473	0.708926	0.0322447	-0.000310591	0.000109498	-2.83651	-0.000543733	-0.00011627	-1.43e-05	0.701584	0.00342432	204.883
rpoB	759940	C	T	rpoC	765804	C	T	1	0	1241.82	0	1	6.32e-05	4.01084	Inf	Inf	0.000161798	0.000137904	2.93065	923.358	21.1594	0.000275809	-0.000553128	0.000175312	-3.1551	-0.000940264	-0.000221276	-0.00049476	0.60192	0.0945254	6.36782	0.372051	0.706517	0.0309141	0.701921	0.00334334	209.946	0.695277	0.708278	0.0322459	-0.000332939	0.000115067	-2.89342	-0.000578579	-0.00012117	-1.53e-05	0.701588	0.00334081	210.005
rpoB	759940	C	T	rpoC	764670	C	G	1	0	1367.03	0	1	6.32e-05	4.01084	Inf	Inf	0.000161798	1.89e-05	4.63879	Inf	Inf	4.47e-05	-0.000497815	0.000167689	-2.96868	-0.000884905	-0.000221227	-0.000469358	0.701936	0.00332929	210.836	0.695015	0.708411	0.0342018	0.701937	0.00332947	210.826	0.695015	0.708412	0.0322467	-0.000349434	0.000117757	-2.96743	-0.000619213	-0.000154015	-1.61e-05	0.701588	0.00332833	210.793
rpoB	759940	C	T	rpoC	765609	A	C	1	0	1367.03	0	1	6.32e-05	4.01084	Inf	Inf	0.000161798	1.89e-05	4.63879	Inf	Inf	4.47e-05	-0.000497815	0.000168008	-2.96304	-0.000829921	-0.000221226	-0.000469358	0.701936	0.00329894	212.776	0.695602	0.708419	0.0342018	0.701937	0.00329906	212.769	0.695601	0.708419	0.0322467	-0.000349434	0.000118024	-2.96071	-0.00058613	-0.000154356	-1.61e-05	0.701588	0.00329891	212.672
rpoB	759940	C	T	rpoC	766744	G	C	1	0	1367.03	0	1	6.32e-05	4.01084	Inf	Inf	0.000161798	1.89e-05	4.63879	Inf	Inf	4.47e-05	-0.000497815	0.000165359	-3.01051	-0.000884807	-0.00022119	-0.000469358	0.701936	0.00335134	209.449	0.695477	0.70848	0.0342018	0.701937	0.00335149	209.441	0.695476	0.708481	0.0322467	-0.000349434	0.00011613	-3.009	-0.000616281	-0.000153968	-1.61e-05	0.701588	0.00335176	209.319
rpoB	759940	C	T	rpoC	764651	T	G	1	0	1241.82	0	1	6.32e-05	4.01084	Inf	Inf	0.000161798	5.63e-06	5.26862	Inf	Inf	1.49e-05	-0.000553127	0.000173275	-3.19219	-0.000940267	-0.0002213	-0.000494759	0.701975	0.00349414	200.901	0.695329	0.708721	0.0360528	0.701975	0.00349441	200.885	0.695329	0.708721	0.0322484	-0.000388281	0.000121794	-3.18802	-0.000661444	-0.000156345	-1.78e-05	0.701587	0.00349441	200.774
rpoB	759940	C	T	rpoC	764918	G	T	1	0	1241.82	0	1	6.32e-05	4.01084	Inf	Inf	0.000161798	5.63e-06	5.26862	Inf	Inf	1.49e-05	-0.000553127	0.000173628	-3.18571	-0.000885005	-0.000221239	-0.000494759	0.701975	0.00322518	217.654	0.696028	0.708418	0.0360528	0.701975	0.00322552	217.632	0.696028	0.70842	0.0322484	-0.000388281	0.000121913	-3.18489	-0.00062214	-0.000155349	-1.78e-05	0.701587	0.00323083	217.154
rpoB	759940	C	T	rpoC	764918	G	C	1	0	1147.92	0	1	6.32e-05	4.01084	Inf	Inf	0.000161798	5.63e-06	5.26862	Inf	Inf	1.49e-05	-0.000553127	0.000177403	-3.11791	-0.00094037	-0.000221263	-0.000494759	0.701975	0.00342509	204.951	0.695363	0.708617	0.0360528	0.701975	0.00342544	204.93	0.695362	0.708617	0.0322484	-0.000388281	0.000124558	-3.11726	-0.000660888	-0.00015549	-1.78e-05	0.701587	0.00343055	204.512
rpoB	759940	C	T	rpoC	766022	A	G	1	0	1241.82	0	1	6.32e-05	4.01084	Inf	Inf	0.000161798	5.63e-06	5.26862	Inf	Inf	1.49e-05	-0.000553127	0.000165819	-3.33574	-0.000885052	-0.000276457	-0.000494759	0.701975	0.00325062	215.951	0.695262	0.708591	0.0360528	0.701975	0.0032509	215.933	0.695262	0.708592	0.0322484	-0.000388281	0.000116427	-3.33499	-0.000622757	-0.000192167	-1.78e-05	0.701587	0.0032555	215.508
rpoB	759940	C	T	rpoC	765678	G	A	1	0	988.105	0	1	6.32e-05	4.01084	Inf	Inf	0.000161798	1.46e-05	3.75856	1107.69	25.8703	3.76e-05	-0.000663753	0.000196304	-3.38125	-0.00110451	-0.000331804	-0.000542012	0.618665	0.0902945	6.85163	0.401218	0.70721	0.0348048	0.701997	0.00330185	212.607	0.695632	0.708858	0.0322494	-0.000410641	0.000132251	-3.10502	-0.000680446	-0.000155245	-1.89e-05	0.701587	0.00331392	211.709
rpoB	759940	C	T	rpoC	764714	C	G	1	0	988.105	0	1	6.32e-05	4.01084	Inf	Inf	0.000161798	1.68e-06	5.90075	Inf	Inf	5.03e-06	-0.000608441	0.000189401	-3.21245	-0.00105082	-0.000276549	-0.000518923	0.702015	0.00347095	202.255	0.695105	0.708695	0.0378136	0.702014	0.00347138	202.229	0.695107	0.708696	0.0322502	-0.000427134	0.000133076	-3.20971	-0.000735743	-0.000194095	-1.96e-05	0.701587	0.00347362	201.976
rpoB	759940	C	T	rpoC	764724	T	G	1	0	926.746	0	1	6.32e-05	4.01084	Inf	Inf	0.000161798	1.68e-06	5.90075	Inf	Inf	5.03e-06	-0.000608441	0.000183233	-3.32058	-0.000995521	-0.000276579	-0.000518923	0.702015	0.00343811	204.186	0.695075	0.708703	0.0378136	0.702014	0.00343845	204.166	0.695074	0.708702	0.0322502	-0.000427134	0.000128681	-3.31932	-0.000698229	-0.000194236	-1.96e-05	0.701587	0.00343939	203.986
rpoB	759940	C	T	rpoC	764888	T	G	1	0	1147.92	0	1	6.32e-05	4.01084	Inf	Inf	0.000161798	1.68e-06	5.90075	Inf	Inf	5.03e-06	-0.000608441	0.000182228	-3.3389	-0.000995793	-0.000276579	-0.000518923	0.702015	0.00336078	208.885	0.695203	0.708902	0.0378136	0.702014	0.00336112	208.863	0.695201	0.708902	0.0322502	-0.000427134	0.000128073	-3.33508	-0.000701074	-0.000194289	-1.96e-05	0.701587	0.00336052	208.773
rpoB	759940	C	T	rpoC	766488	C	T	1	0	1147.92	0	1	6.32e-05	4.01084	Inf	Inf	0.000161798	1.68e-06	5.90075	Inf	Inf	5.03e-06	-0.000608441	0.000192728	-3.15698	-0.00105088	-0.000276564	-0.000518923	0.702015	0.0034205	205.237	0.69493	0.708792	0.0378136	0.702014	0.00342101	205.206	0.69493	0.708791	0.0322502	-0.000427134	0.000135398	-3.15467	-0.000737847	-0.000194037	-1.96e-05	0.701587	0.00342261	204.986
rpoB	759940	C	T	rpoC	767123	G	A	1	0	988.105	0	1	6.32e-05	4.01084	Inf	Inf	0.000161798	5.01e-07	6.53364	Inf	Inf	1.73e-06	-0.000663753	0.000181551	-3.65602	-0.00105094	-0.000331858	-0.000542012	0.702053	0.00340404	206.241	0.69544	0.708798	0.0394961	0.702052	0.0034046	206.207	0.695438	0.708798	0.032252	-0.00046599	0.000127522	-3.6542	-0.000736808	-0.000232102	-2.14e-05	0.701586	0.00340751	205.894
rpoB	759940	C	T	rpoC	764363	G	T	1	0	735.324	0	1	6.32e-05	4.01084	Inf	Inf	0.000161798	4.82e-07	5.01001	1383.75	32.9436	1.73e-06	-0.000829692	0.000213567	-3.88492	-0.00127219	-0.000442478	-0.000606039	0.635448	0.0657542	9.66399	0.48587	0.707532	0.0399653	0.702114	0.00345039	203.488	0.695387	0.708968	0.0322548	-0.000527226	0.000142178	-3.70821	-0.000822132	-0.000271463	-2.42e-05	0.701587	0.00344982	203.369
rpoB	759940	C	T	rpoC	766485	T	C	1	0	767.211	0	1	6.32e-05	4.01084	Inf	Inf	0.000161798	4.45e-08	7.80291	Inf	Inf	1.74e-07	-0.000774379	0.000201984	-3.83387	-0.00121675	-0.000442381	-0.000585473	0.702131	0.00335312	209.397	0.695621	0.708576	0.042663	0.702132	0.00335372	209.359	0.69562	0.708576	0.0322556	-0.000543716	0.000141982	-3.82946	-0.00085309	-0.000306395	-2.5e-05	0.701588	0.0033508	209.379
rpoB	759940	C	T	rpoC	766487	C	G	1	0	834.64	0	1	6.32e-05	4.01084	Inf	Inf	0.000161798	4.45e-08	7.80291	Inf	Inf	1.74e-07	-0.000774379	0.000211433	-3.66252	-0.00121688	-0.000387189	-0.000585473	0.702131	0.00347579	202.006	0.695242	0.708907	0.042663	0.702132	0.0034764	201.971	0.695242	0.708909	0.0322556	-0.000543716	0.000148522	-3.66085	-0.00085462	-0.000272024	-2.5e-05	0.701588	0.00348026	201.59
rpoB	759940	C	T	rpoC	764925	G	A	1	0	681.39	0	1	6.32e-05	4.01084	Inf	Inf	0.000161798	4.84e-08	5.84832	1567.49	37.6637	1.82e-07	-0.000940317	0.000216329	-4.34671	-0.0013829	-0.000553037	-0.000645213	0.643369	0.0586139	10.9764	0.513134	0.707032	0.0430743	0.702192	0.00340304	206.343	0.69546	0.708928	0.0322584	-0.000604971	0.000148695	-4.06854	-0.000914096	-0.000331919	-2.78e-05	0.701587	0.00340459	206.071
rpoB	759940	C	T	rpoC	764363	G	A	1	0	681.39	0	1	6.32e-05	4.01084	Inf	Inf	0.000161798	1.18e-09	9.71128	Inf	Inf	5.06e-09	-0.000940317	0.000226001	-4.16068	-0.0013832	-0.000553006	-0.000645213	0.702248	0.0034874	201.367	0.695518	0.709261	0.0470163	0.702247	0.00348805	201.329	0.695518	0.709262	0.0322609	-0.000660336	0.00015869	-4.16116	-0.000976558	-0.000385832	-3.03e-05	0.701587	0.00349361	200.82
rpoB	759940	C	T	rpoC	764666	G	A	1	0	649.303	0	1	6.32e-05	4.01084	Inf	Inf	0.000161798	1.18e-09	9.71128	Inf	Inf	5.06e-09	-0.000940317	0.000225445	-4.17094	-0.00143822	-0.000553128	-0.000645213	0.702248	0.00341943	205.37	0.695782	0.709374	0.0470163	0.702247	0.00342012	205.328	0.695782	0.709374	0.0322609	-0.000660336	0.000158582	-4.16401	-0.00100893	-0.000388775	-3.03e-05	0.701587	0.00341646	205.355
rpoB	759940	C	T	rpoC	764616	A	G	1	0	567.903	0	1	6.32e-05	4.01084	Inf	Inf	0.000161798	3.12e-11	11.6262	Inf	Inf	1.48e-10	-0.00110625	0.000243785	-4.53784	-0.00160233	-0.000608475	-0.00069989	0.702364	0.00340534	206.254	0.695415	0.709134	0.0510006	0.702363	0.00340599	206.214	0.695415	0.709136	0.0322662	-0.000776994	0.000171272	-4.53661	-0.00112212	-0.00042897	-3.57e-05	0.701586	0.00341041	205.719
rpoB	759940	C	T	rpoC	764822	G	T	1	0	452.826	0	1	6.32e-05	4.01084	Inf	Inf	0.000161798	2.46e-13	14.1879	Inf	Inf	1.23e-12	-0.00132751	0.000271818	-4.88382	-0.00188053	-0.000829646	-0.000766776	0.70252	0.00342042	205.39	0.695424	0.709465	0.0558745	0.702521	0.00342101	205.355	0.695423	0.709466	0.0322735	-0.000932601	0.000191089	-4.88047	-0.00132028	-0.00058125	-4.28e-05	0.701588	0.00342428	204.886
rpoB	759940	C	T	rpoC	764703	A	G	1	0	387.089	0	1	6.32e-05	4.01084	Inf	Inf	0.000161798	1.93e-15	16.7475	Inf	Inf	1.02e-14	-0.00154876	0.000301286	-5.1405	-0.00215755	-0.000995576	-0.000828305	0.702676	0.00329124	213.499	0.695946	0.709077	0.0603581	0.702677	0.00329181	213.462	0.695946	0.709079	0.0322806	-0.00108828	0.000211683	-5.14107	-0.00151778	-0.000695004	-5e-05	0.701589	0.00330226	212.457
rpoB	759940	C	T	rpoC	766487	C	T	1	0	327.774	0	1	6.32e-05	4.01084	Inf	Inf	0.000161798	3.56e-16	12.6182	3027	75.3917	2e-15	-0.00182532	0.000318247	-5.73555	-0.0024888	-0.00121874	-0.000899348	0.672512	0.0300647	22.3688	0.599162	0.70827	0.0627044	0.702813	0.00342801	205.02	0.696315	0.709702	0.0322869	-0.00122755	0.000221291	-5.54721	-0.00167511	-0.000837364	-5.64e-05	0.701585	0.00343889	204.015
rpoB	759940	C	T	rpoC	764363	G	C	1	0	318.05	0	1	6.32e-05	4.01084	Inf	Inf	0.000161798	1.34e-18	20.5991	Inf	Inf	8.62e-18	-0.00188064	0.000321462	-5.85026	-0.00254425	-0.0012722	-0.000912899	0.702908	0.00338179	207.851	0.696535	0.710144	0.0665223	0.702908	0.00338236	207.816	0.696535	0.710144	0.0322913	-0.00132191	0.000225931	-5.85097	-0.00178982	-0.000897325	-6.07e-05	0.701586	0.00339591	206.597
rpoB	759940	C	T	rpoC	764819	T	G	1	0	318.05	0	1	6.32e-05	4.01084	Inf	Inf	0.000161798	1.34e-18	20.5991	Inf	Inf	8.62e-18	-0.00188064	0.0003271	-5.74942	-0.00259774	-0.00127191	-0.000912899	0.702908	0.00338923	207.395	0.696716	0.7095	0.0665223	0.702908	0.00338981	207.359	0.696715	0.709502	0.0322913	-0.00132191	0.000230051	-5.74619	-0.00181278	-0.000887814	-6.07e-05	0.701586	0.00339457	206.679
rpoB	759940	C	T	rpoC	764822	G	A	1	0	292.089	0	1	6.32e-05	4.01084	Inf	Inf	0.000161798	1.19e-19	21.8891	Inf	Inf	8.89e-19	-0.00199126	0.000323797	-6.14973	-0.00265306	-0.00138267	-0.000939418	0.702988	0.0035453	198.287	0.695922	0.70974	0.0684548	0.702989	0.00354581	198.259	0.69592	0.70974	0.032295	-0.00139983	0.000227971	-6.14041	-0.00184544	-0.000969969	-6.43e-05	0.701589	0.00354212	198.07
rpoB	759940	C	T	rpoC	766467	A	C	1	0	270.08	0	1	6.32e-05	4.01084	Inf	Inf	0.000161798	3.53e-20	22.5326	Inf	Inf	2.88e-19	-0.00204658	0.000326648	-6.26538	-0.00271076	-0.00143814	-0.000952402	0.703027	0.00334888	209.929	0.696567	0.709803	0.069401	0.703028	0.0033494	209.897	0.696565	0.709803	0.0322968	-0.0014388	0.000229746	-6.26257	-0.00191484	-0.00101238	-6.61e-05	0.70159	0.003357	208.993
rpoB	759940	C	T	rpoC	764724	T	C	1	0	277.035	0	1	6.32e-05	4.01084	Inf	Inf	0.000161798	3.12e-21	23.8061	Inf	Inf	3.12e-20	-0.0021572	0.00034086	-6.32869	-0.00282172	-0.00149353	-0.000977857	0.703104	0.00352038	199.724	0.696054	0.709874	0.0712559	0.703103	0.00352091	199.694	0.696053	0.709875	0.0323002	-0.00151673	0.000240031	-6.31892	-0.001993	-0.0010507	-6.97e-05	0.701586	0.00351898	199.372
rpoB	759940	C	T	rpoC	764948	T	G	1	0	270.08	0	1	6.32e-05	4.01084	Inf	Inf	0.000161798	2.7e-20	16.0162	3748.75	94.4481	2.43e-19	-0.00226782	0.000358576	-6.32452	-0.00298657	-0.00160389	-0.00100267	0.678736	0.0245539	27.6428	0.621149	0.707732	0.0705242	0.703124	0.00335487	209.583	0.696674	0.710077	0.0323012	-0.00153925	0.000248951	-6.18296	-0.00205993	-0.00105999	-7.07e-05	0.701585	0.00336141	208.717
rpoB	759940	C	T	rpoC	766488	C	G	1	0	234.74	0	1	6.32e-05	4.01084	Inf	Inf	0.000161798	1.89e-25	28.9748	Inf	Inf	2.13e-24	-0.0025997	0.000395094	-6.57996	-0.00337407	-0.00188043	-0.00107371	0.703416	0.00338298	207.928	0.696657	0.710027	0.0782409	0.703417	0.00338351	207.896	0.696657	0.710028	0.0323146	-0.00182867	0.000278162	-6.57414	-0.0023704	-0.00132031	-8.4e-05	0.701588	0.0033877	207.099
rpoB	759940	C	T	rpoC	764916	T	C	1	0	215.901	0	1	6.32e-05	4.01084	Inf	Inf	0.000161798	1.47e-27	31.5609	Inf	Inf	1.89e-26	-0.00282095	0.000390354	-7.22665	-0.00364943	-0.00204691	-0.00111859	0.703572	0.00340675	206.523	0.696861	0.709986	0.0815114	0.703571	0.00340724	206.493	0.69686	0.709987	0.0323218	-0.00198474	0.000274589	-7.22805	-0.00255379	-0.00143186	-9.12e-05	0.701587	0.00341933	205.182
rpoB	759940	C	T	rpoC	764841	T	C	1	0	207.567	0	1	6.32e-05	4.01084	Inf	Inf	0.000161798	4.35e-28	32.2359	Inf	Inf	6.53e-27	-0.00287626	0.00038628	-7.44607	-0.00370541	-0.0021572	-0.00112954	0.703611	0.00350633	200.669	0.696955	0.710553	0.0823089	0.703611	0.0035068	200.642	0.696955	0.710554	0.0323236	-0.00202377	0.000272011	-7.44004	-0.00259602	-0.00152202	-9.3e-05	0.701587	0.00351124	199.812
rpoB	759940	C	T	rpoC	767123	G	T	1	0	166.233	0	1	6.32e-05	4.01084	Inf	Inf	0.000161798	2.01e-34	40.0069	Inf	Inf	3.62e-33	-0.00354002	0.000433255	-8.17075	-0.00437044	-0.00265443	-0.00125353	0.70408	0.00349673	201.354	0.696779	0.710734	0.091344	0.70408	0.00349722	201.326	0.696779	0.710734	0.0323451	-0.00249246	0.00030519	-8.1669	-0.00308872	-0.00186641	-0.000114502	0.701587	0.0035039	200.23
rpoB	759940	C	T	rpoC	764840	A	G	1	0	131.309	0	1	6.32e-05	4.01084	Inf	Inf	0.000161798	2.06e-43	51.0433	Inf	Inf	4.62e-42	-0.00448034	0.000497593	-9.00403	-0.00553066	-0.00353983	-0.00141089	0.704748	0.00333865	211.088	0.698151	0.711016	0.102811	0.704745	0.00333911	211.058	0.698147	0.711016	0.0323757	-0.00315751	0.000350837	-8.99994	-0.0038813	-0.00249147	-0.000145055	0.701587	0.0033481	209.548
rpoB	759940	C	T	rpoC	764817	T	C	1	0	117.898	0	1	6.32e-05	4.01084	Inf	Inf	0.000161798	2.55e-45	36.6953	7947.33	209.887	7.64e-44	-0.00492284	0.000534854	-9.20408	-0.00608237	-0.00387168	-0.00147925	0.693771	0.0113459	61.1473	0.667422	0.710121	0.106066	0.705003	0.00342824	205.645	0.698192	0.711616	0.0323875	-0.00341532	0.000375468	-9.09617	-0.00421325	-0.0026594	-0.000156898	0.701587	0.00345859	202.854
rpoB	759940	C	T	rpoC	765462	A	G	1	0	94.237	0	1	6.32e-05	4.01084	Inf	Inf	0.000161798	6.52e-61	72.9457	Inf	Inf	2.93e-59	-0.00630566	0.000594043	-10.6148	-0.00752254	-0.00525471	-0.00167533	0.706039	0.00338822	208.381	0.699494	0.712685	0.12208	0.706039	0.00338873	208.349	0.699494	0.712687	0.0324351	-0.00445204	0.000419963	-10.601	-0.00531568	-0.00370895	-0.000204525	0.701587	0.00339494	206.657
rpoB	759940	C	T	rpoC	764817	T	G	1	0	33.2156	0	1	6.32e-05	4.01084	Inf	Inf	0.000161798	2.18e-154	72.7503	710.86	188.206	1.96e-152	-0.016981	0.000967953	-17.5432	-0.0190849	-0.0150971	-0.00276414	0.700453	0.00740178	94.633	0.685444	0.714009	0.197682	0.713478	0.00327497	217.858	0.706944	0.719628	0.0327769	-0.0118944	0.000692472	-17.1767	-0.013366	-0.0106336	-0.000546423	0.701583	0.00326923	214.602
rpoB	759960	A	C	rpoC	764333	C	T	1	0	4503600000000000	0	1	0.0892238	0.440921	Inf	Inf	0.0900817	0.0892238	0.440921	Inf	Inf	0.0902263	-0.000110589	6.79e-05	-1.62831	-0.000276488	-5.53e-05	-0.000110589	0.70143	0.00345525	203.004	0.694476	0.707987	0.0161144	0.701434	0.00345532	203.001	0.694475	0.707988	0.0161145	-7.76e-05	4.77e-05	-1.6277	-0.000194443	-3.85e-05	-1.78e-06	0.701357	0.00345761	202.844
rpoB	759960	A	C	rpoC	766809	T	C	1	0	4503600000000000	0	1	0.0892238	0.440921	Inf	Inf	0.0900817	0.0892238	0.440921	Inf	Inf	0.0902263	-0.000110589	7.14e-05	-1.54787	-0.000276503	-5.53e-05	-0.000110589	0.701429	0.00333334	210.428	0.694841	0.707832	0.0161144	0.701434	0.00333326	210.435	0.69484	0.707832	0.0161144	-7.76e-05	5.02e-05	-1.54549	-0.000195093	-3.85e-05	-1.78e-06	0.701357	0.00333363	210.388
rpoB	759960	A	C	rpoC	764667	G	C	1	0	4503600000000000	0	1	0.0892238	0.440921	Inf	Inf	0.0900817	0.0892238	0.440921	Inf	Inf	0.0902263	-0.000110589	6.65e-05	-1.66178	-0.000276487	-5.53e-05	-0.000110589	0.701429	0.00339892	206.368	0.694493	0.707835	0.0161143	0.701433	0.00339872	206.381	0.694499	0.707835	0.0161144	-7.76e-05	4.67e-05	-1.66175	-0.000194319	-3.86e-05	-1.78e-06	0.701355	0.00340381	206.05
rpoB	759960	A	C	rpoC	765617	G	C	1	0	4503600000000000	0	1	0.0892238	0.440921	Inf	Inf	0.0900817	0.0892238	0.440921	Inf	Inf	0.0902263	-0.000110589	6.95e-05	-1.59231	-0.000276503	-5.53e-05	-0.000110589	0.701437	0.00361326	194.129	0.694173	0.708044	0.0161145	0.701433	0.00361328	194.126	0.694174	0.708039	0.0161144	-7.76e-05	4.87e-05	-1.5919	-0.00019435	-3.85e-05	-1.78e-06	0.701356	0.00361688	193.912
rpoB	759960	A	C	rpoC	764820	G	C	1	0	4503600000000000	0	1	0.0892238	0.440921	Inf	Inf	0.0900817	0.0892238	0.440921	Inf	Inf	0.0902263	-0.000110589	7.12e-05	-1.55354	-0.000276487	-5.53e-05	-0.000110589	0.701429	0.00326579	214.781	0.694625	0.707882	0.0161143	0.701433	0.00326573	214.786	0.694626	0.707882	0.0161144	-7.76e-05	5e-05	-1.55248	-0.000194751	-3.85e-05	-1.78e-06	0.701356	0.00326743	214.65
rpoB	759960	A	C	rpoC	765608	G	C	1	0	4503600000000000	0	1	0.0892238	0.440921	Inf	Inf	0.0900817	0.0892238	0.440921	Inf	Inf	0.0902263	-0.000110588	6.8e-05	-1.62706	-0.000276487	-5.53e-05	-0.000110588	0.701429	0.00332853	210.732	0.694884	0.707981	0.0161144	0.701432	0.00332837	210.744	0.694884	0.707984	0.0161144	-7.76e-05	4.77e-05	-1.62609	-0.000194786	-3.85e-05	-1.78e-06	0.701355	0.00333148	210.523
rpoB	759960	A	C	rpoC	765084	G	A	1	0	4503600000000000	0	1	0.0892238	0.440921	Inf	Inf	0.0900817	0.0892238	0.440921	Inf	Inf	0.0902263	-0.000110589	6.52e-05	-1.69678	-0.000276488	-5.53e-05	-0.000110589	0.701434	0.00345163	203.218	0.694789	0.707984	0.0161144	0.701433	0.00345177	203.21	0.69479	0.707985	0.0161144	-7.76e-05	4.57e-05	-1.69563	-0.00019454	-3.85e-05	-1.78e-06	0.701355	0.00345433	203.036
rpoB	759960	A	C	rpoC	766494	G	A	1	0	4503600000000000	0	1	0.0892238	0.440921	Inf	Inf	0.0900817	0.0892238	0.440921	Inf	Inf	0.0902263	-0.000110589	7.23e-05	-1.53037	-0.000276533	-5.53e-05	-0.000110589	0.701434	0.00344049	203.876	0.694462	0.708013	0.0161144	0.701433	0.00344051	203.875	0.694464	0.708013	0.0161144	-7.76e-05	5.07e-05	-1.52961	-0.000195213	-3.85e-05	-1.78e-06	0.701355	0.00344289	203.711
rpoB	759960	A	C	rpoC	765619	G	T	1	0	4503600000000000	0	1	0.0892238	0.440921	Inf	Inf	0.0900817	0.0892238	0.440921	Inf	Inf	0.0902263	-0.000110589	7.13e-05	-1.55174	-0.000310748	-5.53e-05	-0.000110589	0.701431	0.00341348	205.489	0.694895	0.708587	0.0161144	0.701433	0.00341347	205.489	0.694896	0.708589	0.0161144	-7.76e-05	5.01e-05	-1.54981	-0.000217362	-3.85e-05	-1.78e-06	0.701355	0.00341354	205.462
rpoB	759960	A	C	rpoC	766427	G	A	1	0	4503600000000000	0	1	0.0892238	0.440921	Inf	Inf	0.0900817	0.0892238	0.440921	Inf	Inf	0.0902263	-0.000110589	6.99e-05	-1.58305	-0.000331748	-5.53e-05	-0.000110589	0.701431	0.00335632	208.988	0.694258	0.707975	0.0161144	0.701432	0.00335614	209	0.694254	0.707975	0.0161144	-7.76e-05	4.9e-05	-1.58168	-0.000231093	-3.85e-05	-1.78e-06	0.701355	0.00335725	208.907
rpoB	759960	A	C	rpoC	764844	C	T	1	0	4503600000000000	0	1	0.0892238	0.440921	Inf	Inf	0.0900817	0.0892238	0.440921	Inf	Inf	0.0902263	-0.000110589	6.64e-05	-1.66477	-0.000276488	-5.53e-05	-0.000110589	0.701431	0.00335274	209.211	0.695172	0.707842	0.0161144	0.701432	0.00335272	209.213	0.69517	0.707842	0.0161144	-7.76e-05	4.66e-05	-1.66333	-0.000194266	-3.85e-05	-1.78e-06	0.701355	0.00335438	209.087
rpoB	759960	A	C	rpoC	765113	G	A	1	0	4503600000000000	0	1	0.0892238	0.440921	Inf	Inf	0.0900817	0.0892238	0.440921	Inf	Inf	0.0902263	-0.000110589	6.74e-05	-1.64124	-0.000276485	-5.53e-05	-0.000110589	0.701433	0.00335235	209.236	0.694804	0.707952	0.0161144	0.701432	0.00335255	209.224	0.694804	0.707946	0.0161144	-7.76e-05	4.73e-05	-1.64052	-0.000194851	-3.85e-05	-1.78e-06	0.701355	0.00335404	209.107
rpoB	759960	A	C	rpoC	764924	G	A	1	0	4503600000000000	0	1	0.0892238	0.440921	Inf	Inf	0.0900817	0.0892238	0.440921	Inf	Inf	0.0902263	-0.000110589	7e-05	-1.58082	-0.000327523	-5.53e-05	-0.000110589	0.70143	0.00331498	211.594	0.694926	0.707835	0.0161144	0.701433	0.00331506	211.59	0.694921	0.707835	0.0161144	-7.76e-05	4.91e-05	-1.58044	-0.000226808	-3.85e-05	-1.78e-06	0.701355	0.00331823	211.364
rpoB	759960	A	C	rpoC	765639	A	C	1	0	4503600000000000	0	1	0.0892238	0.440921	Inf	Inf	0.0900817	0.0892238	0.440921	Inf	Inf	0.0902263	-0.000110589	7.18e-05	-1.54078	-0.000276511	-5.53e-05	-0.000110589	0.70143	0.00335871	208.839	0.695377	0.707926	0.0161144	0.701431	0.0033587	208.84	0.69537	0.707925	0.0161144	-7.76e-05	5.04e-05	-1.53878	-0.000195031	-3.85e-05	-1.78e-06	0.701353	0.00335957	208.763
rpoB	759960	A	C	rpoC	764766	C	T	1	0	4503600000000000	0	1	0.0892238	0.440921	Inf	Inf	0.0900817	0.0266463	0.970269	Inf	Inf	0.0324076	-0.000165883	9.48e-05	-1.7504	-0.000387083	-5.53e-05	-0.000135447	0.701472	0.00332558	210.932	0.694547	0.707692	0.0197366	0.701471	0.00332609	210.899	0.694545	0.707696	0.0161153	-0.000116362	6.65e-05	-1.74963	-0.000271971	-3.86e-05	-2.67e-06	0.701355	0.00332479	210.947
rpoB	759960	A	C	rpoC	766804	A	T	1	0	4503600000000000	0	1	0.0892238	0.440921	Inf	Inf	0.0900817	0.0266463	0.970269	Inf	Inf	0.0324076	-0.000165883	9.22e-05	-1.79837	-0.000387075	-5.53e-05	-0.000135447	0.701472	0.00345405	203.087	0.694206	0.707841	0.0197366	0.701471	0.00345461	203.054	0.694206	0.707844	0.0161153	-0.000116363	6.48e-05	-1.79708	-0.000272134	-3.86e-05	-2.67e-06	0.701355	0.00345633	202.919
rpoB	759960	A	C	rpoC	766824	A	C	1	0	4503600000000000	0	1	0.0892238	0.440921	Inf	Inf	0.0900817	0.0266463	0.970269	Inf	Inf	0.0324076	-0.000165883	9.82e-05	-1.68862	-0.000442331	-5.53e-05	-0.000135447	0.701472	0.00340795	205.834	0.694668	0.708083	0.0197366	0.701471	0.00340864	205.792	0.694668	0.708083	0.0161153	-0.000116363	6.9e-05	-1.68676	-0.000309236	-3.86e-05	-2.67e-06	0.701354	0.00340877	205.75
rpoB	759960	A	C	rpoC	766023	T	C	1	0	4503600000000000	0	1	0.0892238	0.440921	Inf	Inf	0.0900817	0.0266463	0.970269	Inf	Inf	0.0324076	-0.000165883	9.41e-05	-1.7631	-0.000387082	-5.53e-05	-0.000135447	0.701471	0.00348033	201.553	0.694546	0.708144	0.0197366	0.701471	0.00348085	201.523	0.694546	0.708146	0.0161153	-0.000116362	6.6e-05	-1.76343	-0.000272528	-3.85e-05	-2.67e-06	0.701354	0.00348368	201.326
rpoB	759960	A	C	rpoC	765065	C	G	1	0	4503600000000000	0	1	0.0892238	0.440921	Inf	Inf	0.0900817	0.0266463	0.970269	Inf	Inf	0.0324076	-0.000165883	8.91e-05	-1.86128	-0.00038706	-5.53e-05	-0.000135447	0.701472	0.00345279	203.161	0.694532	0.708027	0.0197366	0.701471	0.00345341	203.124	0.694532	0.70803	0.0161153	-0.000116362	6.25e-05	-1.86105	-0.000270757	-3.86e-05	-2.67e-06	0.701355	0.00345641	202.914
rpoB	759960	A	C	rpoC	766433	G	A	1	0	4503600000000000	0	1	0.0892238	0.440921	Inf	Inf	0.0900817	0.0266463	0.970269	Inf	Inf	0.0324076	-0.000165883	9.05e-05	-1.83312	-0.000387061	-5.53e-05	-0.000135447	0.701475	0.00344913	203.378	0.694319	0.708616	0.0197367	0.70147	0.00344966	203.345	0.694319	0.708617	0.0161153	-0.000116363	6.35e-05	-1.8332	-0.000271373	-3.86e-05	-2.67e-06	0.701354	0.00345457	203.022
rpoB	759960	A	C	rpoC	764666	G	C	1	0	4503600000000000	0	1	0.0892238	0.440921	Inf	Inf	0.0900817	0.0266463	0.970269	Inf	Inf	0.0324076	-0.000165883	9.34e-05	-1.77573	-0.000387066	-5.53e-05	-0.000135447	0.701472	0.00342	205.109	0.69479	0.708703	0.0197366	0.70147	0.00342057	205.074	0.694791	0.708703	0.0161153	-0.000116363	6.56e-05	-1.7751	-0.000271855	-3.86e-05	-2.67e-06	0.701353	0.00342452	204.803
rpoB	759960	A	C	rpoC	765822	C	T	1	0	4503600000000000	0	1	0.0892238	0.440921	Inf	Inf	0.0900817	0.0266463	0.970269	Inf	Inf	0.0324076	-0.000165883	9.48e-05	-1.74936	-0.000387083	-5.53e-05	-0.000135447	0.701475	0.00334871	209.476	0.694615	0.70793	0.0197367	0.701469	0.00334917	209.445	0.694615	0.70793	0.0161153	-0.000116363	6.66e-05	-1.74763	-0.000272374	-3.86e-05	-2.67e-06	0.701352	0.0033468	209.559
rpoB	759960	A	C	rpoC	766620	AGCGGCT	GGCGGCT	1	0	4500000000000000	0	1	0.0892238	0.440921	Inf	Inf	0.0900817	0.0266463	0.970269	Inf	Inf	0.0324076	-0.000165883	8.91e-05	-1.86204	-0.000387082	-5.53e-05	-0.000135447	0.701475	0.00339829	206.42	0.694325	0.707506	0.0197367	0.701469	0.0033989	206.381	0.694324	0.707506	0.0161153	-0.000116363	6.26e-05	-1.86016	-0.00027167	-3.86e-05	-2.67e-06	0.701352	0.00339858	206.366
rpoB	759960	A	C	rpoC	764666	G	T	1	0	4503600000000000	0	1	0.0892238	0.440921	Inf	Inf	0.0900817	0.0266463	0.970269	Inf	Inf	0.0324076	-0.000165883	9.64e-05	-1.71999	-0.000387122	-5.53e-05	-0.000135447	0.701474	0.00346692	202.333	0.694651	0.708325	0.0197367	0.701469	0.00346747	202.3	0.694651	0.708326	0.0161153	-0.000116363	6.77e-05	-1.71924	-0.000273637	-3.86e-05	-2.67e-06	0.701352	0.00346957	202.144
rpoB	759960	A	C	rpoC	765463	C	A	1	0	16384	0	1	0.0892238	0.440921	Inf	Inf	0.0900817	0.0302812	0.929466	461.637	9.3952	0.0363375	-0.000276472	0.000119724	-2.30925	-0.000552945	-5.53e-05	-0.000174871	0.501492	0.193252	2.59501	0.0928206	0.706665	0.0182149	0.701493	0.00333436	210.383	0.694735	0.707809	0.0161158	-0.000138649	7.65e-05	-1.81148	-0.000310284	-2.17e-05	-3.19e-06	0.701354	0.00333795	210.115
rpoB	759960	A	C	rpoC	764944	C	A	1	0	16384	0	1	0.0892238	0.440921	Inf	Inf	0.0900817	0.0107078	1.31389	554.077	11.7427	0.0150578	-0.000331767	0.00013325	-2.4898	-0.000608273	-0.000110583	-0.000191567	0.534865	0.155171	3.44695	0.199639	0.707061	0.0212807	0.701532	0.00359197	195.306	0.694782	0.708484	0.0161167	-0.00017745	8.58e-05	-2.06828	-0.00037121	-3.86e-05	-4.08e-06	0.701355	0.00359199	195.255
rpoB	759960	A	C	rpoC	764573	C	T	1	0	16384	0	1	0.0892238	0.440921	Inf	Inf	0.0900817	0.00237563	2.15222	Inf	Inf	0.00388739	-0.000276472	0.000123188	-2.24431	-0.000552944	-5.53e-05	-0.000174871	0.701548	0.00345288	203.178	0.694833	0.70819	0.0254812	0.701548	0.00345404	203.109	0.694833	0.708186	0.0161171	-0.000193959	8.64e-05	-2.24464	-0.000387051	-3.89e-05	-4.46e-06	0.701354	0.00346432	202.45
rpoB	759960	A	C	rpoC	764660	G	C	1	0	16384	0	1	0.0892238	0.440921	Inf	Inf	0.0900817	0.00237563	2.15222	Inf	Inf	0.00388739	-0.000276472	0.000120264	-2.29887	-0.000552932	-5.53e-05	-0.000174871	0.701548	0.00344419	203.69	0.695188	0.70853	0.0254812	0.701548	0.0034454	203.619	0.695188	0.70853	0.0161171	-0.000193959	8.44e-05	-2.2971	-0.000387003	-3.9e-05	-4.46e-06	0.701354	0.00344766	203.429
rpoB	759960	A	C	rpoC	764674	G	T	1	0	16384	0	1	0.0892238	0.440921	Inf	Inf	0.0900817	0.000709193	2.76586	Inf	Inf	0.00120429	-0.000331766	0.000138768	-2.39079	-0.000663534	-0.000110583	-0.000191567	0.701587	0.00344963	203.38	0.694768	0.708232	0.0279141	0.701587	0.00345103	203.298	0.694765	0.708232	0.016118	-0.000232763	9.74e-05	-2.38882	-0.000465306	-7.74e-05	-5.35e-06	0.701354	0.00345409	203.05
rpoB	759960	A	C	rpoC	766699	G	T	1	0	16384	0	1	0.0892238	0.440921	Inf	Inf	0.0900817	0.000709193	2.76586	Inf	Inf	0.00120429	-0.000331767	0.00013749	-2.41303	-0.000608274	-0.000110583	-0.000191567	0.701587	0.00324625	216.122	0.695321	0.708151	0.0279141	0.701587	0.00324766	216.028	0.69532	0.708153	0.016118	-0.000232763	9.66e-05	-2.40931	-0.000428733	-7.72e-05	-5.35e-06	0.701354	0.00324317	216.256
rpoB	759960	A	C	rpoC	764936	C	G	1	0	16384	0	1	0.0892238	0.440921	Inf	Inf	0.0900817	0.000211687	3.38623	Inf	Inf	0.000381037	-0.000387061	0.000140125	-2.76226	-0.00066357	-0.000110589	-0.000206921	0.701623	0.00335766	208.962	0.694512	0.708573	0.0301514	0.701624	0.00335903	208.877	0.694509	0.708574	0.0161188	-0.000271571	9.85e-05	-2.75736	-0.000469039	-7.77e-05	-6.24e-06	0.701353	0.00335576	209
rpoB	759960	A	C	rpoC	765050	T	C	1	0	16384	0	1	0.0892238	0.440921	Inf	Inf	0.0900817	0.000211687	3.38623	Inf	Inf	0.000381037	-0.000387061	0.00014133	-2.7387	-0.000663592	-0.000110603	-0.000206921	0.701623	0.00355766	197.215	0.69453	0.708849	0.0301514	0.701624	0.00355887	197.148	0.69453	0.708849	0.0161188	-0.000271571	9.93e-05	-2.73381	-0.000468884	-7.83e-05	-6.24e-06	0.701353	0.00355601	197.23
rpoB	759960	A	C	rpoC	765618	A	G	1	0	16384	0	1	0.0892238	0.440921	Inf	Inf	0.0900817	0.000211687	3.38623	Inf	Inf	0.000381037	-0.000387061	0.000148982	-2.59804	-0.000718788	-0.000110589	-0.000206921	0.701623	0.00334128	209.986	0.694919	0.70835	0.0301514	0.701624	0.00334257	209.906	0.694917	0.70835	0.0161188	-0.000271571	0.000104642	-2.59524	-0.00050338	-7.77e-05	-6.24e-06	0.701353	0.00334312	209.79
rpoB	759960	A	C	rpoC	766203	G	T	1	0	16384	0	1	0.0892238	0.440921	Inf	Inf	0.0900817	0.000211687	3.38623	Inf	Inf	0.000381037	-0.000387061	0.00015084	-2.56603	-0.000718842	-0.000110599	-0.000206921	0.701623	0.00350208	200.344	0.69461	0.708653	0.0301514	0.701624	0.00350327	200.277	0.694609	0.708654	0.0161188	-0.000271571	0.000105876	-2.56499	-0.00050502	-7.79e-05	-6.24e-06	0.701353	0.00350437	200.137
rpoB	759960	A	C	rpoC	766487	C	A	1	0	16384	0	1	0.0892238	0.440921	Inf	Inf	0.0900817	0.000211687	3.38623	Inf	Inf	0.000381037	-0.000387061	0.000137217	-2.82078	-0.00066357	-0.000165874	-0.000206921	0.701623	0.0035301	198.754	0.694437	0.708136	0.0301514	0.701624	0.00353143	198.68	0.694435	0.708137	0.0161188	-0.000271571	9.64e-05	-2.81655	-0.000466736	-0.000115432	-6.24e-06	0.701353	0.00352802	198.795
rpoB	759960	A	C	rpoC	764931	C	A	1	0	8192	0	1	0.0892238	0.440921	Inf	Inf	0.0900817	0.000417779	2.52002	831.113	18.8054	0.000737258	-0.00049765	0.000168794	-2.94826	-0.000829462	-0.000165893	-0.00023464	0.590538	0.106325	5.55406	0.359248	0.706581	0.0287739	0.701647	0.00337336	207.996	0.694905	0.708055	0.0161194	-0.000293881	0.000110136	-2.66835	-0.000541045	-0.000102101	-6.75e-06	0.701353	0.00338289	207.324
rpoB	759960	A	C	rpoC	764942	C	A	1	0	16384	0	1	0.0892238	0.440921	Inf	Inf	0.0900817	6.32e-05	4.01084	Inf	Inf	0.000129228	-0.000442356	0.00015648	-2.82693	-0.00077415	-0.000165875	-0.000221215	0.701665	0.00348075	201.584	0.694664	0.708641	0.0322342	0.701667	0.00348209	201.507	0.694664	0.708641	0.0161198	-0.000310386	0.000109769	-2.82763	-0.000545288	-0.000116196	-7.13e-06	0.701357	0.00348994	200.965
rpoB	759960	A	C	rpoC	765570	C	G	1	0	16384	0	1	0.0892238	0.440921	Inf	Inf	0.0900817	6.32e-05	4.01084	Inf	Inf	0.000129228	-0.000442356	0.000154937	-2.85507	-0.00077408	-0.000165879	-0.000221215	0.701665	0.00331836	211.45	0.694936	0.70822	0.0322342	0.701667	0.00331961	211.371	0.694936	0.708223	0.0161198	-0.000310386	0.000108808	-2.8526	-0.000540901	-0.000116245	-7.13e-06	0.701357	0.00332151	211.156
rpoB	759960	A	C	rpoC	765612	A	C	1	0	16384	0	1	0.0892238	0.440921	Inf	Inf	0.0900817	6.32e-05	4.01084	Inf	Inf	0.000129228	-0.000442356	0.00016143	-2.74023	-0.000797462	-0.000165889	-0.000221215	0.701665	0.00335509	209.135	0.694927	0.708255	0.0322342	0.701667	0.00335627	209.062	0.694926	0.708257	0.0161198	-0.000310386	0.000113307	-2.73933	-0.000560117	-0.000116597	-7.13e-06	0.701357	0.00336036	208.715
rpoB	759960	A	C	rpoC	765842	A	G	1	0	16384	0	1	0.0892238	0.440921	Inf	Inf	0.0900817	6.32e-05	4.01084	Inf	Inf	0.000129228	-0.000442356	0.000155599	-2.84293	-0.000774122	-0.000165874	-0.000221215	0.701665	0.00336122	208.753	0.694985	0.708007	0.0322342	0.701667	0.00336265	208.665	0.694983	0.708008	0.0161198	-0.000310386	0.000109137	-2.84401	-0.000541184	-0.000116224	-7.13e-06	0.701357	0.00336828	208.224
rpoB	759960	A	C	rpoC	765860	T	C	1	0	16384	0	1	0.0892238	0.440921	Inf	Inf	0.0900817	6.32e-05	4.01084	Inf	Inf	0.000129228	-0.000442356	0.000155493	-2.84487	-0.000774165	-0.000165892	-0.000221215	0.701665	0.00327171	214.464	0.694683	0.708064	0.0322342	0.701667	0.00327298	214.382	0.694683	0.708064	0.0161198	-0.000310386	0.000109212	-2.84205	-0.000545586	-0.000116657	-7.13e-06	0.701357	0.00327373	214.238
rpoB	759960	A	C	rpoC	766466	G	A	1	0	16384	0	1	0.0892238	0.440921	Inf	Inf	0.0900817	6.32e-05	4.01084	Inf	Inf	0.000129228	-0.000442356	0.000155842	-2.83849	-0.000774084	-0.000165882	-0.000221215	0.701665	0.00341723	205.331	0.694733	0.707987	0.0322342	0.701667	0.00341854	205.253	0.694733	0.707988	0.0161198	-0.000310386	0.000109386	-2.83752	-0.000542494	-0.000116429	-7.13e-06	0.701357	0.00342027	205.059
rpoB	759960	A	C	rpoC	765804	C	T	1	0	8192	0	1	0.0892238	0.440921	Inf	Inf	0.0900817	0.000137904	2.93065	923.358	21.1594	0.000275809	-0.000552945	0.000163719	-3.3774	-0.000884714	-0.00022119	-0.000247339	0.601687	0.100547	5.98413	0.368368	0.706851	0.0309021	0.701689	0.0034683	202.315	0.694817	0.708542	0.0161203	-0.0003327	0.000109887	-3.02765	-0.000566793	-0.000117465	-7.64e-06	0.701356	0.00346503	202.41
rpoB	759960	A	C	rpoC	764651	T	G	1	0	8192	0	1	0.0892238	0.440921	Inf	Inf	0.0900817	5.63e-06	5.26862	Inf	Inf	1.49e-05	-0.000552946	0.000178361	-3.10014	-0.000940065	-0.000221202	-0.000247339	0.701743	0.00344041	203.97	0.694905	0.708265	0.0360409	0.701746	0.00344156	203.903	0.694905	0.708266	0.0161216	-0.000388026	0.000125169	-3.10002	-0.000662081	-0.000155649	-8.91e-06	0.701358	0.00344584	203.538
rpoB	759960	A	C	rpoC	764918	G	T	1	0	8192	0	1	0.0892238	0.440921	Inf	Inf	0.0900817	5.63e-06	5.26862	Inf	Inf	1.49e-05	-0.000552946	0.000164815	-3.35496	-0.000884809	-0.000276457	-0.000247339	0.701743	0.00332521	211.037	0.695242	0.708122	0.0360409	0.701746	0.00332645	210.959	0.695241	0.708127	0.0161216	-0.000388026	0.000115799	-3.35087	-0.000624607	-0.000193469	-8.91e-06	0.701358	0.00332798	210.746
rpoB	759960	A	C	rpoC	764918	G	C	1	0	8192	0	1	0.0892238	0.440921	Inf	Inf	0.0900817	5.63e-06	5.26862	Inf	Inf	1.49e-05	-0.000552946	0.000182165	-3.03541	-0.000940006	-0.00022119	-0.000247339	0.701743	0.00351326	199.741	0.695131	0.708415	0.0360409	0.701746	0.00351457	199.668	0.69513	0.708415	0.0161216	-0.000388026	0.000127904	-3.03372	-0.000660064	-0.000155532	-8.91e-06	0.701358	0.00351468	199.551
rpoB	759960	A	C	rpoC	766022	A	G	1	0	8192	0	1	0.0892238	0.440921	Inf	Inf	0.0900817	5.63e-06	5.26862	Inf	Inf	1.49e-05	-0.000552946	0.000176766	-3.12812	-0.000940002	-0.000221178	-0.000247339	0.701743	0.00343073	204.546	0.695077	0.708843	0.0360409	0.701746	0.00343184	204.481	0.695076	0.708845	0.0161216	-0.000388026	0.000124087	-3.12704	-0.000657153	-0.000155677	-8.91e-06	0.701358	0.00343677	204.075
rpoB	759960	A	C	rpoC	765678	G	A	1	0	8002.18	0	1	0.0892238	0.440921	Inf	Inf	0.0900817	1.46e-05	3.75856	1107.69	25.8703	3.76e-05	-0.000663534	0.000189311	-3.50499	-0.00105065	-0.000331748	-0.000270961	0.618432	0.0889143	6.95538	0.400649	0.706691	0.0347918	0.701763	0.00322655	217.497	0.694999	0.707915	0.016122	-0.000410351	0.000129069	-3.17932	-0.000667504	-0.000165567	-9.43e-06	0.701353	0.00322786	217.281
rpoB	759960	A	C	rpoC	764714	C	G	1	0	8002.18	0	1	0.0892238	0.440921	Inf	Inf	0.0900817	1.68e-06	5.90075	Inf	Inf	5.03e-06	-0.000608238	0.000187529	-3.24344	-0.00102139	-0.000276458	-0.000259418	0.701781	0.00341541	205.475	0.695424	0.708563	0.037801	0.70178	0.00341667	205.399	0.695421	0.708565	0.0161224	-0.00042685	0.000131658	-3.24213	-0.000716215	-0.000193847	-9.81e-06	0.701353	0.00342066	205.034
rpoB	759960	A	C	rpoC	764724	T	G	1	0	7669.87	0	1	0.0892238	0.440921	Inf	Inf	0.0900817	1.68e-06	5.90075	Inf	Inf	5.03e-06	-0.000608238	0.000190834	-3.18727	-0.000999572	-0.000276457	-0.000259418	0.701781	0.00352678	198.987	0.694357	0.708447	0.037801	0.70178	0.00352808	198.913	0.694357	0.708448	0.0161224	-0.00042685	0.000133965	-3.18629	-0.000707834	-0.000192357	-9.81e-06	0.701353	0.00353111	198.621
rpoB	759960	A	C	rpoC	764888	T	G	1	0	8192	0	1	0.0892238	0.440921	Inf	Inf	0.0900817	1.68e-06	5.90075	Inf	Inf	5.03e-06	-0.000608238	0.000183467	-3.31524	-0.000995246	-0.000276472	-0.000259418	0.701781	0.00345298	203.239	0.6947	0.708906	0.037801	0.70178	0.00345427	203.163	0.694699	0.708906	0.0161224	-0.00042685	0.000128926	-3.31081	-0.000693651	-0.000193768	-9.81e-06	0.701353	0.00345268	203.133
rpoB	759960	A	C	rpoC	766488	C	T	1	0	8192	0	1	0.0892238	0.440921	Inf	Inf	0.0900817	1.68e-06	5.90075	Inf	Inf	5.03e-06	-0.000608238	0.000180545	-3.3689	-0.000995257	-0.000276487	-0.000259418	0.701781	0.00351179	199.836	0.694589	0.708368	0.037801	0.70178	0.00351312	199.76	0.694587	0.708368	0.0161224	-0.00042685	0.000126965	-3.36196	-0.000698971	-0.000194464	-9.81e-06	0.701353	0.00350673	200.002
rpoB	759960	A	C	rpoC	767123	G	A	1	0	8002.18	0	1	0.0892238	0.440921	Inf	Inf	0.0900817	5.01e-07	6.53364	Inf	Inf	1.73e-06	-0.000663533	0.000190336	-3.4861	-0.0010506	-0.000331767	-0.000270961	0.70182	0.00335856	208.965	0.695228	0.707984	0.039483	0.70182	0.00335975	208.891	0.695223	0.707984	0.0161233	-0.000465681	0.000133739	-3.48201	-0.000739126	-0.000233556	-1.07e-05	0.701354	0.00336182	208.623
rpoB	759960	A	C	rpoC	764363	G	T	1	0	6765.06	0	1	0.0892238	0.440921	Inf	Inf	0.0900817	4.82e-07	5.01001	1383.75	32.9436	1.73e-06	-0.000829416	0.000202786	-4.0901	-0.00127177	-0.000442343	-0.000302969	0.635215	0.0667966	9.50968	0.468522	0.706377	0.0399506	0.701881	0.00333052	210.742	0.695182	0.708418	0.0161247	-0.000526857	0.00013818	-3.81283	-0.000818127	-0.000262888	-1.21e-05	0.701354	0.00333064	210.576
rpoB	759960	A	C	rpoC	766485	T	C	1	0	7051.74	0	1	0.0892238	0.440921	Inf	Inf	0.0900817	4.45e-08	7.80291	Inf	Inf	1.74e-07	-0.000774122	0.000209617	-3.69304	-0.00121641	-0.000387062	-0.000292688	0.701898	0.00340875	205.911	0.695444	0.708433	0.0426489	0.701898	0.00341001	205.835	0.695444	0.708433	0.0161251	-0.000543355	0.000147171	-3.692	-0.000844407	-0.000272491	-1.25e-05	0.701355	0.00341619	205.303
rpoB	759960	A	C	rpoC	766487	C	G	1	0	7353.19	0	1	0.0892238	0.440921	Inf	Inf	0.0900817	4.45e-08	7.80291	Inf	Inf	1.74e-07	-0.000774122	0.000202761	-3.81791	-0.00121642	-0.000387104	-0.000292688	0.701898	0.00339488	206.752	0.695221	0.708402	0.0426489	0.701898	0.00339609	206.678	0.695217	0.708404	0.0161251	-0.000543355	0.000142577	-3.81095	-0.000853072	-0.000273449	-1.25e-05	0.701355	0.00339188	206.774
rpoB	759960	A	C	rpoC	764925	G	A	1	0	6492.62	0	1	0.0892238	0.440921	Inf	Inf	0.0900817	4.84e-08	5.84832	1567.49	37.6637	1.82e-07	-0.000940004	0.00022655	-4.14921	-0.0013711	-0.000508921	-0.000322553	0.643136	0.06008	10.7047	0.500719	0.707443	0.0430587	0.701957	0.00341879	205.323	0.694994	0.708955	0.0161265	-0.00060455	0.000153154	-3.94733	-0.000894351	-0.000318209	-1.39e-05	0.701352	0.00342036	205.052
rpoB	759960	A	C	rpoC	764363	G	A	1	0	6492.62	0	1	0.0892238	0.440921	Inf	Inf	0.0900817	1.18e-09	9.71128	Inf	Inf	5.06e-09	-0.000940007	0.000221272	-4.2482	-0.001392	-0.000497672	-0.000322553	0.702014	0.00338398	207.452	0.695494	0.709133	0.0470006	0.702017	0.00338517	207.38	0.695493	0.709135	0.0161278	-0.000659898	0.000155501	-4.24368	-0.000982253	-0.000350651	-1.52e-05	0.701357	0.00338656	207.1
rpoB	759960	A	C	rpoC	764666	G	A	1	0	6163.97	0	1	0.0892238	0.440921	Inf	Inf	0.0900817	1.18e-09	9.71128	Inf	Inf	5.06e-09	-0.000940007	0.00022032	-4.26656	-0.00138238	-0.000552913	-0.000322553	0.702014	0.00328415	213.758	0.695588	0.70809	0.0470006	0.702017	0.00328546	213.674	0.695587	0.708091	0.0161278	-0.000659898	0.000154614	-4.26803	-0.000968669	-0.000386387	-1.52e-05	0.701357	0.00329649	212.759
rpoB	759960	A	C	rpoC	764616	A	G	1	0	5472.77	0	1	0.0892238	0.440921	Inf	Inf	0.0900817	3.12e-11	11.6262	Inf	Inf	1.48e-10	-0.00110589	0.000253385	-4.36446	-0.00165881	-0.000663499	-0.000349887	0.702131	0.00342799	204.823	0.695349	0.708741	0.0509836	0.702131	0.00342913	204.755	0.695348	0.708741	0.0161305	-0.000776479	0.00017807	-4.36054	-0.00116726	-0.000466223	-1.78e-05	0.701354	0.00342669	204.674
rpoB	759960	A	C	rpoC	764703	A	G	1	0	3597.88	0	1	0.0892238	0.440921	Inf	Inf	0.0900817	1.93e-15	16.7475	Inf	Inf	1.02e-14	-0.00154825	0.000295698	-5.23592	-0.00221171	-0.000940109	-0.000414084	0.702443	0.00337731	207.989	0.695889	0.70934	0.0603381	0.702446	0.00337848	207.918	0.695889	0.709342	0.0161377	-0.00108756	0.000207893	-5.23133	-0.00154854	-0.000664437	-2.5e-05	0.701358	0.00338217	207.37
rpoB	759960	A	C	rpoC	764660	G	A	1	0	3223.94	0	1	0.0892238	0.440921	Inf	Inf	0.0900817	1.71e-16	18.0379	Inf	Inf	1.03e-15	-0.00165883	0.000302039	-5.49212	-0.00226705	-0.00105912	-0.000428641	0.70252	0.00341486	205.724	0.695857	0.70993	0.0624592	0.702521	0.00341612	205.649	0.695855	0.709932	0.0161394	-0.00116536	0.000212077	-5.495	-0.00158447	-0.00074678	-2.68e-05	0.701355	0.00342956	204.503
rpoB	759960	A	C	rpoC	766467	A	C	1	0	2457.59	0	1	0.0892238	0.440921	Inf	Inf	0.0900817	3.53e-20	22.5326	Inf	Inf	2.88e-19	-0.00204589	0.000338331	-6.04701	-0.00270943	-0.00138236	-0.000476121	0.702792	0.00335215	209.654	0.696213	0.709383	0.0693779	0.702791	0.00335328	209.583	0.696213	0.709384	0.0161456	-0.00143784	0.000238029	-6.04059	-0.00190309	-0.000968855	-3.3e-05	0.701353	0.00335736	208.9
rpoB	759960	A	C	rpoC	764724	T	C	1	0	2524.08	0	1	0.0892238	0.440921	Inf	Inf	0.0900817	3.12e-21	23.8061	Inf	Inf	3.12e-20	-0.00215648	0.000349413	-6.17173	-0.00287531	-0.00149287	-0.000488848	0.70287	0.00330642	212.578	0.696279	0.708921	0.0712322	0.702871	0.00330763	212.5	0.696279	0.708922	0.0161475	-0.00151573	0.000245864	-6.16491	-0.00201654	-0.00104796	-3.48e-05	0.701355	0.00331127	211.809
rpoB	759960	A	C	rpoC	764840	A	G	1	0	1224.91	0	1	0.0892238	0.440921	Inf	Inf	0.0900817	2.06e-43	51.0433	Inf	Inf	4.62e-42	-0.00447885	0.000483236	-9.26845	-0.00541914	-0.00353887	-0.000705326	0.704513	0.00335569	209.946	0.697766	0.711071	0.102777	0.70451	0.0033569	209.869	0.697764	0.711073	0.0161851	-0.00315541	0.000340759	-9.25996	-0.00382066	-0.00249058	-7.25e-05	0.701355	0.00336397	208.49
rpoB	759960	A	C	rpoC	764817	T	C	1	0	1032.63	0	1	0.0892238	0.440921	Inf	Inf	0.0900817	2.55e-45	36.6953	7947.33	209.887	7.64e-44	-0.00492122	0.000503243	-9.779	-0.00597186	-0.00389178	-0.000739503	0.693532	0.012225	56.7308	0.66364	0.709737	0.10603	0.704768	0.00336997	209.132	0.697833	0.711151	0.016191	-0.00341302	0.000355841	-9.59143	-0.00415706	-0.00269334	-7.84e-05	0.701355	0.0033913	206.81
rpoB	759960	A	C	rpoC	765462	A	G	1	0	854.357	0	1	0.0892238	0.440921	Inf	Inf	0.0900817	6.52e-61	72.9457	Inf	Inf	2.93e-59	-0.00630357	0.000593955	-10.6129	-0.00746446	-0.00518119	-0.000837525	0.705804	0.00337708	208.998	0.699329	0.712396	0.12204	0.705804	0.00337832	208.922	0.699328	0.712397	0.0162148	-0.00444908	0.000419872	-10.5963	-0.00524966	-0.00364961	-0.000102211	0.701355	0.00338351	207.286
rpoB	759960	A	C	rpoC	764817	T	G	1	0	301.37	0	1	0.0892238	0.440921	Inf	Inf	0.0900817	2.18e-154	72.7503	710.86	188.206	1.96e-152	-0.0169754	0.00093332	-18.1882	-0.0188192	-0.0152252	-0.00138185	0.700212	0.00735601	95.189	0.684158	0.71357	0.197614	0.713241	0.00349491	204.08	0.706523	0.72027	0.0163857	-0.0118864	0.000664599	-17.885	-0.0132234	-0.0105664	-0.000273073	0.701355	0.00351778	199.374
rpoB	760309	T	C	rpoC	764333	C	T	1	0	7669.87	0	1	1.49e-07	7.16878	Inf	Inf	5.54e-07	0.0892238	0.440921	Inf	Inf	0.0902263	-0.000110656	6.34e-05	-1.74498	-0.000276667	-5.53e-05	-0.000282034	0.701863	0.00341171	205.722	0.695183	0.708708	0.0161243	0.701859	0.00341045	205.797	0.695183	0.708708	0.0410964	-7.77e-05	4.45e-05	-1.74508	-0.000194546	-3.86e-05	-4.55e-06	0.701782	0.00341425	205.545
rpoB	760309	T	C	rpoC	764667	G	C	1	0	7669.87	0	1	1.49e-07	7.16878	Inf	Inf	5.54e-07	0.0892238	0.440921	Inf	Inf	0.0902263	-0.000110656	6.94e-05	-1.59335	-0.000276686	-5.53e-05	-0.000282034	0.701863	0.00331144	211.951	0.695552	0.708503	0.0161243	0.701859	0.00331011	212.035	0.695553	0.708503	0.0410964	-7.77e-05	4.88e-05	-1.59207	-0.000195061	-3.86e-05	-4.55e-06	0.701782	0.00331117	211.944
rpoB	760309	T	C	rpoC	764820	G	C	1	0	7669.87	0	1	1.49e-07	7.16878	Inf	Inf	5.54e-07	0.0892238	0.440921	Inf	Inf	0.0902263	-0.000110656	7.2e-05	-1.53653	-0.000299941	-5.53e-05	-0.000282034	0.701863	0.0034416	203.935	0.694695	0.708437	0.0161243	0.701859	0.00344027	204.013	0.694697	0.708435	0.0410964	-7.77e-05	5.06e-05	-1.53605	-0.0002102	-3.86e-05	-4.55e-06	0.701782	0.00344351	203.799
rpoB	760309	T	C	rpoC	764844	C	T	1	0	7669.87	0	1	1.49e-07	7.16878	Inf	Inf	5.54e-07	0.0892238	0.440921	Inf	Inf	0.0902263	-0.000110656	6.6e-05	-1.67591	-0.000276656	-5.53e-05	-0.000282034	0.701863	0.00323169	217.181	0.695391	0.708498	0.0161243	0.701859	0.00323053	217.258	0.695391	0.708498	0.0410964	-7.77e-05	4.63e-05	-1.67608	-0.000194189	-3.86e-05	-4.55e-06	0.701782	0.00323497	216.936
rpoB	760309	T	C	rpoC	764924	G	A	1	0	7669.87	0	1	1.49e-07	7.16878	Inf	Inf	5.54e-07	0.0892238	0.440921	Inf	Inf	0.0902263	-0.000110656	7.06e-05	-1.56726	-0.000276728	-5.53e-05	-0.000282034	0.701863	0.00344021	204.018	0.694904	0.70878	0.0161243	0.701859	0.00343911	204.082	0.694905	0.708779	0.0410964	-7.77e-05	4.96e-05	-1.56672	-0.00019496	-3.86e-05	-4.55e-06	0.701782	0.00344204	203.885
rpoB	760309	T	C	rpoC	765084	G	A	1	0	7669.87	0	1	1.49e-07	7.16878	Inf	Inf	5.54e-07	0.0892238	0.440921	Inf	Inf	0.0902263	-0.000110656	7.05e-05	-1.5697	-0.000276742	-5.53e-05	-0.000282034	0.701863	0.00346211	202.727	0.695184	0.709087	0.0161243	0.701859	0.00346092	202.795	0.695184	0.709086	0.0410964	-7.77e-05	4.96e-05	-1.56712	-0.000195434	-3.85e-05	-4.55e-06	0.701782	0.00345913	202.878
rpoB	760309	T	C	rpoC	765113	G	A	1	0	7669.87	0	1	1.49e-07	7.16878	Inf	Inf	5.54e-07	0.0892238	0.440921	Inf	Inf	0.0902263	-0.000110656	6.99e-05	-1.58417	-0.000276732	-5.53e-05	-0.000282034	0.701863	0.00338048	207.622	0.694999	0.708413	0.0161243	0.701859	0.00337918	207.701	0.694999	0.708409	0.0410964	-7.77e-05	4.91e-05	-1.58333	-0.000195142	-3.85e-05	-4.55e-06	0.701782	0.00337936	207.667
rpoB	760309	T	C	rpoC	765608	G	C	1	0	7669.87	0	1	1.49e-07	7.16878	Inf	Inf	5.54e-07	0.0892238	0.440921	Inf	Inf	0.0902263	-0.000110656	6.78e-05	-1.63166	-0.000276686	-5.53e-05	-0.000282034	0.701863	0.00336402	208.638	0.695105	0.708327	0.0161243	0.701859	0.00336282	208.711	0.695106	0.708326	0.0410964	-7.77e-05	4.76e-05	-1.63021	-0.000195424	-3.85e-05	-4.55e-06	0.701782	0.0033637	208.634
rpoB	760309	T	C	rpoC	765617	G	C	1	0	4040.37	0	1	1.49e-07	7.16878	Inf	Inf	5.54e-07	0.0892238	0.440921	Inf	Inf	0.0902263	-0.000110656	6.98e-05	-1.58627	-0.000276717	-5.53e-05	-0.000282034	0.701863	0.00340928	205.868	0.695341	0.708569	0.0161243	0.701859	0.00340809	205.939	0.695344	0.708565	0.0410964	-7.77e-05	4.9e-05	-1.58513	-0.000195769	-3.86e-05	-4.55e-06	0.701782	0.0034103	205.783
rpoB	760309	T	C	rpoC	765619	G	T	1	0	7669.87	0	1	1.49e-07	7.16878	Inf	Inf	5.54e-07	0.0892238	0.440921	Inf	Inf	0.0902263	-0.000110656	7.12e-05	-1.5551	-0.000331901	-5.53e-05	-0.000282034	0.701863	0.00350052	200.503	0.69478	0.708482	0.0161243	0.701859	0.00349929	200.572	0.694781	0.708482	0.0410964	-7.77e-05	5e-05	-1.55437	-0.000232161	-3.85e-05	-4.55e-06	0.701782	0.00349958	200.533
rpoB	760309	T	C	rpoC	765639	A	C	1	0	7669.87	0	1	1.49e-07	7.16878	Inf	Inf	5.54e-07	0.0892238	0.440921	Inf	Inf	0.0902263	-0.000110656	6.85e-05	-1.61646	-0.000276706	-5.53e-05	-0.000282034	0.701863	0.00346321	202.663	0.694811	0.708577	0.0161243	0.701859	0.00346199	202.733	0.694813	0.708577	0.0410964	-7.77e-05	4.81e-05	-1.61524	-0.000195764	-3.85e-05	-4.55e-06	0.701782	0.00346317	202.642
rpoB	760309	T	C	rpoC	766427	G	A	1	0	7669.87	0	1	1.49e-07	7.16878	Inf	Inf	5.54e-07	0.0892238	0.440921	Inf	Inf	0.0902263	-0.000110656	6.79e-05	-1.62991	-0.000276686	-5.53e-05	-0.000282034	0.701863	0.00345893	202.913	0.695079	0.708604	0.0161243	0.701859	0.00345764	202.988	0.695079	0.708604	0.0410964	-7.77e-05	4.76e-05	-1.63014	-0.000194593	-3.85e-05	-4.55e-06	0.701782	0.00345946	202.859
rpoB	760309	T	C	rpoC	766494	G	A	1	0	7669.87	0	1	1.49e-07	7.16878	Inf	Inf	5.54e-07	0.0892238	0.440921	Inf	Inf	0.0902263	-0.000110656	7.05e-05	-1.56906	-0.000276754	-5.53e-05	-0.000282034	0.701863	0.00347416	202.024	0.694997	0.708639	0.0161243	0.701859	0.0034729	202.096	0.694997	0.708636	0.0410964	-7.77e-05	4.95e-05	-1.56825	-0.000195354	-3.86e-05	-4.55e-06	0.701782	0.00347422	201.997
rpoB	760309	T	C	rpoC	766809	T	C	1	0	7669.87	0	1	1.49e-07	7.16878	Inf	Inf	5.54e-07	0.0892238	0.440921	Inf	Inf	0.0902263	-0.000110656	7.02e-05	-1.57548	-0.000276721	-5.53e-05	-0.000282034	0.701863	0.00338623	207.269	0.695063	0.708386	0.0161243	0.701859	0.00338503	207.342	0.695064	0.708386	0.0410964	-7.77e-05	4.94e-05	-1.5729	-0.000195345	-3.86e-05	-4.55e-06	0.701782	0.00338464	207.343
rpoB	760309	T	C	rpoC	764666	G	T	1	0	4040.37	0	1	1.49e-07	7.16878	Inf	Inf	5.54e-07	0.0266463	0.970269	Inf	Inf	0.0324076	-0.000165984	8.93e-05	-1.85936	-0.000387281	-5.53e-05	-0.000345428	0.701899	0.00342219	205.102	0.695076	0.708674	0.0197486	0.701898	0.00342114	205.165	0.695076	0.708672	0.0410986	-0.000116504	6.27e-05	-1.85932	-0.000271573	-3.86e-05	-6.82e-06	0.701781	0.0034225	205.049
rpoB	760309	T	C	rpoC	764666	G	C	1	0	4040.37	0	1	1.49e-07	7.16878	Inf	Inf	5.54e-07	0.0266463	0.970269	Inf	Inf	0.0324076	-0.000165984	9.32e-05	-1.78118	-0.000387318	-5.53e-05	-0.000345428	0.701899	0.00337398	208.033	0.695131	0.708508	0.0197486	0.701898	0.00337294	208.096	0.695131	0.708507	0.0410986	-0.000116504	6.54e-05	-1.78027	-0.00027261	-3.87e-05	-6.82e-06	0.701781	0.00337495	207.938
rpoB	760309	T	C	rpoC	764766	C	T	1	0	4040.37	0	1	1.49e-07	7.16878	Inf	Inf	5.54e-07	0.0266463	0.970269	Inf	Inf	0.0324076	-0.000165984	8.76e-05	-1.89455	-0.000387214	-5.53e-05	-0.000345428	0.701899	0.00332408	211.156	0.695358	0.708442	0.0197486	0.701898	0.00332304	211.222	0.695358	0.708441	0.0410986	-0.000116504	6.15e-05	-1.89417	-0.000270384	-3.87e-05	-6.82e-06	0.701781	0.00332716	210.925
rpoB	760309	T	C	rpoC	765065	C	G	1	0	4040.37	0	1	1.49e-07	7.16878	Inf	Inf	5.54e-07	0.0266463	0.970269	Inf	Inf	0.0324076	-0.000165984	9.42e-05	-1.76172	-0.000387361	-5.53e-05	-0.000345428	0.701899	0.00325055	215.932	0.69544	0.708242	0.0197486	0.701898	0.00324947	216.003	0.695441	0.708242	0.0410986	-0.000116504	6.62e-05	-1.75983	-0.000273179	-3.87e-05	-6.82e-06	0.701781	0.00324892	216.004
rpoB	760309	T	C	rpoC	765822	C	T	1	0	4040.37	0	1	1.49e-07	7.16878	Inf	Inf	5.54e-07	0.0266463	0.970269	Inf	Inf	0.0324076	-0.000165984	9e-05	-1.84504	-0.000387236	-5.53e-05	-0.000345428	0.701899	0.00339026	207.034	0.694841	0.708415	0.0197486	0.701898	0.00338928	207.094	0.694841	0.708415	0.0410986	-0.000116504	6.31e-05	-1.84504	-0.000270334	-3.87e-05	-6.82e-06	0.701781	0.00339238	206.87
rpoB	760309	T	C	rpoC	766023	T	C	1	0	4040.37	0	1	1.49e-07	7.16878	Inf	Inf	5.54e-07	0.0266463	0.970269	Inf	Inf	0.0324076	-0.000165984	8.74e-05	-1.89955	-0.000387198	-5.53e-05	-0.000345428	0.701899	0.00336388	208.658	0.695463	0.708545	0.0197486	0.701898	0.00336282	208.723	0.695463	0.708543	0.0410986	-0.000116504	6.14e-05	-1.89795	-0.000270064	-3.86e-05	-6.82e-06	0.701781	0.00336369	208.635
rpoB	760309	T	C	rpoC	766433	G	A	1	0	4040.37	0	1	1.49e-07	7.16878	Inf	Inf	5.54e-07	0.0266463	0.970269	Inf	Inf	0.0324076	-0.000165984	8.73e-05	-1.90152	-0.000387254	-5.53e-05	-0.000345428	0.701899	0.00340295	206.262	0.695396	0.70882	0.0197486	0.701898	0.00340188	206.327	0.695397	0.708819	0.0410986	-0.000116504	6.13e-05	-1.90047	-0.000271529	-3.86e-05	-6.82e-06	0.701781	0.00340382	206.175
rpoB	760309	T	C	rpoC	766804	A	T	1	0	4040.37	0	1	1.49e-07	7.16878	Inf	Inf	5.54e-07	0.0266463	0.970269	Inf	Inf	0.0324076	-0.000165984	9.23e-05	-1.79752	-0.000387351	-5.53e-05	-0.000345428	0.701899	0.00338987	207.058	0.695227	0.708361	0.0197486	0.701898	0.00338883	207.121	0.695227	0.70836	0.0410986	-0.000116504	6.49e-05	-1.79612	-0.000272438	-3.86e-05	-6.82e-06	0.701781	0.00339081	206.966
rpoB	760309	T	C	rpoC	766824	A	C	1	0	4040.37	0	1	1.49e-07	7.16878	Inf	Inf	5.54e-07	0.0266463	0.970269	Inf	Inf	0.0324076	-0.000165984	8.91e-05	-1.8619	-0.000387298	-5.53e-05	-0.000345428	0.701899	0.00357176	196.514	0.694426	0.709256	0.0197486	0.701898	0.00357076	196.568	0.694427	0.709252	0.0410986	-0.000116504	6.26e-05	-1.86141	-0.000272067	-3.86e-05	-6.82e-06	0.701781	0.00357434	196.339
rpoB	760309	T	C	rpoC	766620	AGCGGCT	GGCGGCT	1	0	4040.37	0	1	1.49e-07	7.16878	Inf	Inf	5.54e-07	0.0266463	0.970269	Inf	Inf	0.0324076	-0.000165984	9.12e-05	-1.82002	-0.000387296	-5.53e-05	-0.000345428	0.701899	0.00339254	206.895	0.694481	0.708042	0.0197486	0.701898	0.00339151	206.957	0.694481	0.708042	0.0410986	-0.000116504	6.4e-05	-1.82035	-0.000271192	-3.86e-05	-6.82e-06	0.701781	0.00339407	206.767
rpoB	760309	T	C	rpoC	765463	C	A	1	0	1724.39	0	1	1.49e-07	7.16878	Inf	Inf	5.54e-07	0.0302812	0.929466	461.637	9.3952	0.0363375	-0.000276641	0.000118073	-2.34295	-0.000498036	-5.53e-05	-0.000445971	0.501921	0.204215	2.4578	0.0358653	0.707226	0.0182305	0.701921	0.00337223	208.147	0.694865	0.708272	0.0410999	-0.000138852	7.61e-05	-1.82346	-0.000310046	-6.44e-06	-8.13e-06	0.701782	0.0033749	207.941
rpoB	760309	T	C	rpoC	764389	G	T	1	0	2401.94	0	1	1.49e-07	7.16878	Inf	Inf	5.54e-07	0.00795674	1.55019	Inf	Inf	0.0113668	-0.000221313	0.00010853	-2.03919	-0.000497881	-5.53e-05	-0.000398878	0.701941	0.00329829	212.82	0.695376	0.708416	0.0228044	0.701938	0.00329737	212.878	0.695378	0.708414	0.0411009	-0.000155348	7.63e-05	-2.03732	-0.000347696	-3.87e-05	-9.1e-06	0.701783	0.00329506	212.981
rpoB	760309	T	C	rpoC	764532	G	C	1	0	2401.94	0	1	1.49e-07	7.16878	Inf	Inf	5.54e-07	0.00795674	1.55019	Inf	Inf	0.0113668	-0.000221313	0.000110351	-2.00554	-0.000497892	-5.53e-05	-0.000398878	0.701941	0.00345053	203.43	0.694879	0.708794	0.0228044	0.701938	0.00344963	203.482	0.694879	0.708794	0.0411009	-0.000155348	7.75e-05	-2.00503	-0.00034766	-3.87e-05	-9.1e-06	0.701783	0.00345234	203.277
rpoB	760309	T	C	rpoC	764693	G	T	1	0	2401.94	0	1	1.49e-07	7.16878	Inf	Inf	5.54e-07	0.00795674	1.55019	Inf	Inf	0.0113668	-0.000221313	0.000108763	-2.03482	-0.000442747	-5.53e-05	-0.000398878	0.701941	0.00356538	196.877	0.695102	0.708979	0.0228044	0.701938	0.00356451	196.924	0.695102	0.708979	0.0411009	-0.000155348	7.64e-05	-2.0337	-0.000312108	-3.88e-05	-9.1e-06	0.701783	0.00356973	196.592
rpoB	760309	T	C	rpoC	764822	G	C	1	0	2401.94	0	1	1.49e-07	7.16878	Inf	Inf	5.54e-07	0.00795674	1.55019	Inf	Inf	0.0113668	-0.000221313	0.000105003	-2.10768	-0.000442772	-5.53e-05	-0.000398878	0.701941	0.003252	215.849	0.695165	0.708508	0.0228044	0.701938	0.003251	215.915	0.695166	0.708508	0.0411009	-0.000155348	7.37e-05	-2.10866	-0.000312289	-3.88e-05	-9.1e-06	0.701783	0.00325592	215.541
rpoB	760309	T	C	rpoC	764832	A	G	1	0	2401.94	0	1	1.49e-07	7.16878	Inf	Inf	5.54e-07	0.00795674	1.55019	Inf	Inf	0.0113668	-0.000221313	0.000110247	-2.00743	-0.000497787	-5.53e-05	-0.000398878	0.701941	0.00329202	213.225	0.695768	0.708852	0.0228044	0.701938	0.00329106	213.286	0.695769	0.70885	0.0411009	-0.000155348	7.75e-05	-2.00546	-0.000347598	-3.87e-05	-9.1e-06	0.701783	0.00329143	213.215
rpoB	760309	T	C	rpoC	765863	A	G	1	0	2401.94	0	1	1.49e-07	7.16878	Inf	Inf	5.54e-07	0.00795674	1.55019	Inf	Inf	0.0113668	-0.000221313	0.000106964	-2.06903	-0.000442684	-5.53e-05	-0.000398878	0.701941	0.00339361	206.842	0.695417	0.708335	0.0228044	0.701938	0.00339263	206.901	0.695421	0.708334	0.0411009	-0.000155348	7.51e-05	-2.0674	-0.000312309	-3.88e-05	-9.1e-06	0.701783	0.00339456	206.737
rpoB	760309	T	C	rpoC	766485	T	G	1	0	1724.39	0	1	1.49e-07	7.16878	Inf	Inf	5.54e-07	0.00795674	1.55019	Inf	Inf	0.0113668	-0.000221313	0.00010898	-2.03077	-0.000442791	-5.53e-05	-0.000398878	0.701941	0.00335023	209.52	0.695063	0.708297	0.0228044	0.701938	0.0033493	209.577	0.695064	0.708296	0.0411009	-0.000155348	7.66e-05	-2.02917	-0.000312644	-3.87e-05	-9.1e-06	0.701783	0.00335134	209.404
rpoB	760309	T	C	rpoC	766740	T	G	1	0	2401.94	0	1	1.49e-07	7.16878	Inf	Inf	5.54e-07	0.00795674	1.55019	Inf	Inf	0.0113668	-0.000221313	0.000106534	-2.07739	-0.000442723	-5.53e-05	-0.000398878	0.701941	0.00338948	207.094	0.695329	0.708643	0.0228044	0.701938	0.00338849	207.154	0.695331	0.708642	0.0411009	-0.000155348	7.48e-05	-2.07733	-0.000312633	-3.87e-05	-9.1e-06	0.701783	0.003392	206.894
rpoB	760309	T	C	rpoC	764944	C	A	1	0	1349.74	0	1	1.49e-07	7.16878	Inf	Inf	5.54e-07	0.0107078	1.31389	554.077	11.7427	0.0150578	-0.000331969	0.000130739	-2.53916	-0.00060868	-0.00011065	-0.00048855	0.535293	0.17037	3.14195	0.196552	0.707433	0.0212977	0.701959	0.00349018	201.124	0.695115	0.708989	0.0411022	-0.0001777	8.46e-05	-2.09924	-0.000374801	-2.86e-05	-1.04e-05	0.701781	0.003487	201.256
rpoB	760309	T	C	rpoC	764573	C	T	1	0	1724.39	0	1	1.49e-07	7.16878	Inf	Inf	5.54e-07	0.00237563	2.15222	Inf	Inf	0.00388739	-0.00027664	0.000119556	-2.3139	-0.000553128	-5.53e-05	-0.000445971	0.701977	0.00352426	199.184	0.695064	0.708758	0.0254968	0.701975	0.00352344	199.23	0.695065	0.708758	0.0411031	-0.000194195	8.39e-05	-2.31323	-0.000385338	-3.91e-05	-1.14e-05	0.701781	0.00352747	198.947
rpoB	760309	T	C	rpoC	764660	G	C	1	0	1724.39	0	1	1.49e-07	7.16878	Inf	Inf	5.54e-07	0.00237563	2.15222	Inf	Inf	0.00388739	-0.00027664	0.000116804	-2.36841	-0.000553194	-5.53e-05	-0.000445971	0.701977	0.00348601	201.37	0.694982	0.709068	0.0254968	0.701975	0.00348527	201.412	0.694983	0.709068	0.0411031	-0.000194195	8.2e-05	-2.36694	-0.000386782	-3.91e-05	-1.14e-05	0.701781	0.00348839	201.176
rpoB	760309	T	C	rpoC	764674	G	T	1	0	1349.74	0	1	1.49e-07	7.16878	Inf	Inf	5.54e-07	0.000709193	2.76586	Inf	Inf	0.00120429	-0.000331969	0.000134592	-2.46649	-0.000608643	-0.000110632	-0.000488551	0.702018	0.00329811	212.855	0.69568	0.708855	0.0279312	0.702015	0.00329729	212.906	0.695683	0.708855	0.0411054	-0.000233048	9.45e-05	-2.46498	-0.000428774	-7.73e-05	-1.36e-05	0.701782	0.00329976	212.677
rpoB	760309	T	C	rpoC	766699	G	T	1	0	1349.74	0	1	1.49e-07	7.16878	Inf	Inf	5.54e-07	0.000709193	2.76586	Inf	Inf	0.00120429	-0.000331969	0.00013377	-2.48164	-0.000608677	-0.000110638	-0.000488551	0.702018	0.00329364	213.144	0.695417	0.708371	0.0279312	0.702015	0.00329284	213.195	0.695417	0.708371	0.0411054	-0.000233048	9.39e-05	-2.48088	-0.000427829	-7.73e-05	-1.36e-05	0.701782	0.00329443	213.021
rpoB	760309	T	C	rpoC	764936	C	G	1	0	1051.88	0	1	1.49e-07	7.16878	Inf	Inf	5.54e-07	0.000211687	3.38623	Inf	Inf	0.000381037	-0.000387297	0.000146649	-2.64097	-0.000719105	-0.000110674	-0.000527709	0.702054	0.00330783	212.24	0.696026	0.708616	0.0301699	0.702054	0.00330709	212.287	0.696026	0.708616	0.0411077	-0.000271903	0.000102964	-2.64077	-0.000498722	-7.8e-05	-1.59e-05	0.701782	0.00331264	211.85
rpoB	760309	T	C	rpoC	765050	T	C	1	0	1051.88	0	1	1.49e-07	7.16878	Inf	Inf	5.54e-07	0.000211687	3.38623	Inf	Inf	0.000381037	-0.000387297	0.000143348	-2.70179	-0.000719104	-0.000165938	-0.000527709	0.702054	0.0033906	207.059	0.695179	0.708575	0.0301699	0.702054	0.00338995	207.098	0.69518	0.708575	0.0411077	-0.000271903	0.000100637	-2.70182	-0.000502112	-0.000115621	-1.59e-05	0.701782	0.00339275	206.848
rpoB	760309	T	C	rpoC	765618	A	G	1	0	1051.88	0	1	1.49e-07	7.16878	Inf	Inf	5.54e-07	0.000211687	3.38623	Inf	Inf	0.000381037	-0.000387297	0.000149693	-2.58727	-0.000719266	-0.00011068	-0.000527709	0.702054	0.00352579	199.119	0.694913	0.708976	0.0301699	0.702054	0.00352519	199.154	0.694913	0.708974	0.0411077	-0.000271903	0.000105183	-2.58505	-0.000504728	-7.81e-05	-1.59e-05	0.701782	0.00352444	199.119
rpoB	760309	T	C	rpoC	766203	G	T	1	0	1051.88	0	1	1.49e-07	7.16878	Inf	Inf	5.54e-07	0.000211687	3.38623	Inf	Inf	0.000381037	-0.000387297	0.000152617	-2.53771	-0.000719266	-0.000110656	-0.000527709	0.702054	0.00334352	209.974	0.695444	0.708556	0.0301699	0.702054	0.00334287	210.015	0.695444	0.708556	0.0411077	-0.000271903	0.000107209	-2.5362	-0.000504512	-7.77e-05	-1.59e-05	0.701782	0.00334565	209.759
rpoB	760309	T	C	rpoC	766487	C	A	1	0	781.972	0	1	1.49e-07	7.16878	Inf	Inf	5.54e-07	0.000211687	3.38623	Inf	Inf	0.000381037	-0.000387297	0.000144884	-2.67315	-0.000664047	-0.000110687	-0.000527709	0.702054	0.00331627	211.7	0.695151	0.70836	0.0301699	0.702054	0.00331556	211.745	0.695152	0.708357	0.0411077	-0.000271903	0.000101775	-2.67162	-0.000469447	-7.8e-05	-1.59e-05	0.701782	0.00331935	211.422
rpoB	760309	T	C	rpoC	764931	C	A	1	0	640.368	0	1	1.49e-07	7.16878	Inf	Inf	5.54e-07	0.000417779	2.52002	831.113	18.8054	0.000737258	-0.000497953	0.000175589	-2.8359	-0.000885299	-0.000221263	-0.000598398	0.590964	0.113267	5.21744	0.326063	0.707263	0.0287947	0.702077	0.00329936	212.792	0.695811	0.708449	0.0411091	-0.000294272	0.00011844	-2.48457	-0.000546563	-0.000100271	-1.72e-05	0.701783	0.00330572	212.294
rpoB	760309	T	C	rpoC	764942	C	A	1	0	926.746	0	1	1.49e-07	7.16878	Inf	Inf	5.54e-07	6.32e-05	4.01084	Inf	Inf	0.000129228	-0.000442625	0.000158626	-2.79038	-0.000774551	-0.000165966	-0.000564161	0.702093	0.00325235	215.873	0.695228	0.70818	0.0322538	0.702094	0.00325175	215.913	0.69523	0.708179	0.0411101	-0.000310764	0.000111451	-2.78835	-0.000543978	-0.000116333	-1.82e-05	0.701784	0.00325284	215.745
rpoB	760309	T	C	rpoC	765570	C	G	1	0	926.746	0	1	1.49e-07	7.16878	Inf	Inf	5.54e-07	6.32e-05	4.01084	Inf	Inf	0.000129228	-0.000442625	0.000150688	-2.93737	-0.000774592	-0.000165994	-0.000564161	0.702093	0.00347757	201.892	0.695159	0.709147	0.0322538	0.702094	0.00347705	201.923	0.69516	0.709147	0.0411101	-0.000310764	0.000105913	-2.93414	-0.000543352	-0.000116354	-1.82e-05	0.701784	0.00347852	201.748
rpoB	760309	T	C	rpoC	765612	A	C	1	0	781.972	0	1	1.49e-07	7.16878	Inf	Inf	5.54e-07	6.32e-05	4.01084	Inf	Inf	0.000129228	-0.000442625	0.000153318	-2.88698	-0.000774378	-0.000165984	-0.000564161	0.702093	0.00340328	206.299	0.6955	0.708664	0.0322538	0.702094	0.00340265	206.337	0.6955	0.708663	0.0411101	-0.000310764	0.000107742	-2.88435	-0.00053958	-0.000116835	-1.82e-05	0.701784	0.00340395	206.167
rpoB	760309	T	C	rpoC	765842	A	G	1	0	926.746	0	1	1.49e-07	7.16878	Inf	Inf	5.54e-07	6.32e-05	4.01084	Inf	Inf	0.000129228	-0.000442625	0.00015705	-2.81837	-0.000773109	-0.000165966	-0.000564161	0.702093	0.00334308	210.014	0.695888	0.708688	0.0322538	0.702094	0.00334251	210.05	0.695889	0.708686	0.0411101	-0.000310764	0.000110347	-2.81625	-0.000537847	-0.000116215	-1.82e-05	0.701784	0.00334451	209.831
rpoB	760309	T	C	rpoC	765860	T	C	1	0	926.746	0	1	1.49e-07	7.16878	Inf	Inf	5.54e-07	6.32e-05	4.01084	Inf	Inf	0.000129228	-0.000442625	0.000157327	-2.8134	-0.000774637	-0.000165966	-0.000564161	0.702093	0.00344484	203.81	0.695105	0.70887	0.0322538	0.702094	0.00344432	203.841	0.695106	0.708869	0.0411101	-0.000310764	0.00011057	-2.81057	-0.000544439	-0.000116061	-1.82e-05	0.701784	0.00344278	203.842
rpoB	760309	T	C	rpoC	766466	G	A	1	0	926.746	0	1	1.49e-07	7.16878	Inf	Inf	5.54e-07	6.32e-05	4.01084	Inf	Inf	0.000129228	-0.000442625	0.000158091	-2.79981	-0.000774722	-0.000165966	-0.000564161	0.702093	0.00347869	201.827	0.695521	0.708965	0.0322538	0.702094	0.00347811	201.861	0.695522	0.708963	0.0411101	-0.000310764	0.000111035	-2.79881	-0.000546986	-0.000116484	-1.82e-05	0.701784	0.00348358	201.455
rpoB	760309	T	C	rpoC	765804	C	T	1	0	697.441	0	1	1.49e-07	7.16878	Inf	Inf	5.54e-07	0.000137904	2.93065	923.358	21.1594	0.000275809	-0.000553281	0.000174692	-3.16719	-0.000938875	-0.000221374	-0.000630785	0.602114	0.0989201	6.08687	0.368528	0.707061	0.0309241	0.702115	0.00319107	220.025	0.69585	0.70855	0.0411113	-0.000333138	0.000116679	-2.85516	-0.000582236	-0.000123814	-1.95e-05	0.701782	0.00319827	219.425
rpoB	760309	T	C	rpoC	764670	C	G	1	0	781.972	0	1	1.49e-07	7.16878	Inf	Inf	5.54e-07	1.89e-05	4.63879	Inf	Inf	4.47e-05	-0.000497953	0.000173977	-2.86217	-0.000885148	-0.000166012	-0.000598399	0.702132	0.0033398	210.232	0.695341	0.708226	0.0342113	0.702131	0.00333935	210.26	0.695341	0.708226	0.0411123	-0.000349628	0.000122293	-2.85893	-0.000619449	-0.000117358	-2.05e-05	0.701781	0.00333469	210.449
rpoB	760309	T	C	rpoC	765609	A	C	1	0	781.972	0	1	1.49e-07	7.16878	Inf	Inf	5.54e-07	1.89e-05	4.63879	Inf	Inf	4.47e-05	-0.000497953	0.000162004	-3.07371	-0.000829921	-0.000221252	-0.000598399	0.702132	0.00339754	206.659	0.695561	0.708753	0.0342113	0.702131	0.00339712	206.684	0.69556	0.708753	0.0411123	-0.000349628	0.00011378	-3.07285	-0.000583933	-0.000154425	-2.05e-05	0.701781	0.00340187	206.293
rpoB	760309	T	C	rpoC	766744	G	C	1	0	781.972	0	1	1.49e-07	7.16878	Inf	Inf	5.54e-07	1.89e-05	4.63879	Inf	Inf	4.47e-05	-0.000497953	0.000170362	-2.92291	-0.00088515	-0.000221239	-0.000598399	0.702132	0.00326028	215.359	0.695303	0.708703	0.0342113	0.702131	0.00325984	215.388	0.695303	0.708702	0.0411123	-0.000349628	0.000119668	-2.92166	-0.000620926	-0.000154567	-2.05e-05	0.701781	0.00326206	215.135
rpoB	760309	T	C	rpoC	764651	T	G	1	0	697.441	0	1	1.49e-07	7.16878	Inf	Inf	5.54e-07	5.63e-06	5.26862	Inf	Inf	1.49e-05	-0.000553281	0.000173714	-3.18501	-0.000940474	-0.000221313	-0.000630785	0.702171	0.003244	216.452	0.695907	0.708625	0.0360629	0.70217	0.00324362	216.478	0.695907	0.708623	0.0411146	-0.000388498	0.000122095	-3.18192	-0.000659887	-0.000155193	-2.27e-05	0.701782	0.00324182	216.477
rpoB	760309	T	C	rpoC	764918	G	T	1	0	697.441	0	1	1.49e-07	7.16878	Inf	Inf	5.54e-07	5.63e-06	5.26862	Inf	Inf	1.49e-05	-0.000553281	0.000175509	-3.15244	-0.000940371	-0.000221349	-0.000630785	0.702171	0.00339106	207.065	0.69543	0.708759	0.0360629	0.70217	0.00339069	207.088	0.695429	0.708759	0.0411146	-0.000388498	0.000123387	-3.14862	-0.000656843	-0.00015587	-2.27e-05	0.701782	0.00338955	207.043
rpoB	760309	T	C	rpoC	764918	G	C	1	0	640.368	0	1	1.49e-07	7.16878	Inf	Inf	5.54e-07	5.63e-06	5.26862	Inf	Inf	1.49e-05	-0.000553281	0.000178795	-3.0945	-0.000940577	-0.000276549	-0.000630785	0.702171	0.00345691	203.121	0.695849	0.709159	0.0360629	0.70217	0.00345659	203.139	0.695849	0.709159	0.0411146	-0.000388498	0.000125515	-3.09522	-0.000661234	-0.00019247	-2.27e-05	0.701782	0.00346292	202.656
rpoB	760309	T	C	rpoC	766022	A	G	1	0	697.441	0	1	1.49e-07	7.16878	Inf	Inf	5.54e-07	5.63e-06	5.26862	Inf	Inf	1.49e-05	-0.000553281	0.000179345	-3.08501	-0.00094063	-0.000221325	-0.000630785	0.702171	0.00360414	194.824	0.695133	0.70894	0.0360629	0.70217	0.0036037	194.847	0.695134	0.708939	0.0411146	-0.000388498	0.000125956	-3.08439	-0.000661558	-0.000155809	-2.27e-05	0.701782	0.00360719	194.551
rpoB	760309	T	C	rpoC	765678	G	A	1	0	565.491	0	1	1.49e-07	7.16878	Inf	Inf	5.54e-07	1.46e-05	3.75856	1107.69	25.8703	3.76e-05	-0.000663937	0.000189721	-3.49955	-0.00105117	-0.000331859	-0.000691029	0.618859	0.0861638	7.18235	0.418674	0.707407	0.0348157	0.702192	0.00341951	205.349	0.69563	0.708947	0.0411158	-0.000410883	0.000128881	-3.18808	-0.000687239	-0.000163372	-2.41e-05	0.701781	0.00342736	204.758
rpoB	760309	T	C	rpoC	764714	C	G	1	0	565.491	0	1	1.49e-07	7.16878	Inf	Inf	5.54e-07	1.68e-06	5.90075	Inf	Inf	5.03e-06	-0.000608609	0.000182013	-3.34377	-0.000996014	-0.000276686	-0.000661591	0.702209	0.00341671	205.522	0.69501	0.708801	0.0378241	0.702209	0.0034165	205.534	0.69501	0.708802	0.0411168	-0.000427371	0.000127883	-3.34188	-0.000701344	-0.000194921	-2.5e-05	0.701781	0.00341709	205.374
rpoB	760309	T	C	rpoC	764724	T	G	1	0	521.444	0	1	1.49e-07	7.16878	Inf	Inf	5.54e-07	1.68e-06	5.90075	Inf	Inf	5.03e-06	-0.000608609	0.000182953	-3.32659	-0.00099574	-0.00027661	-0.000661591	0.702209	0.00334622	209.852	0.69593	0.708419	0.0378241	0.702209	0.00334599	209.866	0.695931	0.708418	0.0411168	-0.000427371	0.000128498	-3.32591	-0.000697991	-0.000194077	-2.5e-05	0.701781	0.00335306	209.296
rpoB	760309	T	C	rpoC	764888	T	G	1	0	640.368	0	1	1.49e-07	7.16878	Inf	Inf	5.54e-07	1.68e-06	5.90075	Inf	Inf	5.03e-06	-0.000608609	0.000181334	-3.35629	-0.000995962	-0.000276748	-0.000661591	0.702209	0.00330111	212.719	0.695512	0.708278	0.0378241	0.702209	0.00330092	212.731	0.695513	0.708278	0.0411168	-0.000427371	0.000127461	-3.35294	-0.00070177	-0.000195266	-2.5e-05	0.701781	0.00330042	212.634
rpoB	760309	T	C	rpoC	766488	C	T	1	0	640.368	0	1	1.49e-07	7.16878	Inf	Inf	5.54e-07	1.68e-06	5.90075	Inf	Inf	5.03e-06	-0.000608609	0.000186787	-3.25831	-0.000995958	-0.000276671	-0.000661591	0.702209	0.003338	210.368	0.69561	0.708765	0.0378241	0.702209	0.00333775	210.384	0.695611	0.708765	0.0411168	-0.000427371	0.000131242	-3.25637	-0.000700566	-0.000194254	-2.5e-05	0.701781	0.00333722	210.29
rpoB	760309	T	C	rpoC	767123	G	A	1	0	565.491	0	1	1.49e-07	7.16878	Inf	Inf	5.54e-07	5.01e-07	6.53364	Inf	Inf	1.73e-06	-0.000663937	0.000188306	-3.52584	-0.00105175	-0.00033195	-0.000691029	0.702248	0.00343032	204.718	0.695003	0.709144	0.0395071	0.702248	0.00343024	204.723	0.695003	0.709145	0.0411191	-0.000466249	0.00013244	-3.52045	-0.000745466	-0.000232901	-2.73e-05	0.701781	0.00342675	204.795
rpoB	760309	T	C	rpoC	764363	G	T	1	0	418.367	0	1	1.49e-07	7.16878	Inf	Inf	5.54e-07	4.82e-07	5.01001	1383.75	32.9436	1.73e-06	-0.000829923	0.000223577	-3.71203	-0.0013278	-0.0004426	-0.000772658	0.635641	0.0700254	9.0773	0.468805	0.70825	0.0399775	0.702311	0.00350082	200.613	0.695101	0.709072	0.0411228	-0.000527533	0.000152631	-3.45626	-0.00084457	-0.000254727	-3.09e-05	0.701783	0.00350832	200.034
rpoB	760309	T	C	rpoC	766485	T	C	1	0	449.162	0	1	1.49e-07	7.16878	Inf	Inf	5.54e-07	4.45e-08	7.80291	Inf	Inf	1.74e-07	-0.000774593	0.000215441	-3.59539	-0.00121762	-0.000387275	-0.000746437	0.702326	0.00338767	207.318	0.695787	0.708659	0.0426749	0.702324	0.00338778	207.311	0.695787	0.708659	0.0411236	-0.000544016	0.000151503	-3.5908	-0.000856491	-0.000271751	-3.19e-05	0.70178	0.00338613	207.251
rpoB	760309	T	C	rpoC	766487	C	G	1	0	483.83	0	1	1.49e-07	7.16878	Inf	Inf	5.54e-07	4.45e-08	7.80291	Inf	Inf	1.74e-07	-0.000774593	0.000198825	-3.89585	-0.00116234	-0.000387297	-0.000746437	0.702326	0.00336142	208.937	0.695695	0.708438	0.0426749	0.702324	0.0033615	208.932	0.695695	0.708434	0.0411236	-0.000544016	0.000139786	-3.89177	-0.000823885	-0.000272871	-3.19e-05	0.70178	0.00336426	208.599
rpoB	760309	T	C	rpoC	764925	G	A	1	0	386.467	0	1	1.49e-07	7.16878	Inf	Inf	5.54e-07	4.84e-08	5.84832	1567.49	37.6637	1.82e-07	-0.000940577	0.000224722	-4.18552	-0.0013832	-0.000498036	-0.000822602	0.643562	0.0589669	10.914	0.516821	0.707849	0.0430872	0.702387	0.00347826	201.936	0.695635	0.709301	0.0411272	-0.00060532	0.000152021	-3.98183	-0.000905273	-0.000308024	-3.54e-05	0.701781	0.00348285	201.497
rpoB	760309	T	C	rpoC	764363	G	A	1	0	386.467	0	1	1.49e-07	7.16878	Inf	Inf	5.54e-07	1.18e-09	9.71128	Inf	Inf	5.06e-09	-0.000940577	0.000222013	-4.23659	-0.00138335	-0.000499649	-0.000822602	0.702442	0.0035034	200.503	0.695638	0.709207	0.0470293	0.702442	0.00350376	200.483	0.695637	0.709207	0.0411305	-0.000660701	0.000156044	-4.23408	-0.000973273	-0.000351659	-3.87e-05	0.701781	0.00350435	200.26
rpoB	760309	T	C	rpoC	764666	G	A	1	0	362.991	0	1	1.49e-07	7.16878	Inf	Inf	5.54e-07	1.18e-09	9.71128	Inf	Inf	5.06e-09	-0.000940577	0.000225633	-4.16862	-0.00132839	-0.000497928	-0.000822602	0.702442	0.00327269	214.638	0.695681	0.708515	0.0470293	0.702442	0.00327306	214.613	0.695679	0.708515	0.0411305	-0.000660701	0.000158606	-4.16569	-0.000941093	-0.000349848	-3.87e-05	0.701781	0.00327182	214.493
rpoB	760309	T	C	rpoC	764616	A	G	1	0	323.765	0	1	1.49e-07	7.16878	Inf	Inf	5.54e-07	3.12e-11	11.6262	Inf	Inf	1.48e-10	-0.00110656	0.000245406	-4.50911	-0.00160469	-0.000663826	-0.000892311	0.702558	0.00339227	207.105	0.69579	0.709055	0.0510146	0.702559	0.00339273	207.078	0.69579	0.709057	0.0411373	-0.000777424	0.000172547	-4.50559	-0.00113114	-0.000463874	-4.55e-05	0.701782	0.0033982	206.516
rpoB	760309	T	C	rpoC	764822	G	T	1	0	255.25	0	1	1.49e-07	7.16878	Inf	Inf	5.54e-07	2.46e-13	14.1879	Inf	Inf	1.23e-12	-0.00132787	0.000280162	-4.73967	-0.00193594	-0.000829785	-0.000977586	0.702715	0.00328556	213.88	0.696207	0.709108	0.05589	0.702713	0.00328608	213.845	0.696206	0.709108	0.0411464	-0.000933116	0.000196882	-4.73948	-0.00136293	-0.000581283	-5.46e-05	0.70178	0.00329554	212.949
rpoB	760309	T	C	rpoC	764703	A	G	1	0	218.413	0	1	1.49e-07	7.16878	Inf	Inf	5.54e-07	1.93e-15	16.7475	Inf	Inf	1.02e-14	-0.00154919	0.000291358	-5.31712	-0.00210305	-0.000995687	-0.00105603	0.70287	0.00335178	209.701	0.69612	0.709549	0.0603747	0.702869	0.00335228	209.669	0.696119	0.70955	0.0411555	-0.00108888	0.000205021	-5.31104	-0.00148811	-0.000697612	-6.38e-05	0.70178	0.00335458	209.201
rpoB	760309	T	C	rpoC	764660	G	A	1	0	197.065	0	1	1.49e-07	7.16878	Inf	Inf	5.54e-07	1.71e-16	18.0379	Inf	Inf	1.03e-15	-0.00165984	0.000292182	-5.68086	-0.00226981	-0.00110687	-0.00109316	0.702948	0.00345795	203.285	0.696094	0.709384	0.0624973	0.702949	0.00345843	203.257	0.696093	0.709384	0.0411601	-0.00116678	0.000206074	-5.66197	-0.00161208	-0.000781024	-6.83e-05	0.701782	0.00344354	203.797
rpoB	760309	T	C	rpoC	766487	C	T	1	0	184.993	0	1	1.49e-07	7.16878	Inf	Inf	5.54e-07	3.56e-16	12.6182	3027	75.3917	2e-15	-0.00182583	0.000307805	-5.93177	-0.00243511	-0.00121749	-0.00114661	0.672707	0.0308561	21.8014	0.601785	0.708245	0.0627226	0.70301	0.00348923	201.48	0.695975	0.709847	0.0411637	-0.00122825	0.000214903	-5.71536	-0.00166044	-0.00079801	-7.19e-05	0.701781	0.00349382	200.864
rpoB	760309	T	C	rpoC	764363	G	C	1	0	179.491	0	1	1.49e-07	7.16878	Inf	Inf	5.54e-07	1.34e-18	20.5991	Inf	Inf	8.62e-18	-0.00188115	0.000320506	-5.86933	-0.0025429	-0.00127227	-0.00116388	0.703104	0.00335191	209.762	0.696323	0.709479	0.0665408	0.703103	0.0033523	209.738	0.696323	0.709479	0.0411692	-0.00132265	0.00022562	-5.86227	-0.00177926	-0.000892159	-7.74e-05	0.701781	0.00335139	209.4
rpoB	760309	T	C	rpoC	764819	T	G	1	0	179.491	0	1	1.49e-07	7.16878	Inf	Inf	5.54e-07	1.34e-18	20.5991	Inf	Inf	8.62e-18	-0.00188115	0.000327543	-5.74324	-0.00254453	-0.00127262	-0.00116388	0.703104	0.0033748	208.34	0.696694	0.710218	0.0665408	0.703103	0.00337526	208.311	0.696694	0.710219	0.0411692	-0.00132265	0.000230436	-5.73975	-0.00178129	-0.000894747	-7.74e-05	0.701781	0.00338017	207.617
rpoB	760309	T	C	rpoC	764822	G	A	1	0	164.77	0	1	1.49e-07	7.16878	Inf	Inf	5.54e-07	1.19e-19	21.8891	Inf	Inf	8.89e-19	-0.00199181	0.000332858	-5.98397	-0.00271077	-0.00138305	-0.00119769	0.703182	0.0032231	218.17	0.696776	0.709175	0.0684738	0.703183	0.00322351	218.142	0.696776	0.709176	0.0411738	-0.00140061	0.00023375	-5.99191	-0.00189575	-0.000972684	-8.2e-05	0.701782	0.0032433	216.379
rpoB	760309	T	C	rpoC	766467	A	C	1	0	152.652	0	1	1.49e-07	7.16878	Inf	Inf	5.54e-07	3.53e-20	22.5326	Inf	Inf	2.88e-19	-0.00204714	0.000333235	-6.14324	-0.00271047	-0.00138328	-0.00121425	0.703221	0.0032871	213.934	0.696804	0.709672	0.0694202	0.703223	0.00328753	213.906	0.696804	0.709672	0.0411762	-0.00143959	0.000234465	-6.13991	-0.00189995	-0.000975051	-8.43e-05	0.701784	0.00328972	213.326
rpoB	760309	T	C	rpoC	764724	T	C	1	0	156.691	0	1	1.49e-07	7.16878	Inf	Inf	5.54e-07	3.12e-21	23.8061	Inf	Inf	3.12e-20	-0.0021578	0.000359768	-5.99775	-0.00293006	-0.00149361	-0.0012467	0.703299	0.00352668	199.422	0.696226	0.710341	0.0712757	0.703299	0.00352711	199.398	0.696225	0.710342	0.0411807	-0.00151758	0.000253657	-5.98279	-0.00204938	-0.00104674	-8.89e-05	0.701782	0.00351539	199.631
rpoB	760309	T	C	rpoC	764948	T	G	1	0	152.652	0	1	1.49e-07	7.16878	Inf	Inf	5.54e-07	2.7e-20	16.0162	3748.75	94.4481	2.43e-19	-0.00226845	0.000356973	-6.35469	-0.00304338	-0.00160461	-0.00127834	0.678932	0.0246589	27.5329	0.619598	0.708026	0.0705444	0.703322	0.00336201	209.197	0.69649	0.709878	0.041182	-0.00154012	0.000249425	-6.17469	-0.00205993	-0.00108519	-9.02e-05	0.701782	0.00336729	208.412
rpoB	760309	T	C	rpoC	766488	C	G	1	0	132.276	0	1	1.49e-07	7.16878	Inf	Inf	5.54e-07	1.89e-25	28.9748	Inf	Inf	2.13e-24	-0.00260042	0.000389154	-6.68224	-0.00337595	-0.00182574	-0.00136891	0.703611	0.00331068	212.528	0.697366	0.71033	0.0782626	0.703612	0.00331108	212.503	0.697366	0.71033	0.041199	-0.00182969	0.000274351	-6.66914	-0.00238744	-0.00128272	-0.000107135	0.701782	0.00330749	212.18
rpoB	760309	T	C	rpoC	764916	T	C	1	0	121.349	0	1	1.49e-07	7.16878	Inf	Inf	5.54e-07	1.47e-27	31.5609	Inf	Inf	1.89e-26	-0.00282174	0.000412905	-6.83387	-0.00365345	-0.00204908	-0.00142613	0.703767	0.00330881	212.695	0.69689	0.710014	0.081534	0.703769	0.00330922	212.669	0.69689	0.710014	0.0412081	-0.00198585	0.000290712	-6.83098	-0.0025829	-0.00145144	-0.000116278	0.701783	0.00331919	211.432
rpoB	760309	T	C	rpoC	764841	T	C	1	0	116.483	0	1	1.49e-07	7.16878	Inf	Inf	5.54e-07	4.35e-28	32.2359	Inf	Inf	6.53e-27	-0.00287706	0.000403424	-7.13161	-0.00370718	-0.00210271	-0.00144009	0.703806	0.00338047	208.198	0.697245	0.710763	0.0823318	0.703807	0.00338087	208.173	0.697244	0.710764	0.0412104	-0.0020249	0.000284504	-7.11727	-0.00260658	-0.00148293	-0.000118565	0.701782	0.00337934	207.668
rpoB	760309	T	C	rpoC	767123	G	T	1	0	93.2189	0	1	1.49e-07	7.16878	Inf	Inf	5.54e-07	2.01e-34	40.0069	Inf	Inf	3.62e-33	-0.003541	0.000429542	-8.24366	-0.00448157	-0.00271155	-0.00159816	0.704277	0.00331092	212.713	0.697625	0.710963	0.0913695	0.704275	0.00331127	212.69	0.697624	0.710964	0.0412378	-0.00249385	0.000302446	-8.24558	-0.00316527	-0.00192232	-0.000146023	0.701782	0.00332824	210.857
rpoB	760309	T	C	rpoC	764840	A	G	1	0	73.6369	0	1	1.49e-07	7.16878	Inf	Inf	5.54e-07	2.06e-43	51.0433	Inf	Inf	4.62e-42	-0.00448157	0.000505956	-8.85765	-0.00547808	-0.00354119	-0.00179878	0.704944	0.00340446	207.065	0.697977	0.711642	0.102839	0.704941	0.00340483	207.041	0.697977	0.711642	0.0412768	-0.00315926	0.000356978	-8.85002	-0.00387729	-0.00249497	-0.000184986	0.701782	0.00341287	205.628
rpoB	760309	T	C	rpoC	764817	T	C	1	0	66.3067	0	1	1.49e-07	7.16878	Inf	Inf	5.54e-07	2.55e-45	36.6953	7947.33	209.887	7.64e-44	-0.0049242	0.00052135	-9.4451	-0.00597543	-0.00392767	-0.00188594	0.693967	0.0116833	59.3982	0.666535	0.710642	0.106096	0.705199	0.00346372	203.596	0.698402	0.712117	0.0412919	-0.00341723	0.000366071	-9.33488	-0.00416038	-0.00268159	-0.000200091	0.701782	0.00348499	201.373
rpoB	760309	T	C	rpoC	765462	A	G	1	0	52.8139	0	1	1.49e-07	7.16878	Inf	Inf	5.54e-07	6.52e-61	72.9457	Inf	Inf	2.93e-59	-0.0063074	0.000590815	-10.6758	-0.00746887	-0.00514666	-0.00213593	0.706236	0.00347533	203.214	0.699269	0.712902	0.122114	0.706236	0.00347571	203.192	0.699268	0.712902	0.0413526	-0.00445451	0.000417851	-10.6605	-0.00528356	-0.00365719	-0.000260828	0.701782	0.00348512	201.365
rpoB	760309	T	C	rpoC	764817	T	G	1	0	18.6107	0	1	1.49e-07	7.16878	Inf	Inf	5.54e-07	2.18e-154	72.7503	710.86	188.206	1.96e-152	-0.0169857	0.000925931	-18.3445	-0.0189689	-0.0151636	-0.0035241	0.700653	0.0069835	100.33	0.686611	0.714137	0.197739	0.713682	0.00344589	207.111	0.707145	0.720537	0.0417886	-0.0119011	0.000664951	-17.8977	-0.0132702	-0.0106132	-0.000696852	0.701781	0.00341289	205.627
rpoB	760314	G	T	rpoC	764819	T	G	1.4e-09	22.8119	180.744	69.9546	4.92e-07	2.96e-31	36.1325	Inf	Inf	2.83e-30	1.34e-18	20.5991	Inf	Inf	8.62e-18	0.101895	0.0403115	2.5277	0.0301925	0.190145	0.132996	0.590924	0.0393164	15.0299	0.515669	0.665366	0.0559242	0.643321	0.0209195	30.7523	0.600876	0.684492	0.0794661	0.0602123	0.020747	2.90221	0.0197756	0.102744	0.00743771	0.703533	0.00342732	205.272
rpoB	760314	G	T	rpoC	764333	C	T	1	0	1658.97	0	1	2.96e-31	36.1325	Inf	Inf	2.83e-30	0.0892238	0.440921	Inf	Inf	0.0902263	-0.000110932	7.38e-05	-1.50329	-0.000332747	-5.54e-05	-0.000596462	0.703611	0.00354647	198.398	0.696546	0.710711	0.0161645	0.703611	0.00354535	198.46	0.696547	0.710708	0.0869134	-7.81e-05	5.2e-05	-1.50194	-0.000233387	-3.87e-05	-9.64e-06	0.703533	0.00354666	198.365
rpoB	760314	G	T	rpoC	764667	G	C	1	0	1658.97	0	1	2.96e-31	36.1325	Inf	Inf	2.83e-30	0.0892238	0.440921	Inf	Inf	0.0902263	-0.000110932	7.16e-05	-1.54911	-0.000285689	-5.54e-05	-0.000596462	0.703611	0.00359954	195.473	0.696757	0.710757	0.0161645	0.703611	0.0035983	195.54	0.696758	0.710755	0.0869134	-7.81e-05	5.04e-05	-1.54968	-0.000202636	-3.87e-05	-9.64e-06	0.703533	0.00360066	195.39
rpoB	760314	G	T	rpoC	764844	C	T	1	0	1658.97	0	1	2.96e-31	36.1325	Inf	Inf	2.83e-30	0.0892238	0.440921	Inf	Inf	0.0902263	-0.000110932	6.77e-05	-1.63834	-0.00027738	-5.54e-05	-0.000596462	0.703611	0.00340957	206.364	0.697604	0.710683	0.0161645	0.703611	0.00340831	206.44	0.697604	0.710682	0.0869134	-7.81e-05	4.77e-05	-1.63623	-0.000195791	-3.88e-05	-9.64e-06	0.703533	0.00340807	206.432
rpoB	760314	G	T	rpoC	764924	G	A	1	0	1658.97	0	1	2.96e-31	36.1325	Inf	Inf	2.83e-30	0.0892238	0.440921	Inf	Inf	0.0902263	-0.000110932	7.27e-05	-1.52499	-0.000332678	-5.54e-05	-0.000596462	0.703611	0.00321598	218.786	0.697106	0.709791	0.0161645	0.703611	0.0032148	218.866	0.697107	0.709788	0.0869134	-7.81e-05	5.12e-05	-1.5246	-0.000232396	-3.88e-05	-9.64e-06	0.703533	0.00321909	218.55
rpoB	760314	G	T	rpoC	765084	G	A	1	0	1658.97	0	1	2.96e-31	36.1325	Inf	Inf	2.83e-30	0.0892238	0.440921	Inf	Inf	0.0902263	-0.000110932	6.96e-05	-1.59416	-0.000277428	-5.54e-05	-0.000596462	0.703611	0.00344553	204.21	0.697462	0.710969	0.0161645	0.703611	0.00344428	204.284	0.697463	0.710968	0.0869134	-7.81e-05	4.91e-05	-1.59076	-0.000196267	-3.88e-05	-9.64e-06	0.703533	0.00344294	204.341
rpoB	760314	G	T	rpoC	765113	G	A	1	0	1658.97	0	1	2.96e-31	36.1325	Inf	Inf	2.83e-30	0.0892238	0.440921	Inf	Inf	0.0902263	-0.000110932	6.9e-05	-1.6077	-0.00027748	-5.54e-05	-0.000596462	0.703611	0.0033322	211.155	0.696653	0.709861	0.0161645	0.703611	0.00333087	211.24	0.696653	0.709858	0.0869134	-7.81e-05	4.86e-05	-1.60743	-0.000195938	-3.88e-05	-9.64e-06	0.703533	0.00333525	210.938
rpoB	760314	G	T	rpoC	765608	G	C	1	0	1658.97	0	1	2.96e-31	36.1325	Inf	Inf	2.83e-30	0.0892238	0.440921	Inf	Inf	0.0902263	-0.000110932	6.87e-05	-1.61392	-0.000277469	-5.54e-05	-0.000596462	0.703611	0.0034639	203.127	0.696747	0.710188	0.0161645	0.703611	0.00346261	203.203	0.69675	0.710188	0.0869134	-7.81e-05	4.84e-05	-1.61388	-0.000195623	-3.88e-05	-9.64e-06	0.703533	0.00346809	202.859
rpoB	760314	G	T	rpoC	765617	G	C	0.00975338	2.59003	3113.07	154.522	0.99107	2.96e-31	36.1325	Inf	Inf	2.83e-30	0.0892238	0.440921	Inf	Inf	0.0902263	-0.000110932	7.19e-05	-1.54203	-0.000285684	-5.54e-05	-0.000596462	0.703611	0.00334462	210.371	0.697343	0.710379	0.0161645	0.703611	0.00334341	210.447	0.697346	0.710379	0.0869134	-7.81e-05	5.06e-05	-1.54125	-0.000201862	-3.88e-05	-9.64e-06	0.703533	0.00334567	210.281
rpoB	760314	G	T	rpoC	765619	G	T	1	0	1658.97	0	1	2.96e-31	36.1325	Inf	Inf	2.83e-30	0.0892238	0.440921	Inf	Inf	0.0902263	-0.000110932	6.93e-05	-1.60111	-0.000277485	-5.54e-05	-0.000596462	0.703611	0.00342497	205.436	0.696685	0.709876	0.0161645	0.703611	0.00342377	205.507	0.696686	0.709874	0.0869134	-7.81e-05	4.88e-05	-1.59846	-0.000195976	-3.88e-05	-9.64e-06	0.703533	0.00342248	205.562
rpoB	760314	G	T	rpoC	765639	A	C	1	0	1658.97	0	1	2.96e-31	36.1325	Inf	Inf	2.83e-30	0.0892238	0.440921	Inf	Inf	0.0902263	-0.000110932	7.27e-05	-1.52585	-0.000303381	-5.54e-05	-0.000596462	0.703611	0.00320219	219.728	0.697376	0.709898	0.0161645	0.703611	0.00320091	219.816	0.697379	0.709898	0.0869134	-7.81e-05	5.12e-05	-1.52411	-0.000213938	-3.88e-05	-9.64e-06	0.703533	0.00320026	219.836
rpoB	760314	G	T	rpoC	766427	G	A	1	0	1658.97	0	1	2.96e-31	36.1325	Inf	Inf	2.83e-30	0.0892238	0.440921	Inf	Inf	0.0902263	-0.000110932	6.96e-05	-1.59364	-0.000277377	-5.54e-05	-0.000596462	0.703611	0.00333913	210.717	0.697008	0.710413	0.0161645	0.703611	0.00333787	210.797	0.69701	0.710411	0.0869134	-7.81e-05	4.9e-05	-1.59285	-0.000195965	-3.88e-05	-9.64e-06	0.703533	0.00333823	210.75
rpoB	760314	G	T	rpoC	766494	G	A	1	0	1658.97	0	1	2.96e-31	36.1325	Inf	Inf	2.83e-30	0.0892238	0.440921	Inf	Inf	0.0902263	-0.000110932	6.92e-05	-1.60234	-0.000277429	-5.54e-05	-0.000596462	0.703611	0.00344116	204.469	0.697372	0.710793	0.0161645	0.703611	0.00343985	204.547	0.697372	0.710793	0.0869134	-7.81e-05	4.88e-05	-1.59984	-0.000196282	-3.88e-05	-9.64e-06	0.703533	0.0034393	204.557
rpoB	760314	G	T	rpoC	766809	T	C	1	0	1658.97	0	1	2.96e-31	36.1325	Inf	Inf	2.83e-30	0.0892238	0.440921	Inf	Inf	0.0902263	-0.000110932	7.22e-05	-1.53668	-0.000295264	-5.54e-05	-0.000596462	0.703611	0.00346255	203.206	0.69683	0.710233	0.0161645	0.703611	0.00346134	203.277	0.69683	0.710229	0.0869134	-7.81e-05	5.08e-05	-1.53624	-0.000208014	-3.87e-05	-9.64e-06	0.703533	0.00346303	203.155
rpoB	760314	G	T	rpoC	764666	G	T	1	0	740.724	0	1	2.96e-31	36.1325	Inf	Inf	2.83e-30	0.0266463	0.970269	Inf	Inf	0.0324076	-0.000166399	9.05e-05	-1.83929	-0.000388285	-5.54e-05	-0.000730536	0.703651	0.00333275	211.132	0.697253	0.710229	0.0197979	0.70365	0.00333168	211.2	0.697254	0.710229	0.0869183	-0.000117086	6.37e-05	-1.83844	-0.00027323	-3.88e-05	-1.45e-05	0.703533	0.00333274	211.098
rpoB	760314	G	T	rpoC	764666	G	C	1	0	740.724	0	1	2.96e-31	36.1325	Inf	Inf	2.83e-30	0.0266463	0.970269	Inf	Inf	0.0324076	-0.000166399	9.13e-05	-1.82306	-0.000388297	-5.54e-05	-0.000730536	0.703651	0.0034232	205.553	0.696988	0.710506	0.0197979	0.70365	0.00342231	205.607	0.696989	0.710506	0.0869183	-0.000117086	6.42e-05	-1.82273	-0.000273655	-3.89e-05	-1.45e-05	0.703533	0.00342635	205.33
rpoB	760314	G	T	rpoC	764766	C	T	1	0	740.724	0	1	2.96e-31	36.1325	Inf	Inf	2.83e-30	0.0266463	0.970269	Inf	Inf	0.0324076	-0.000166399	8.82e-05	-1.88667	-0.000388249	-5.54e-05	-0.000730536	0.703651	0.00336124	209.343	0.697024	0.710297	0.0197979	0.70365	0.00336014	209.411	0.697024	0.710295	0.0869183	-0.000117086	6.21e-05	-1.88565	-0.000272697	-3.88e-05	-1.45e-05	0.703533	0.00336217	209.25
rpoB	760314	G	T	rpoC	765065	C	G	1	0	740.724	0	1	2.96e-31	36.1325	Inf	Inf	2.83e-30	0.0266463	0.970269	Inf	Inf	0.0324076	-0.000166399	9.47e-05	-1.75643	-0.000388399	-5.54e-05	-0.000730536	0.703651	0.00341467	206.067	0.69688	0.710739	0.0197979	0.70365	0.0034138	206.119	0.696881	0.710739	0.0869183	-0.000117086	6.67e-05	-1.7548	-0.000274242	-3.89e-05	-1.45e-05	0.703533	0.00341622	205.939
rpoB	760314	G	T	rpoC	765822	C	T	1	0	740.724	0	1	2.96e-31	36.1325	Inf	Inf	2.83e-30	0.0266463	0.970269	Inf	Inf	0.0324076	-0.000166399	9.65e-05	-1.72379	-0.000388371	-5.54e-05	-0.000730536	0.703651	0.00354742	198.356	0.69672	0.710356	0.0197979	0.70365	0.00354639	198.413	0.69672	0.710355	0.0869183	-0.000117086	6.8e-05	-1.72209	-0.000273546	-3.88e-05	-1.45e-05	0.703533	0.00354982	198.188
rpoB	760314	G	T	rpoC	766023	T	C	1	0	740.724	0	1	2.96e-31	36.1325	Inf	Inf	2.83e-30	0.0266463	0.970269	Inf	Inf	0.0324076	-0.000166399	9.14e-05	-1.81999	-0.000388285	-5.54e-05	-0.000730536	0.703651	0.00350252	200.899	0.696633	0.710702	0.0197979	0.70365	0.00350153	200.955	0.696634	0.710701	0.0869183	-0.000117086	6.44e-05	-1.81912	-0.000273226	-3.88e-05	-1.45e-05	0.703533	0.00350383	200.79
rpoB	760314	G	T	rpoC	766433	G	A	1	0	740.724	0	1	2.96e-31	36.1325	Inf	Inf	2.83e-30	0.0266463	0.970269	Inf	Inf	0.0324076	-0.000166399	9.51e-05	-1.7501	-0.000388458	-5.54e-05	-0.000730536	0.703651	0.00343642	204.763	0.696905	0.710162	0.0197979	0.70365	0.00343544	204.821	0.696909	0.710161	0.0869183	-0.000117086	6.69e-05	-1.74899	-0.000275072	-3.88e-05	-1.45e-05	0.703533	0.00343584	204.763
rpoB	760314	G	T	rpoC	766804	A	T	1	0	740.724	0	1	2.96e-31	36.1325	Inf	Inf	2.83e-30	0.0266463	0.970269	Inf	Inf	0.0324076	-0.000166399	9.12e-05	-1.82427	-0.000388328	-5.54e-05	-0.000730536	0.703651	0.00338195	208.061	0.696813	0.710225	0.0197979	0.70365	0.00338102	208.118	0.696814	0.710222	0.0869183	-0.000117086	6.41e-05	-1.82532	-0.000273117	-3.89e-05	-1.45e-05	0.703533	0.00338701	207.715
rpoB	760314	G	T	rpoC	766824	A	C	1	0	740.724	0	1	2.96e-31	36.1325	Inf	Inf	2.83e-30	0.0266463	0.970269	Inf	Inf	0.0324076	-0.000166399	9.31e-05	-1.78736	-0.00038825	-5.54e-05	-0.000730536	0.703651	0.00330772	212.73	0.697448	0.710321	0.0197979	0.70365	0.00330672	212.794	0.697448	0.71032	0.0869183	-0.000117086	6.55e-05	-1.78783	-0.000273487	-3.89e-05	-1.45e-05	0.703533	0.00331364	212.314
rpoB	760314	G	T	rpoC	766620	AGCGGCT	GGCGGCT	1	0	740.724	0	1	2.96e-31	36.1325	Inf	Inf	2.83e-30	0.0266463	0.970269	Inf	Inf	0.0324076	-0.000166399	9.15e-05	-1.8177	-0.000388292	-5.54e-05	-0.000730536	0.703651	0.0034908	201.573	0.697051	0.710396	0.0197979	0.70365	0.00348979	201.631	0.697051	0.710396	0.0869183	-0.000117086	6.45e-05	-1.81655	-0.000272715	-3.89e-05	-1.45e-05	0.703533	0.00349153	201.497
rpoB	760314	G	T	rpoC	765463	C	A	1	0	338.883	0	1	2.96e-31	36.1325	Inf	Inf	2.83e-30	0.0302812	0.929466	461.637	9.3952	0.0363375	-0.000277331	0.000120279	-2.30572	-0.000554387	-5.55e-05	-0.00094317	0.503673	0.197002	2.5567	0.0419438	0.70934	0.0182941	0.703673	0.00351322	200.293	0.69642	0.710494	0.0869211	-0.000139684	7.82e-05	-1.78611	-0.000314104	-1.57e-05	-1.73e-05	0.703533	0.00351258	200.29
rpoB	760314	G	T	rpoC	764389	G	T	1	0	466.447	0	1	2.96e-31	36.1325	Inf	Inf	2.83e-30	0.00795674	1.55019	Inf	Inf	0.0113668	-0.000221865	0.000104638	-2.12031	-0.000443844	-5.55e-05	-0.000843574	0.703692	0.00347319	202.607	0.696675	0.710366	0.0228613	0.70369	0.00347239	202.653	0.696676	0.710366	0.0869231	-0.000156124	7.37e-05	-2.11938	-0.000313562	-3.9e-05	-1.93e-05	0.703533	0.00347545	202.429
rpoB	760314	G	T	rpoC	764532	G	C	1	0	466.447	0	1	2.96e-31	36.1325	Inf	Inf	2.83e-30	0.00795674	1.55019	Inf	Inf	0.0113668	-0.000221865	0.000108145	-2.05155	-0.000473942	-5.55e-05	-0.000843574	0.703692	0.0034418	204.454	0.697185	0.710712	0.0228613	0.70369	0.00344096	204.504	0.697186	0.71071	0.0869231	-0.000156124	7.61e-05	-2.05113	-0.000332864	-3.89e-05	-1.93e-05	0.703533	0.00344461	204.242
rpoB	760314	G	T	rpoC	764693	G	T	1	0	466.447	0	1	2.96e-31	36.1325	Inf	Inf	2.83e-30	0.00795674	1.55019	Inf	Inf	0.0113668	-0.000221865	0.000105304	-2.1069	-0.000443927	-5.55e-05	-0.000843574	0.703692	0.00341205	206.237	0.696955	0.710286	0.0228613	0.70369	0.00341114	206.292	0.696956	0.710285	0.0869231	-0.000156124	7.42e-05	-2.10528	-0.000313787	-3.9e-05	-1.93e-05	0.703533	0.00341361	206.097
rpoB	760314	G	T	rpoC	764822	G	C	1	0	466.447	0	1	2.96e-31	36.1325	Inf	Inf	2.83e-30	0.00795674	1.55019	Inf	Inf	0.0113668	-0.000221865	0.000103944	-2.13446	-0.000443961	-5.55e-05	-0.000843574	0.703692	0.00339698	207.152	0.696513	0.709833	0.0228613	0.70369	0.00339609	207.206	0.696514	0.709833	0.0869231	-0.000156124	7.31e-05	-2.13474	-0.000313043	-3.9e-05	-1.93e-05	0.703533	0.00339733	207.085
rpoB	760314	G	T	rpoC	764832	A	G	1	0	466.447	0	1	2.96e-31	36.1325	Inf	Inf	2.83e-30	0.00795674	1.55019	Inf	Inf	0.0113668	-0.000221865	0.000108872	-2.03785	-0.00044406	-5.55e-05	-0.000843574	0.703692	0.00336926	208.856	0.696569	0.709772	0.0228613	0.70369	0.00336833	208.914	0.69657	0.70977	0.0869231	-0.000156124	7.66e-05	-2.03908	-0.000313454	-3.9e-05	-1.93e-05	0.703533	0.00337491	208.46
rpoB	760314	G	T	rpoC	765863	A	G	1	0	466.447	0	1	2.96e-31	36.1325	Inf	Inf	2.83e-30	0.00795674	1.55019	Inf	Inf	0.0113668	-0.000221865	0.000109656	-2.02327	-0.000498967	-5.55e-05	-0.000843574	0.703692	0.00339058	207.543	0.697	0.710082	0.0228613	0.70369	0.00338979	207.591	0.697	0.710081	0.0869231	-0.000156124	7.72e-05	-2.02304	-0.000349924	-3.9e-05	-1.93e-05	0.703533	0.00339418	207.277
rpoB	760314	G	T	rpoC	766485	T	G	1	0	338.883	0	1	2.96e-31	36.1325	Inf	Inf	2.83e-30	0.00795674	1.55019	Inf	Inf	0.0113668	-0.000221865	0.000102168	-2.17156	-0.000443811	-5.55e-05	-0.000843574	0.703692	0.00343193	205.043	0.69685	0.710318	0.0228613	0.70369	0.00343111	205.091	0.69685	0.710316	0.0869231	-0.000156124	7.19e-05	-2.17123	-0.000312696	-3.89e-05	-1.93e-05	0.703533	0.00343627	204.737
rpoB	760314	G	T	rpoC	766740	T	G	1	0	466.447	0	1	2.96e-31	36.1325	Inf	Inf	2.83e-30	0.00795674	1.55019	Inf	Inf	0.0113668	-0.000221865	0.000105087	-2.11126	-0.000444	-5.55e-05	-0.000843574	0.703692	0.0034012	206.895	0.696761	0.710644	0.0228613	0.70369	0.00340033	206.947	0.696762	0.710644	0.0869231	-0.000156124	7.4e-05	-2.10927	-0.000314124	-3.9e-05	-1.93e-05	0.703533	0.00340199	206.801
rpoB	760314	G	T	rpoC	764944	C	A	1	0	264.19	0	1	2.96e-31	36.1325	Inf	Inf	2.83e-30	0.0107078	1.31389	554.077	11.7427	0.0150578	-0.000332797	0.000137355	-2.4229	-0.000665078	-0.000110877	-0.00103322	0.537047	0.165942	3.23636	0.200369	0.708905	0.0213675	0.703712	0.00330603	212.857	0.696999	0.709961	0.0869259	-0.000178728	8.77e-05	-2.03724	-0.000371623	-2.6e-05	-2.21e-05	0.703533	0.00330406	212.93
rpoB	760314	G	T	rpoC	764573	C	T	1	0	338.883	0	1	2.96e-31	36.1325	Inf	Inf	2.83e-30	0.00237563	2.15222	Inf	Inf	0.00388739	-0.000277331	0.000121365	-2.28509	-0.00055457	-5.55e-05	-0.00094317	0.703729	0.00339194	207.471	0.696884	0.710283	0.0255604	0.703729	0.00339122	207.515	0.696884	0.710283	0.0869279	-0.000195166	8.55e-05	-2.28384	-0.000388787	-3.91e-05	-2.41e-05	0.703533	0.00339285	207.358
rpoB	760314	G	T	rpoC	764660	G	C	1	0	338.883	0	1	2.96e-31	36.1325	Inf	Inf	2.83e-30	0.00237563	2.15222	Inf	Inf	0.00388739	-0.000277331	0.000124453	-2.22839	-0.000554664	-5.55e-05	-0.00094317	0.703729	0.00343472	204.887	0.69699	0.710268	0.0255604	0.703729	0.00343399	204.93	0.696992	0.710267	0.0869279	-0.000195166	8.77e-05	-2.22626	-0.000391757	-3.91e-05	-2.41e-05	0.703533	0.00343341	204.908
rpoB	760314	G	T	rpoC	764674	G	T	1	0	264.19	0	1	2.96e-31	36.1325	Inf	Inf	2.83e-30	0.000709193	2.76586	Inf	Inf	0.00120429	-0.000332797	0.000137401	-2.42209	-0.000610569	-0.000110914	-0.00103322	0.703769	0.0035084	200.596	0.696504	0.710513	0.0280009	0.703768	0.00350782	200.628	0.696505	0.710512	0.0869328	-0.000234212	9.69e-05	-2.41748	-0.000433247	-7.78e-05	-2.89e-05	0.703533	0.00350271	200.854
rpoB	760314	G	T	rpoC	766699	G	T	1	0	264.19	0	1	2.96e-31	36.1325	Inf	Inf	2.83e-30	0.000709193	2.76586	Inf	Inf	0.00120429	-0.000332797	0.000136208	-2.44329	-0.000610402	-0.000110889	-0.00103322	0.703769	0.00347322	202.628	0.696956	0.71049	0.0280009	0.703768	0.00347257	202.665	0.696957	0.71049	0.0869328	-0.000234212	9.59e-05	-2.44149	-0.000431703	-7.76e-05	-2.89e-05	0.703533	0.0034713	202.672
rpoB	760314	G	T	rpoC	764936	C	G	1	0	216.21	0	1	2.96e-31	36.1325	Inf	Inf	2.83e-30	0.000211687	3.38623	Inf	Inf	0.000381037	-0.000388263	0.000145657	-2.66561	-0.000721061	-0.000111006	-0.00111604	0.703806	0.00343144	205.105	0.696917	0.71063	0.0302451	0.703807	0.00343094	205.135	0.696917	0.71063	0.0869376	-0.000273262	0.000102622	-2.6628	-0.000508397	-7.85e-05	-3.38e-05	0.703533	0.00342944	205.145
rpoB	760314	G	T	rpoC	765050	T	C	1	0	216.21	0	1	2.96e-31	36.1325	Inf	Inf	2.83e-30	0.000211687	3.38623	Inf	Inf	0.000381037	-0.000388263	0.00014526	-2.67288	-0.000666113	-0.000110963	-0.00111604	0.703806	0.00338201	208.103	0.697076	0.710136	0.0302451	0.703807	0.00338145	208.138	0.697076	0.710134	0.0869376	-0.000273262	0.000102346	-2.66999	-0.000472317	-7.87e-05	-3.38e-05	0.703533	0.00338189	208.029
rpoB	760314	G	T	rpoC	766203	G	T	1	0	216.21	0	1	2.96e-31	36.1325	Inf	Inf	2.83e-30	0.000211687	3.38623	Inf	Inf	0.000381037	-0.000388263	0.00014531	-2.67196	-0.000720865	-0.000111006	-0.00111604	0.703806	0.00340156	206.907	0.697335	0.710706	0.0302451	0.703807	0.00340102	206.94	0.697335	0.710705	0.0869376	-0.000273262	0.000102316	-2.67075	-0.000505153	-7.89e-05	-3.38e-05	0.703533	0.00340533	206.598
rpoB	760314	G	T	rpoC	766487	C	A	1	0	158.617	0	1	2.96e-31	36.1325	Inf	Inf	2.83e-30	0.000211687	3.38623	Inf	Inf	0.000381037	-0.000388263	0.000142284	-2.72879	-0.000665926	-0.000110957	-0.00111604	0.703806	0.00345224	203.869	0.696695	0.710494	0.0302451	0.703807	0.00345169	203.902	0.696695	0.710494	0.0869376	-0.000273262	0.000100293	-2.72463	-0.000471802	-7.83e-05	-3.38e-05	0.703533	0.00344787	204.048
rpoB	760314	G	T	rpoC	764931	C	A	1	0	124.618	0	1	2.96e-31	36.1325	Inf	Inf	2.83e-30	0.000417779	2.52002	831.113	18.8054	0.000737258	-0.000499196	0.000168192	-2.96801	-0.000832545	-0.000221694	-0.00126554	0.592719	0.110129	5.38207	0.345027	0.709297	0.0288802	0.703829	0.00344765	204.147	0.696903	0.710119	0.0869404	-0.000295883	0.000111307	-2.65827	-0.000530869	-0.000100272	-3.65e-05	0.703533	0.00344832	204.022
rpoB	760314	G	T	rpoC	764942	C	A	1	0	182.835	0	1	2.96e-31	36.1325	Inf	Inf	2.83e-30	6.32e-05	4.01084	Inf	Inf	0.000129228	-0.00044373	0.000159435	-2.78314	-0.000776742	-0.000166399	-0.00119313	0.703847	0.00349873	201.172	0.69701	0.710787	0.0323344	0.703846	0.00349826	201.199	0.69701	0.710786	0.0869424	-0.000312318	0.0001124	-2.77864	-0.000548632	-0.000117128	-3.86e-05	0.703533	0.00349387	201.362
rpoB	760314	G	T	rpoC	765570	C	G	1	0	182.835	0	1	2.96e-31	36.1325	Inf	Inf	2.83e-30	6.32e-05	4.01084	Inf	Inf	0.000129228	-0.00044373	0.000155363	-2.85607	-0.000776439	-0.00016639	-0.00119313	0.703847	0.00330401	213.028	0.697161	0.710417	0.0323344	0.703846	0.00330351	213.06	0.697161	0.710416	0.0869424	-0.000312318	0.000109371	-2.85557	-0.00054611	-0.000117031	-3.86e-05	0.703533	0.0033069	212.747
rpoB	760314	G	T	rpoC	765612	A	C	1	0	158.617	0	1	2.96e-31	36.1325	Inf	Inf	2.83e-30	6.32e-05	4.01084	Inf	Inf	0.000129228	-0.00044373	0.000159773	-2.77725	-0.000776612	-0.000166352	-0.00119313	0.703847	0.00343352	204.993	0.696846	0.710402	0.0323344	0.703846	0.00343307	205.02	0.696849	0.710401	0.0869424	-0.000312318	0.000112559	-2.77471	-0.000548302	-0.000116658	-3.86e-05	0.703533	0.00343515	204.804
rpoB	760314	G	T	rpoC	765842	A	G	1	0	182.835	0	1	2.96e-31	36.1325	Inf	Inf	2.83e-30	6.32e-05	4.01084	Inf	Inf	0.000129228	-0.00044373	0.000155383	-2.85572	-0.000776439	-0.00016638	-0.00119313	0.703847	0.00342849	205.294	0.696908	0.710799	0.0323344	0.703846	0.003428	205.322	0.696908	0.710798	0.0869424	-0.000312318	0.000109294	-2.85759	-0.000546474	-0.000116948	-3.86e-05	0.703533	0.00343259	204.957
rpoB	760314	G	T	rpoC	765860	T	C	1	0	182.835	0	1	2.96e-31	36.1325	Inf	Inf	2.83e-30	6.32e-05	4.01084	Inf	Inf	0.000129228	-0.00044373	0.000155532	-2.85298	-0.000776267	-0.00016638	-0.00119313	0.703847	0.00345645	203.633	0.697042	0.71109	0.0323344	0.703846	0.00345595	203.662	0.697043	0.711089	0.0869424	-0.000312318	0.000109433	-2.85398	-0.000545202	-0.000117146	-3.86e-05	0.703533	0.00346377	203.112
rpoB	760314	G	T	rpoC	766466	G	A	1	0	182.835	0	1	2.96e-31	36.1325	Inf	Inf	2.83e-30	6.32e-05	4.01084	Inf	Inf	0.000129228	-0.00044373	0.000157418	-2.8188	-0.000776441	-0.000166408	-0.00119313	0.703847	0.00321268	219.084	0.697929	0.710366	0.0323344	0.703846	0.00321213	219.121	0.697929	0.710366	0.0869424	-0.000312318	0.000110767	-2.81959	-0.000546487	-0.000117233	-3.86e-05	0.703533	0.00322021	218.474
rpoB	760314	G	T	rpoC	765804	C	T	1	0	139.628	0	1	2.96e-31	36.1325	Inf	Inf	2.83e-30	0.000137904	2.93065	923.358	21.1594	0.000275809	-0.000554662	0.000173723	-3.1928	-0.000942866	-0.000221964	-0.00133403	0.60387	0.0971433	6.21629	0.370238	0.708619	0.0310142	0.703868	0.00337487	208.562	0.697215	0.710899	0.0869452	-0.000334944	0.000116604	-2.8725	-0.00059109	-0.00012287	-4.14e-05	0.703533	0.00337721	208.318
rpoB	760314	G	T	rpoC	764670	C	G	1	0	158.617	0	1	2.96e-31	36.1325	Inf	Inf	2.83e-30	1.89e-05	4.63879	Inf	Inf	4.47e-05	-0.000499196	0.000169886	-2.93842	-0.000887308	-0.000166454	-0.00126554	0.703885	0.00335786	209.623	0.697585	0.710741	0.0342967	0.703885	0.00335737	209.654	0.697585	0.710741	0.0869472	-0.000351376	0.000119773	-2.9337	-0.000624552	-0.000117965	-4.34e-05	0.703533	0.00335409	209.754
rpoB	760314	G	T	rpoC	765609	A	C	1	0	158.617	0	1	2.96e-31	36.1325	Inf	Inf	2.83e-30	1.89e-05	4.63879	Inf	Inf	4.47e-05	-0.000499196	0.000165087	-3.02383	-0.000887163	-0.000221828	-0.00126554	0.703885	0.0035207	199.927	0.696939	0.710867	0.0342967	0.703885	0.00352027	199.952	0.696939	0.710867	0.0869472	-0.000351376	0.000116258	-3.02239	-0.00062292	-0.00015606	-4.34e-05	0.703533	0.00352504	199.581
rpoB	760314	G	T	rpoC	764651	T	G	1	0	139.628	0	1	2.96e-31	36.1325	Inf	Inf	2.83e-30	5.63e-06	5.26862	Inf	Inf	1.49e-05	-0.000554662	0.000174839	-3.17242	-0.000888045	-0.000221877	-0.00133403	0.703924	0.00325446	216.295	0.697629	0.710505	0.0361529	0.703924	0.00325402	216.325	0.697629	0.710505	0.086952	-0.00039044	0.000123123	-3.17113	-0.000629856	-0.000156232	-4.82e-05	0.703533	0.00325539	216.114
rpoB	760314	G	T	rpoC	764918	G	T	1	0	139.628	0	1	2.96e-31	36.1325	Inf	Inf	2.83e-30	5.63e-06	5.26862	Inf	Inf	1.49e-05	-0.000554662	0.000173209	-3.20227	-0.000942818	-0.000222002	-0.00133403	0.703924	0.00344471	204.349	0.697222	0.710714	0.0361529	0.703924	0.0034443	204.373	0.697222	0.710714	0.086952	-0.00039044	0.000122043	-3.19919	-0.000663019	-0.000156913	-4.82e-05	0.703533	0.00344502	204.217
rpoB	760314	G	T	rpoC	764918	G	C	1	0	124.618	0	1	2.96e-31	36.1325	Inf	Inf	2.83e-30	5.63e-06	5.26862	Inf	Inf	1.49e-05	-0.000554662	0.000178205	-3.11249	-0.00088795	-0.000221926	-0.00133403	0.703924	0.00349831	201.219	0.697338	0.710813	0.0361529	0.703924	0.00349787	201.244	0.697338	0.710812	0.086952	-0.00039044	0.000125642	-3.10755	-0.000632629	-0.000156948	-4.82e-05	0.703533	0.00349362	201.376
rpoB	760314	G	T	rpoC	766022	A	G	1	0	139.628	0	1	2.96e-31	36.1325	Inf	Inf	2.83e-30	5.63e-06	5.26862	Inf	Inf	1.49e-05	-0.000554662	0.000177915	-3.11757	-0.000942924	-0.000221877	-0.00133403	0.703924	0.00334795	210.255	0.697443	0.709921	0.0361529	0.703924	0.00334751	210.283	0.697443	0.70992	0.086952	-0.00039044	0.000125212	-3.11823	-0.000662651	-0.000156675	-4.82e-05	0.703533	0.00335394	209.763
rpoB	760314	G	T	rpoC	765678	G	A	1	0	112.297	0	1	2.96e-31	36.1325	Inf	Inf	2.83e-30	1.46e-05	3.75856	1107.69	25.8703	3.76e-05	-0.000665594	0.000190615	-3.49182	-0.00105449	-0.000277488	-0.00146144	0.620613	0.0847945	7.31902	0.413093	0.7088	0.0349144	0.703946	0.00337766	208.413	0.69777	0.710524	0.0869548	-0.000413076	0.000131516	-3.14088	-0.000698752	-0.00017843	-5.1e-05	0.703533	0.00338446	207.872
rpoB	760314	G	T	rpoC	764714	C	G	1	0	112.297	0	1	2.96e-31	36.1325	Inf	Inf	2.83e-30	1.68e-06	5.90075	Inf	Inf	5.03e-06	-0.000610128	0.000186577	-3.27012	-0.000998443	-0.000277346	-0.00139918	0.703963	0.00342419	205.585	0.697439	0.710631	0.0379186	0.703962	0.00342378	205.61	0.697439	0.710631	0.0869568	-0.000429508	0.000131453	-3.26739	-0.000702964	-0.000195421	-5.31e-05	0.703533	0.00342697	205.293
rpoB	760314	G	T	rpoC	764724	T	G	1	0	102.921	0	1	2.96e-31	36.1325	Inf	Inf	2.83e-30	1.68e-06	5.90075	Inf	Inf	5.03e-06	-0.000610128	0.000181713	-3.35765	-0.000997889	-0.000277211	-0.00139918	0.703963	0.00338045	208.245	0.69713	0.710488	0.0379186	0.703962	0.00338006	208.269	0.697131	0.710489	0.0869568	-0.000429508	0.000127881	-3.35866	-0.000699182	-0.000195003	-5.31e-05	0.703533	0.00338565	207.799
rpoB	760314	G	T	rpoC	764888	T	G	1	0	124.618	0	1	2.96e-31	36.1325	Inf	Inf	2.83e-30	1.68e-06	5.90075	Inf	Inf	5.03e-06	-0.000610128	0.000186815	-3.26595	-0.000998612	-0.000277177	-0.00139918	0.703963	0.00348617	201.931	0.696882	0.710757	0.0379186	0.703962	0.00348575	201.955	0.696884	0.710757	0.0869568	-0.000429508	0.000131485	-3.26658	-0.000703191	-0.000194474	-5.31e-05	0.703533	0.00348992	201.59
rpoB	760314	G	T	rpoC	766488	C	T	1	0	124.618	0	1	2.96e-31	36.1325	Inf	Inf	2.83e-30	1.68e-06	5.90075	Inf	Inf	5.03e-06	-0.000610128	0.000179753	-3.39426	-0.000998167	-0.000277301	-0.00139918	0.703963	0.00335998	209.514	0.697426	0.710923	0.0379186	0.703962	0.00335959	209.538	0.697426	0.710923	0.0869568	-0.000429508	0.000126574	-3.39333	-0.000700685	-0.000195403	-5.31e-05	0.703533	0.00336398	209.137
rpoB	760314	G	T	rpoC	767123	G	A	1	0	112.297	0	1	2.96e-31	36.1325	Inf	Inf	2.83e-30	5.01e-07	6.53364	Inf	Inf	1.73e-06	-0.000665594	0.000188311	-3.53454	-0.00105397	-0.000332576	-0.00146144	0.704002	0.00333371	211.177	0.697331	0.709981	0.0396057	0.704002	0.00333333	211.201	0.697331	0.709981	0.0869617	-0.00046858	0.000132846	-3.52724	-0.00074416	-0.000232381	-5.79e-05	0.703533	0.00332737	211.438
rpoB	760314	G	T	rpoC	764363	G	T	1	0	81.1077	0	1	2.96e-31	36.1325	Inf	Inf	2.83e-30	4.82e-07	5.01001	1383.75	32.9436	1.73e-06	-0.000831993	0.000219438	-3.79147	-0.00127564	-0.00044373	-0.00163407	0.637397	0.0677683	9.40553	0.483923	0.708759	0.0400879	0.704063	0.00333868	210.881	0.697567	0.710394	0.0869693	-0.00053031	0.000151654	-3.49685	-0.000840503	-0.00025841	-6.55e-05	0.703533	0.00334502	210.322
rpoB	760314	G	T	rpoC	766485	T	C	1	0	87.381	0	1	2.96e-31	36.1325	Inf	Inf	2.83e-30	4.45e-08	7.80291	Inf	Inf	1.74e-07	-0.000776527	0.000205531	-3.77816	-0.00116524	-0.000388307	-0.00157862	0.704081	0.00340605	206.715	0.697341	0.710647	0.0427815	0.70408	0.00340566	206.738	0.697341	0.710647	0.0869713	-0.000546738	0.000144718	-3.77794	-0.000824045	-0.000273828	-6.75e-05	0.703533	0.00341264	206.155
rpoB	760314	G	T	rpoC	766487	C	G	1	0	94.4988	0	1	2.96e-31	36.1325	Inf	Inf	2.83e-30	4.45e-08	7.80291	Inf	Inf	1.74e-07	-0.000776527	0.000209138	-3.71298	-0.00122032	-0.00038835	-0.00157862	0.704081	0.00347562	202.577	0.697363	0.711082	0.0427815	0.70408	0.0034753	202.595	0.697363	0.711082	0.0869713	-0.000546738	0.000147331	-3.71095	-0.000863774	-0.000273564	-6.75e-05	0.703533	0.00347871	202.24
rpoB	760314	G	T	rpoC	764925	G	A	1	0	75.9103	0	1	2.96e-31	36.1325	Inf	Inf	2.83e-30	4.84e-08	5.84832	1567.49	37.6637	1.82e-07	-0.000942925	0.000223432	-4.22019	-0.00138711	-0.000500916	-0.0017397	0.645317	0.0588148	10.972	0.502787	0.709162	0.0432047	0.704142	0.00331277	212.554	0.697693	0.711026	0.086979	-0.000608486	0.000153918	-3.9533	-0.000916413	-0.000314434	-7.52e-05	0.703533	0.00331804	212.033
rpoB	760314	G	T	rpoC	764363	G	A	1	0	75.9103	0	1	2.96e-31	36.1325	Inf	Inf	2.83e-30	1.18e-09	9.71128	Inf	Inf	5.06e-09	-0.000942926	0.000222867	-4.2309	-0.00144204	-0.000554293	-0.0017397	0.704198	0.00343134	205.225	0.69767	0.710961	0.0471469	0.704198	0.00343104	205.243	0.69767	0.710961	0.0869859	-0.000664007	0.000157003	-4.22926	-0.00101336	-0.000387534	-8.2e-05	0.703534	0.00343799	204.635
rpoB	760314	G	T	rpoC	764666	G	A	1	0	71.2968	0	1	2.96e-31	36.1325	Inf	Inf	2.83e-30	1.18e-09	9.71128	Inf	Inf	5.06e-09	-0.000942926	0.000225376	-4.18379	-0.00144164	-0.000554509	-0.0017397	0.704198	0.00332488	211.797	0.697561	0.710873	0.0471469	0.704198	0.00332454	211.818	0.697561	0.710873	0.0869859	-0.000664007	0.000158693	-4.18423	-0.00101631	-0.00039009	-8.2e-05	0.703534	0.00333254	211.11
rpoB	760314	G	T	rpoC	764616	A	G	1	0	63.6486	0	1	2.96e-31	36.1325	Inf	Inf	2.83e-30	3.12e-11	11.6262	Inf	Inf	1.48e-10	-0.00110932	0.000249771	-4.44136	-0.00160959	-0.000611986	-0.00188712	0.704316	0.00340654	206.754	0.696864	0.710869	0.0511422	0.704314	0.00340624	206.772	0.696865	0.710869	0.0870003	-0.000781314	0.000175839	-4.44335	-0.00114374	-0.000434353	-9.65e-05	0.703533	0.00341709	205.887
rpoB	760314	G	T	rpoC	764822	G	T	1	0	49.9202	0	1	2.96e-31	36.1325	Inf	Inf	2.83e-30	2.46e-13	14.1879	Inf	Inf	1.23e-12	-0.00133118	0.00027521	-4.83697	-0.00188626	-0.000831809	-0.00206746	0.704471	0.00343901	204.847	0.697469	0.711103	0.0560298	0.704471	0.00343869	204.866	0.69747	0.711103	0.0870196	-0.000937781	0.000193894	-4.83656	-0.00133438	-0.000585523	-0.000115839	0.703533	0.0034459	204.166
rpoB	760314	G	T	rpoC	764703	A	G	1	0	42.5709	0	1	2.96e-31	36.1325	Inf	Inf	2.83e-30	1.93e-15	16.7475	Inf	Inf	1.02e-14	-0.00155305	0.000300282	-5.17198	-0.00221837	-0.000998558	-0.00223337	0.704633	0.00335928	209.757	0.697975	0.710833	0.0605261	0.704628	0.00335895	209.776	0.697975	0.710833	0.087039	-0.00109433	0.000211497	-5.17423	-0.00155255	-0.000702231	-0.000135177	0.703533	0.00336893	208.83
rpoB	760314	G	T	rpoC	764660	G	A	1	0	38.3644	0	1	2.96e-31	36.1325	Inf	Inf	2.83e-30	1.71e-16	18.0379	Inf	Inf	1.03e-15	-0.00166399	0.000303195	-5.48817	-0.00227461	-0.00110926	-0.00231188	0.704706	0.00339389	207.639	0.69847	0.711818	0.0626536	0.704706	0.00339357	207.659	0.698471	0.711818	0.0870487	-0.00117262	0.000213438	-5.49395	-0.00160876	-0.00078214	-0.000144848	0.703533	0.00341009	206.31
rpoB	760314	G	T	rpoC	766487	C	T	1	0	35.9738	0	1	2.96e-31	36.1325	Inf	Inf	2.83e-30	3.56e-16	12.6182	3027	75.3917	2e-15	-0.00183038	0.000321765	-5.68857	-0.00244266	-0.00122073	-0.00242493	0.674464	0.0311673	21.6401	0.601599	0.709745	0.0628865	0.704768	0.00337561	208.782	0.698156	0.711741	0.0870563	-0.00123453	0.000224528	-5.49833	-0.00168387	-0.000823584	-0.000152495	0.703533	0.00337004	208.761
rpoB	760314	G	T	rpoC	764822	G	A	1	0	31.9815	0	1	2.96e-31	36.1325	Inf	Inf	2.83e-30	1.19e-19	21.8891	Inf	Inf	8.89e-19	-0.00199678	0.000331397	-6.02535	-0.00266296	-0.00138613	-0.00253296	0.704941	0.003369	209.244	0.697856	0.711396	0.0686451	0.704941	0.00336868	209.263	0.697856	0.711395	0.0870777	-0.00140762	0.000234195	-6.01044	-0.00187912	-0.000973719	-0.000173875	0.703533	0.00335894	209.451
rpoB	760314	G	T	rpoC	766467	A	C	1	0	29.5639	0	1	2.96e-31	36.1325	Inf	Inf	2.83e-30	3.53e-20	22.5326	Inf	Inf	2.88e-19	-0.00205225	0.000329599	-6.22651	-0.00271769	-0.00144276	-0.00256797	0.704981	0.00344085	204.886	0.698474	0.711521	0.0695939	0.70498	0.00344053	204.905	0.698474	0.71152	0.0870825	-0.0014468	0.000232782	-6.21525	-0.0019195	-0.00102088	-0.000178715	0.703533	0.00343769	204.653
rpoB	760314	G	T	rpoC	764724	T	C	1	0	30.3358	0	1	2.96e-31	36.1325	Inf	Inf	2.83e-30	3.12e-21	23.8061	Inf	Inf	3.12e-20	-0.00216318	0.000348925	-6.19956	-0.00293675	-0.00155237	-0.00263661	0.705059	0.00341267	206.6	0.698104	0.711601	0.071454	0.705058	0.00341237	206.619	0.698104	0.711601	0.0870922	-0.00152517	0.000245879	-6.20293	-0.00206154	-0.00108663	-0.000188397	0.703533	0.00342958	205.137
rpoB	760314	G	T	rpoC	764948	T	G	1	0	29.5639	0	1	2.96e-31	36.1325	Inf	Inf	2.83e-30	2.7e-20	16.0162	3748.75	94.4481	2.43e-19	-0.00227411	0.000358625	-6.3412	-0.00299634	-0.00160906	-0.00270352	0.680692	0.0246756	27.5857	0.623865	0.710545	0.0707274	0.705081	0.00341828	206.268	0.698691	0.712188	0.087095	-0.00154797	0.000251747	-6.14891	-0.0020498	-0.00106904	-0.000191213	0.703533	0.00341957	205.737
rpoB	760314	G	T	rpoC	766488	C	G	1	0	25.6341	0	1	2.96e-31	36.1325	Inf	Inf	2.83e-30	1.89e-25	28.9748	Inf	Inf	2.13e-24	-0.00260691	0.000394021	-6.61618	-0.00343755	-0.00188616	-0.00289507	0.705373	0.0034336	205.433	0.698433	0.711916	0.0784586	0.705372	0.00343335	205.447	0.698433	0.711916	0.0871309	-0.00183884	0.000278395	-6.60516	-0.00241245	-0.00133005	-0.000227143	0.703533	0.00342986	205.12
rpoB	760314	G	T	rpoC	764916	T	C	1	0	23.5296	0	1	2.96e-31	36.1325	Inf	Inf	2.83e-30	1.47e-27	31.5609	Inf	Inf	1.89e-26	-0.00282878	0.000391984	-7.21657	-0.00360708	-0.00210552	-0.00301608	0.70553	0.00339556	207.78	0.699209	0.712963	0.0817382	0.705529	0.00339539	207.79	0.699209	0.712961	0.0871503	-0.00199579	0.000276684	-7.21323	-0.0025482	-0.00147886	-0.000246529	0.703533	0.00340432	206.659
rpoB	760314	G	T	rpoC	764841	T	C	1	0	22.6231	0	1	2.96e-31	36.1325	Inf	Inf	2.83e-30	4.35e-28	32.2359	Inf	Inf	6.53e-27	-0.00288424	0.000394104	-7.31848	-0.00366197	-0.00216426	-0.00304559	0.70557	0.00333164	211.779	0.699134	0.712258	0.082538	0.705568	0.00333148	211.788	0.699133	0.712257	0.0871552	-0.00203503	0.000278189	-7.31529	-0.00259028	-0.00153243	-0.000251377	0.703533	0.00333999	210.639
rpoB	760314	G	T	rpoC	767123	G	T	1	0	18.0353	0	1	2.96e-31	36.1325	Inf	Inf	2.83e-30	2.01e-34	40.0069	Inf	Inf	3.62e-33	-0.00354984	0.000438966	-8.08682	-0.00438329	-0.0026655	-0.00337991	0.706042	0.00339843	207.755	0.699647	0.712828	0.0915984	0.70604	0.00339853	207.748	0.699647	0.712829	0.0872134	-0.00250633	0.000309989	-8.08523	-0.00310253	-0.00188792	-0.000309594	0.703533	0.00341086	206.263
rpoB	760314	G	T	rpoC	764817	T	C	1	0	12.816	0	1	2.96e-31	36.1325	Inf	Inf	2.83e-30	2.55e-45	36.6953	7947.33	209.887	7.64e-44	-0.00493649	0.000517644	-9.53647	-0.00593944	-0.00388505	-0.00398852	0.695735	0.0117213	59.3563	0.667535	0.712026	0.106366	0.706968	0.00341311	207.133	0.700287	0.713957	0.087328	-0.00343449	0.000363782	-9.44107	-0.00415991	-0.00273372	-0.000424244	0.703533	0.0034083	206.418
rpoB	760314	G	T	rpoC	765462	A	G	1	0	10.2053	0	1	2.96e-31	36.1325	Inf	Inf	2.83e-30	6.52e-61	72.9457	Inf	Inf	2.93e-59	-0.00632315	0.000578698	-10.9265	-0.00748666	-0.00526814	-0.00451721	0.70801	0.00333934	212.021	0.701479	0.714868	0.122421	0.70801	0.00333955	212.007	0.701478	0.714868	0.0874568	-0.00447685	0.000410108	-10.9163	-0.00530314	-0.00372403	-0.000553002	0.703533	0.00335423	209.745
rpoB	760315	T	C	rpoC	764333	C	T	1	0	4503600000000000	0	1	0.0266463	0.970269	Inf	Inf	0.03587	0.0892238	0.440921	Inf	Inf	0.0902263	-0.000110595	6.85e-05	-1.6138	-0.000276509	-5.53e-05	-0.000135447	0.701472	0.00336746	208.309	0.694442	0.707906	0.0161153	0.70147	0.00336699	208.338	0.694443	0.707908	0.0197366	-7.76e-05	4.81e-05	-1.61226	-0.000195045	-3.85e-05	-2.18e-06	0.701392	0.00336666	208.335
rpoB	760315	T	C	rpoC	764667	G	C	1	0	4503600000000000	0	1	0.0266463	0.970269	Inf	Inf	0.03587	0.0892238	0.440921	Inf	Inf	0.0902263	-0.000110595	7.17e-05	-1.54287	-0.000331748	-5.53e-05	-0.000135447	0.701472	0.00354155	198.069	0.69446	0.708224	0.0161153	0.70147	0.00354104	198.097	0.69446	0.708223	0.0197366	-7.76e-05	5.03e-05	-1.54169	-0.000230899	-3.85e-05	-2.18e-06	0.701392	0.00354283	197.975
rpoB	760315	T	C	rpoC	764820	G	C	1	0	4503600000000000	0	1	0.0266463	0.970269	Inf	Inf	0.03587	0.0892238	0.440921	Inf	Inf	0.0902263	-0.000110595	6.97e-05	-1.58705	-0.000276509	-5.53e-05	-0.000135447	0.701472	0.00341543	205.384	0.694815	0.708262	0.0161153	0.70147	0.00341484	205.418	0.694819	0.70826	0.0197366	-7.76e-05	4.89e-05	-1.58698	-0.000194664	-3.85e-05	-2.18e-06	0.701392	0.00341773	205.222
rpoB	760315	T	C	rpoC	764844	C	T	1	0	4503600000000000	0	1	0.0266463	0.970269	Inf	Inf	0.03587	0.0892238	0.440921	Inf	Inf	0.0902263	-0.000110595	6.63e-05	-1.66929	-0.000276502	-5.53e-05	-0.000135447	0.701472	0.00344685	203.511	0.694411	0.708117	0.0161153	0.70147	0.00344635	203.54	0.694413	0.708118	0.0197366	-7.76e-05	4.65e-05	-1.66875	-0.000194701	-3.85e-05	-2.18e-06	0.701392	0.00345	203.302
rpoB	760315	T	C	rpoC	764924	G	A	1	0	4503600000000000	0	1	0.0266463	0.970269	Inf	Inf	0.03587	0.0892238	0.440921	Inf	Inf	0.0902263	-0.000110595	6.74e-05	-1.64126	-0.000276503	-5.53e-05	-0.000135447	0.701472	0.00341508	205.404	0.694537	0.708317	0.0161153	0.70147	0.00341469	205.427	0.694541	0.708317	0.0197366	-7.76e-05	4.73e-05	-1.64175	-0.000194415	-3.85e-05	-2.18e-06	0.701392	0.00341844	205.179
rpoB	760315	T	C	rpoC	765084	G	A	1	0	4503600000000000	0	1	0.0266463	0.970269	Inf	Inf	0.03587	0.0892238	0.440921	Inf	Inf	0.0902263	-0.000110595	6.75e-05	-1.63765	-0.000276518	-5.53e-05	-0.000135447	0.701472	0.00340125	206.24	0.69504	0.707793	0.0161153	0.70147	0.00340076	206.269	0.695039	0.70779	0.0197366	-7.76e-05	4.74e-05	-1.63636	-0.000194422	-3.85e-05	-2.18e-06	0.701392	0.00340335	206.089
rpoB	760315	T	C	rpoC	765113	G	A	1	0	4503600000000000	0	1	0.0266463	0.970269	Inf	Inf	0.03587	0.0892238	0.440921	Inf	Inf	0.0902263	-0.000110595	6.79e-05	-1.62861	-0.000276503	-5.53e-05	-0.000135447	0.701472	0.00332033	211.266	0.695038	0.707853	0.0161153	0.70147	0.00331975	211.302	0.695037	0.707853	0.0197366	-7.76e-05	4.77e-05	-1.62754	-0.000194728	-3.86e-05	-2.18e-06	0.701392	0.0033218	211.148
rpoB	760315	T	C	rpoC	765608	G	C	1	0	4503600000000000	0	1	0.0266463	0.970269	Inf	Inf	0.03587	0.0892238	0.440921	Inf	Inf	0.0902263	-0.000110595	6.9e-05	-1.60189	-0.00027653	-5.53e-05	-0.000135447	0.701472	0.00340873	205.787	0.694379	0.708019	0.0161153	0.70147	0.00340822	205.817	0.694379	0.70802	0.0197366	-7.76e-05	4.84e-05	-1.60181	-0.000194926	-3.85e-05	-2.18e-06	0.701392	0.00341079	205.639
[truncated: 8,063 more rows]
[truncated: 8 more columns]

## Sheet: rpoB_rpoA
Supplementary Table 2C Association and significant mediation test results between SNPs in rpoB and rpoA
[truncated: 1,064 more rows]
[truncated: 8 more columns]
