# Supplementary material for: Large-scale statistical analysis of Mycobacterium tuberculosis genome sequences identifies compensatory mutations associated with multi-drug resistance
Source: Sci Rep. 2024 May 29;14:12312. doi: 10.1038/s41598-024-62946-8 (PMC11137121; doi:10.1038/s41598-024-62946-8)
Supplement: Supplementary file 4 — Supplementary Information 4. [file 41598_2024_62946_MOESM4_ESM.xlsx]

## Sheet: 3A-oxyR'-ahpC
Supplementary Table 3A. Number of samples with compensatory mutations in oxyR'-ahpC grouped by katG S315T
Lineages	katG S315T	Chromosome_2726141_T	Chromosome_2726145_A	Chromosome_2726141_A	Chromosome_2726146_GT
lineage1.1	0	0	0	0	0
lineage1.1	1	0	0	0	0
lineage1.1.1	0	0	0	0	0
lineage1.1.1	1	0	0	0	0
lineage1.1.1.1	0	0	0	0	0
lineage1.1.1.1	1	0	0	0	0
lineage1.1.2	0	0	0	0	0
lineage1.1.2	1	0	0	0	0
lineage1.1.3	0	0	0	0	0
lineage1.1.3	1	0	0	0	0
lineage1.2.1	0	0	0	0	0
lineage1.2.1	1	0	0	1	0
lineage1.2.2	0	0	0	0	0
lineage1.2.2	1	0	0	0	0
lineage2.1	0	0	0	0	0
lineage2.1	1	0	0	0	0
lineage2.2.1	0	27	26	7	5
lineage2.2.1	1	1	3	1	0
lineage2.2.1.1	0	5	0	1	1
lineage2.2.1.1	1	0	0	0	0
lineage2.2.1.2	0	0	0	0	0
lineage2.2.1.2	1	0	0	0	0
lineage2.2.2	0	0	1	0	0
lineage2.2.2	1	0	0	0	0
lineage3	0	0	0	0	0
lineage3	1	0	0	0	0
lineage3.1	0	0	0	0	0
lineage3.1	1	0	0	0	0
lineage3.1.1	0	0	0	0	0
lineage3.1.1	1	0	0	0	0
lineage3.1.2	0	0	0	0	0
lineage3.1.2	1	0	0	0	0
lineage3.1.2.1	0	0	0	0	0
lineage3.1.2.1	1	0	0	0	0
lineage3.1.2.2	0	0	0	0	0
lineage4	0	1	0	0	0
lineage4	1	0	1	14	0
lineage4.1	0	1	0	0	0
lineage4.1	1	0	0	0	0
lineage4.1.1	0	1	1	0	0
lineage4.1.1	1	0	0	0	0
lineage4.1.1.1	0	0	0	0	0
lineage4.1.1.1	1	0	0	0	0
lineage4.1.1.2	0	0	0	0	0
lineage4.1.1.2	1	0	0	0	0
lineage4.1.1.3	0	0	0	0	0
lineage4.1.1.3	1	0	15	0	0
lineage4.1.2	0	1	0	0	0
lineage4.1.2	1	0	0	0	0
lineage4.1.2.1	0	4	1	1	0
lineage4.1.2.1	1	2	2	0	0
lineage4.2	0	0	0	0	0
lineage4.2.1	0	0	0	0	0
lineage4.2.1	1	1	4	0	0
lineage4.2.2	0	0	0	0	0
lineage4.2.2	1	0	1	0	16
lineage4.2.2.1	0	0	0	0	0
lineage4.2.2.1	1	0	0	0	0
lineage4.3	0	0	0	0	0
lineage4.3	1	0	0	0	0
lineage4.3.1	0	0	0	0	0
lineage4.3.1	1	0	0	0	0
lineage4.3.2	0	1	0	0	0
lineage4.3.2	1	0	0	0	0
lineage4.3.2.1	0	0	0	0	0
lineage4.3.2.1	1	0	0	0	0
lineage4.3.3	0	2	1	0	0
lineage4.3.3	1	5	0	0	0
lineage4.3.4	1	0	0	0	0
lineage4.3.4.1	0	0	0	0	0
lineage4.3.4.1	1	0	0	0	0
lineage4.3.4.2	0	0	1	0	0
lineage4.3.4.2	1	0	0	0	0
lineage4.3.4.2.1	0	0	0	0	0
lineage4.3.4.2.1	1	1	0	0	0
lineage4.4	0	0	0	0	0
lineage4.4	1	0	0	0	0
lineage4.4.1	0	0	0	0	0
lineage4.4.1	1	0	0	0	0
lineage4.4.1.1	0	0	0	0	0
lineage4.4.1.1	1	0	0	0	0
lineage4.4.1.2	0	0	0	0	0
lineage4.4.1.2	1	0	0	0	0
lineage4.4.2	0	5	0	0	2
lineage4.4.2	1	0	0	0	0
lineage4.5	0	4	4	0	1
lineage4.5	1	0	0	0	0
lineage4.6	0	0	0	0	0
lineage4.6	1	0	0	0	0
lineage4.6.1	0	0	0	0	0
lineage4.6.1	1	0	0	0	0
lineage4.6.1.1	0	0	0	0	0
lineage4.6.1.2	0	0	0	0	0
lineage4.6.1.2	1	0	0	0	0
lineage4.6.2	0	0	0	0	0
lineage4.6.2	1	0	0	0	0
lineage4.6.2.1	0	0	0	0	0
lineage4.6.2.2	0	1	0	0	0
lineage4.6.2.2	1	0	0	0	0
lineage4.7	0	1	0	0	0
lineage4.7	1	0	0	0	0
lineage4.8	0	0	1	1	0
lineage4.8	1	0	0	1	0
lineage4.9	0	1	0	0	0
lineage4.9	1	0	0	0	0
lineage5	0	0	0	0	0
lineage5	1	0	0	0	0
lineage6	0	0	0	0	0
lineage6	1	1	2	0	0
lineage7	0	0	0	0	0
Zoonotic	0	0	0	0	0

## Sheet: 3B-rpoC
Supplementary Table 3B. Number of samples with compensatory mutations in rpoC grouped by rpoB S450L
Lineage	rpoB S450L	Chromosome_764819_G	Chromosome_764817_G	Chromosome_764817_C	Chromosome_765050_C	Chromosome_765065_G	Chromosome_764363_C	Chromosome_764363_A	Chromosome_764916_C	Chromosome_765462_G	Chromosome_764840_G	Chromosome_767123_T	Chromosome_764841_C	Chromosome_764660_A	Chromosome_766022_G	Chromosome_766744_C	Chromosome_764942_A	Chromosome_765570_G	Chromosome_766488_G	Chromosome_764724_C	Chromosome_764822_A	Chromosome_764703_G	Chromosome_764822_T	Chromosome_764616_G	Chromosome_764666_A	Chromosome_766485_C	Chromosome_766487_G	Chromosome_767123_A	Chromosome_764714_G	Chromosome_764724_G	Chromosome_764888_G	Chromosome_766488_T	Chromosome_764651_G	Chromosome_764918_T	Chromosome_764918_C	Chromosome_764670_G	Chromosome_765609_C	Chromosome_765842_G	Chromosome_765860_C	Chromosome_766466_A	Chromosome_764936_G	Chromosome_766203_T	Chromosome_766487_A	Chromosome_764674_T	Chromosome_766699_T	Chromosome_764573_T	Chromosome_764660_C	Chromosome_766485_G	Chromosome_766467_C
lineage1.1	0	0	0	0	0	0	0	0	0	0	0	0	0	0	0	0	0	0	0	0	0	0	0	0	0	0	0	0	0	0	0	0	0	0	0	0	0	0	0	0	0	0	0	0	0	0	0	0	0
lineage1.1.1	0	0	0	0	0	0	0	0	0	0	1	0	0	0	0	0	0	0	0	0	0	0	0	0	0	0	0	0	0	0	0	0	0	0	0	0	0	0	0	0	0	0	0	0	0	0	0	0	0
lineage1.1.1	1	0	2	0	0	0	0	0	0	0	0	0	0	0	0	0	0	0	0	0	0	0	0	1	0	0	0	0	0	0	0	0	0	0	0	0	0	0	0	0	0	0	0	0	0	0	0	0	0
lineage1.1.1.1	0	0	0	0	0	0	0	0	0	0	0	0	0	0	0	0	0	0	0	0	0	0	0	0	0	0	0	0	0	0	0	0	0	0	0	0	0	0	0	0	0	0	0	0	0	0	0	0	0
lineage1.1.1.1	1	0	0	0	0	0	0	0	0	0	0	0	0	0	0	0	0	0	0	0	0	0	0	0	0	0	0	0	0	0	0	0	0	0	0	0	0	0	0	0	0	0	0	0	0	0	0	0	0
lineage1.1.2	0	1	0	0	0	0	0	0	0	0	0	0	0	0	0	0	0	0	0	0	0	0	0	0	0	0	0	0	0	0	0	0	0	0	0	0	0	0	0	0	0	0	0	0	0	0	0	0	0
lineage1.1.2	1	0	1	0	0	0	0	0	0	1	1	0	0	0	0	0	0	0	2	0	0	0	0	1	0	0	0	0	0	0	0	0	0	0	0	0	0	0	0	0	0	0	0	0	0	0	0	0	0
lineage1.1.3	0	0	0	0	0	0	0	0	0	0	0	0	0	0	0	0	0	0	0	0	0	0	0	0	0	0	0	0	0	0	0	0	0	0	0	0	0	0	0	0	0	0	0	0	0	0	0	0	0
lineage1.1.3	1	0	0	0	0	0	0	0	0	0	0	0	0	0	0	0	0	0	0	0	0	0	0	0	0	0	0	1	0	0	1	0	0	0	0	0	0	0	0	0	0	0	0	0	0	0	0	0	0
lineage1.2.1	0	0	0	0	0	0	0	2	0	0	0	0	0	0	0	0	0	0	0	0	0	0	0	0	0	0	0	0	0	0	0	0	0	0	0	0	0	0	0	0	0	0	0	0	0	0	0	0	0
lineage1.2.1	1	0	1	1	0	0	0	0	2	0	1	2	0	0	0	0	0	0	1	0	0	0	0	0	0	0	0	0	0	0	0	0	0	1	0	0	0	0	1	0	0	0	0	0	0	0	0	1	0
lineage1.2.2	0	0	0	0	0	0	0	0	0	0	0	0	0	0	0	0	0	0	0	0	0	0	0	0	0	0	0	0	0	0	0	0	0	0	0	0	0	0	0	0	0	0	0	0	0	0	0	0	0
lineage1.2.2	1	0	2	0	0	0	0	0	0	0	0	29	0	0	0	0	0	0	0	0	0	0	0	0	0	0	0	0	0	0	0	0	0	0	0	0	0	0	0	0	0	0	0	0	0	3	0	0	0
lineage2.1	0	0	0	0	0	0	1	0	0	0	0	0	0	0	0	0	0	0	0	0	0	0	0	0	0	0	0	0	0	0	0	0	0	0	0	0	0	0	0	0	0	0	0	0	0	0	0	0	0
lineage2.1	1	0	1	0	0	0	0	0	0	0	0	0	0	0	0	0	0	0	0	0	0	0	0	0	0	0	0	0	0	0	0	0	0	0	0	0	0	0	0	0	0	0	0	0	0	0	0	0	0
lineage2.2.1	0	4	6	2	4	0	3	0	0	1	0	1	0	1	1	0	1	0	0	0	0	0	0	0	0	0	0	0	0	0	0	0	0	0	0	0	0	0	0	0	0	0	0	0	0	0	0	0	0
lineage2.2.1	1	11	93	40	0	0	11	6	28	101	38	2	45	11	7	1	6	7	16	30	20	24	23	8	7	2	1	1	11	9	0	10	8	3	6	4	6	7	1	5	3	6	1	4	5	1	3	3	2
lineage2.2.1.1	0	0	0	0	1	0	0	0	0	0	0	0	0	0	0	0	0	0	0	0	0	0	0	0	0	0	0	0	0	0	0	0	0	0	0	0	0	0	0	0	0	0	0	0	0	0	0	0	0
lineage2.2.1.1	1	0	57	1	0	0	0	2	0	2	1	3	0	0	0	0	0	0	0	0	0	0	0	0	2	0	0	0	0	0	0	0	0	0	0	4	0	0	0	0	0	0	0	0	0	0	0	0	4
lineage2.2.1.2	0	0	0	0	0	0	0	0	0	0	0	0	0	0	0	0	0	0	0	0	0	0	0	0	0	0	0	0	0	0	0	0	0	0	0	0	0	0	0	0	0	0	0	0	0	0	0	0	0
lineage2.2.1.2	1	0	0	0	0	0	0	0	0	0	0	0	0	0	0	0	0	0	0	0	6	0	0	0	0	0	0	0	0	0	0	0	0	0	0	0	0	0	0	0	0	0	0	0	0	0	0	0	0
lineage2.2.2	0	1	0	0	0	0	0	0	0	0	0	0	0	0	0	1	0	0	0	0	0	0	0	0	0	0	0	0	0	0	0	0	0	0	0	0	0	0	0	0	0	0	0	0	0	0	0	0	0
lineage2.2.2	1	1	55	2	0	0	0	0	0	0	0	0	0	0	0	0	0	0	1	0	0	0	0	0	0	0	0	0	0	0	0	0	0	0	1	0	0	0	3	0	0	0	0	0	0	0	0	0	0
lineage3	0	2	2	0	0	1	1	0	0	0	0	0	1	0	0	0	0	1	0	0	0	0	0	0	0	0	0	0	0	0	0	0	0	0	0	0	0	0	0	0	0	0	0	0	0	0	0	0	0
lineage3	1	3	31	5	0	0	2	1	4	2	4	10	5	1	1	1	0	0	8	3	0	1	1	2	3	1	0	3	0	2	4	0	0	3	1	0	0	1	0	0	0	0	0	0	0	0	2	1	0
lineage3.1	0	0	0	0	0	0	0	0	0	0	0	0	0	0	0	0	0	0	0	0	0	0	0	0	0	0	0	0	0	0	0	0	0	0	0	0	0	0	0	0	0	0	0	0	0	0	0	0	0
lineage3.1	1	0	0	0	0	0	0	0	0	0	0	0	0	0	0	0	0	0	0	0	0	0	0	0	3	0	0	0	0	0	0	0	0	0	0	0	0	0	1	0	0	0	0	0	0	0	0	0	0
lineage3.1.1	0	0	0	0	0	0	0	0	0	0	0	0	0	0	0	0	0	0	0	0	0	0	0	0	0	0	0	0	0	0	0	0	0	0	0	0	0	0	0	0	0	0	0	0	0	0	0	0	0
lineage3.1.1	1	0	0	5	0	0	0	0	0	1	1	0	0	0	0	0	0	0	0	0	0	0	0	0	0	0	0	0	0	0	0	0	0	0	0	0	0	0	0	0	0	0	0	0	0	0	0	0	0
lineage3.1.2	0	1	0	0	0	0	0	0	0	0	0	0	0	0	0	0	0	0	0	0	0	0	0	0	0	0	0	0	0	0	0	0	0	0	0	0	0	0	0	0	0	0	0	0	0	0	0	0	0
lineage3.1.2	1	0	1	0	0	0	0	0	0	0	0	2	0	0	0	0	0	0	0	0	0	0	0	0	0	0	0	0	0	0	0	0	0	0	0	0	0	0	0	0	0	0	0	0	0	0	0	0	0
lineage3.1.2.1	0	0	0	0	0	0	0	0	0	0	0	0	0	0	0	0	0	0	0	0	0	0	0	0	0	0	0	0	0	0	0	0	0	0	0	0	0	0	0	0	0	0	0	0	0	0	0	0	0
lineage3.1.2.1	1	1	1	1	0	0	0	0	0	0	0	0	0	0	0	0	0	0	0	0	0	0	0	0	0	0	0	0	0	0	0	0	0	0	0	0	0	0	0	0	0	0	0	0	0	0	0	0	0
lineage3.1.2.2	0	0	0	0	0	0	0	0	0	0	0	0	0	0	0	0	0	0	0	0	0	0	0	0	0	0	0	0	0	0	0	0	0	0	0	0	0	0	0	0	0	0	0	0	0	0	0	0	0
lineage4	0	0	0	0	0	0	0	0	0	0	0	0	0	0	0	0	0	0	0	0	0	0	0	0	0	0	0	0	0	0	0	0	0	0	0	0	0	0	0	0	0	0	0	0	0	0	0	0	0
lineage4	1	1	3	0	0	0	0	1	1	0	1	0	0	1	0	0	0	0	0	1	0	0	0	0	0	0	2	0	0	0	0	0	0	2	0	0	0	0	0	0	0	0	0	0	0	0	0	0	1
lineage4.1	0	0	0	0	0	0	0	0	0	0	0	0	0	0	0	0	0	0	0	0	0	0	0	0	0	0	0	0	0	0	0	0	0	0	0	0	0	0	0	0	0	0	0	0	0	0	0	0	0
lineage4.1	1	0	1	1	0	0	0	0	0	0	0	0	0	0	0	0	0	0	1	0	0	0	0	0	0	0	0	0	0	0	0	0	0	0	0	0	0	0	0	0	0	0	0	0	0	0	0	0	0
lineage4.1.1	0	0	0	0	0	0	0	0	0	0	0	0	0	0	0	0	0	0	0	0	0	0	0	0	0	0	0	0	0	0	0	0	0	0	0	0	0	0	0	0	0	0	0	0	0	0	0	0	0
lineage4.1.1	1	0	0	0	0	0	1	0	0	0	0	0	0	0	0	0	0	0	1	0	0	0	0	0	0	0	0	0	0	0	0	0	0	0	0	0	0	0	0	0	0	0	0	0	0	0	0	0	0
lineage4.1.1.1	0	0	0	0	0	0	0	0	0	0	0	0	0	0	0	0	0	0	0	0	0	0	0	0	0	0	0	0	0	0	0	0	0	0	0	0	0	0	0	0	0	0	0	0	0	0	0	0	0
lineage4.1.1.1	1	0	0	0	0	0	0	0	0	0	0	0	0	0	0	2	0	0	0	0	0	0	0	0	0	0	0	0	0	0	0	0	0	0	0	0	0	0	2	0	0	0	1	0	0	0	0	0	0
lineage4.1.1.2	0	0	0	0	0	0	0	0	0	0	0	0	0	0	0	0	0	0	0	0	0	0	0	0	0	0	0	0	0	0	0	0	0	0	0	0	0	0	0	0	0	0	0	0	0	0	0	0	0
lineage4.1.1.2	1	0	0	1	0	0	0	0	0	0	0	0	0	0	0	0	0	0	0	0	0	0	0	0	0	0	0	0	0	0	0	0	0	0	0	0	0	0	0	0	0	0	0	0	0	0	0	0	0
lineage4.1.1.3	0	0	0	0	0	0	0	0	0	0	0	0	0	0	0	0	0	0	0	0	0	0	0	0	0	0	0	0	0	0	0	0	0	0	0	0	0	0	0	0	0	0	0	0	0	0	0	0	0
lineage4.1.1.3	1	0	1	8	0	0	1	0	0	0	3	0	0	0	0	0	0	0	0	2	0	2	0	0	0	0	0	0	0	0	0	0	0	0	0	0	0	0	0	0	0	0	0	0	0	0	0	0	5
lineage4.1.2	0	0	0	0	0	0	0	0	0	0	0	0	0	0	0	0	0	0	0	0	0	0	0	0	0	0	0	0	0	0	0	0	0	0	0	0	0	0	0	0	0	0	0	0	0	0	0	0	0
lineage4.1.2	1	0	0	0	0	0	0	0	0	0	0	0	0	0	0	0	0	0	1	0	0	0	0	0	0	0	0	0	0	0	0	0	0	0	0	0	0	0	0	0	0	0	0	0	0	0	0	0	0
lineage4.1.2.1	0	0	0	0	2	0	2	0	0	0	0	0	0	0	0	0	0	0	0	0	0	0	0	0	0	0	0	0	0	0	0	0	0	0	0	0	0	0	0	0	0	0	0	0	0	0	0	0	0
lineage4.1.2.1	1	0	1	3	0	0	2	0	8	1	0	4	1	3	0	2	0	0	9	2	0	0	0	0	0	0	0	0	0	0	1	1	1	1	0	0	0	0	0	0	0	0	1	0	1	0	0	0	1
lineage4.2	0	0	0	0	0	0	0	0	0	0	0	0	0	0	0	0	0	0	0	0	0	0	0	0	0	0	0	0	0	0	0	0	0	0	0	0	0	0	0	0	0	0	0	0	0	0	0	0	0
lineage4.2.1	0	0	0	0	0	0	0	0	0	0	0	0	0	0	0	0	0	0	0	0	0	0	0	0	0	0	0	0	0	0	0	0	0	0	0	0	0	0	0	0	0	0	0	0	0	0	0	0	0
lineage4.2.1	1	0	17	4	0	0	0	3	0	0	2	3	0	0	0	0	0	0	1	1	12	0	0	0	0	2	0	0	0	1	0	0	0	0	0	0	0	0	0	0	0	0	0	0	0	0	0	0	0
lineage4.2.2	0	0	0	0	0	0	0	0	0	0	0	0	0	0	0	0	0	0	0	0	0	0	0	0	0	0	0	0	0	0	0	0	0	0	0	0	0	0	0	0	0	0	0	0	0	0	0	0	0
lineage4.2.2	1	0	5	2	0	0	0	0	1	0	6	1	0	1	0	0	0	0	1	0	0	0	0	0	0	0	0	0	0	0	0	0	0	0	1	0	1	0	0	1	0	0	0	0	0	0	0	0	0
lineage4.2.2.1	0	0	0	0	0	0	0	0	0	0	0	0	0	0	0	0	0	0	0	0	0	0	0	0	0	0	0	0	0	0	0	0	0	0	0	0	0	0	0	0	0	0	0	0	0	0	0	0	0
lineage4.2.2.1	1	1	1	0	0	0	1	0	0	0	0	0	0	8	0	0	0	0	1	0	0	0	0	0	0	0	1	0	0	0	0	0	0	0	0	0	0	0	0	0	0	0	0	0	0	0	0	0	0
lineage4.3	0	0	0	0	0	0	0	0	0	0	0	0	0	0	0	0	0	0	0	0	0	0	0	0	0	0	0	0	0	0	0	0	0	0	0	0	0	0	0	0	0	0	0	0	0	0	0	0	0
lineage4.3.1	0	0	0	0	0	0	0	0	0	0	0	0	0	0	0	0	0	0	0	0	0	0	0	0	0	0	0	0	0	0	0	0	0	0	0	0	0	0	0	0	0	0	0	0	0	0	0	0	0
lineage4.3.1	1	0	0	0	0	0	0	0	0	0	0	0	0	0	0	0	0	0	0	0	0	0	0	0	0	0	0	0	0	0	0	0	0	0	0	0	0	0	0	0	0	0	0	0	0	0	0	0	0
lineage4.3.2	0	0	0	0	0	0	0	0	0	0	0	0	0	0	0	0	0	0	0	0	0	0	0	0	0	0	0	0	0	0	0	0	0	0	0	0	0	0	0	0	0	0	0	0	0	0	0	0	0
lineage4.3.2	1	0	2	3	0	0	0	0	0	0	0	0	0	0	1	0	0	0	0	0	0	0	0	0	0	0	0	1	0	0	0	0	0	0	0	0	0	0	0	0	0	0	0	0	0	0	0	0	0
lineage4.3.2.1	0	0	0	0	0	0	0	0	0	0	0	0	0	0	0	0	0	0	0	0	0	0	0	0	0	0	0	0	0	0	0	0	0	0	0	0	0	0	0	0	0	0	0	0	0	0	0	0	0
lineage4.3.2.1	1	0	0	0	0	0	0	0	0	0	0	1	0	0	0	0	0	0	0	0	0	0	0	0	0	0	0	0	0	0	0	0	0	0	0	0	0	0	0	0	0	0	0	0	0	0	0	0	0
lineage4.3.3	0	0	0	0	0	0	0	1	2	0	0	0	0	0	0	0	0	0	0	0	0	0	0	0	0	0	0	0	0	0	0	0	0	0	0	0	0	0	0	0	0	0	0	0	0	0	0	0	0
lineage4.3.3	1	0	0	2	0	0	5	0	0	3	14	3	0	0	0	2	1	0	1	0	0	0	1	4	1	0	8	3	0	0	1	0	0	0	1	0	0	0	0	2	0	0	4	2	0	0	0	0	1
lineage4.3.4	0	0	0	0	0	0	0	0	0	0	0	0	0	0	0	0	0	0	0	0	0	0	0	0	0	0	0	0	0	0	0	0	0	0	0	0	0	0	0	0	0	0	0	0	0	0	0	0	0
lineage4.3.4.1	0	0	0	0	0	0	0	0	0	0	0	0	0	0	0	0	0	0	0	0	0	0	0	0	0	0	0	0	0	0	0	0	0	0	0	0	0	0	0	0	0	0	0	0	0	0	0	0	0
lineage4.3.4.1	1	0	3	2	0	0	1	0	1	1	0	0	0	0	0	0	0	0	1	0	0	0	0	0	0	2	0	0	0	0	0	0	1	0	0	0	0	0	0	0	0	0	2	0	0	1	0	0	0
lineage4.3.4.2	0	0	0	0	0	0	0	0	0	0	0	0	0	0	0	0	0	0	0	0	0	0	0	0	0	0	0	0	0	0	0	0	0	0	0	0	0	0	0	0	0	0	0	0	0	0	0	0	0
lineage4.3.4.2	1	0	7	2	0	0	3	1	0	1	6	1	0	3	0	0	0	0	1	0	0	1	0	1	0	0	0	0	0	0	0	0	0	0	0	0	0	0	0	0	0	0	0	0	0	0	0	0	0
lineage4.3.4.2.1	0	0	0	0	0	0	0	0	0	0	0	0	0	0	0	0	0	0	0	0	0	0	0	0	0	0	0	0	0	0	0	0	0	0	0	0	0	0	0	0	0	0	0	0	0	0	0	0	0
lineage4.3.4.2.1	1	0	0	1	0	0	0	0	0	0	1	2	0	0	0	0	0	0	0	0	0	0	0	1	0	0	0	2	0	0	0	0	0	0	0	0	0	0	0	0	0	0	0	0	0	0	0	0	0
lineage4.4	0	0	0	0	0	0	0	0	0	0	0	0	0	0	0	0	0	0	0	0	0	0	0	0	0	0	0	0	0	0	0	0	0	0	0	0	0	0	0	0	0	0	0	0	0	0	0	0	0
lineage4.4	1	0	2	0	0	0	0	0	0	0	0	0	0	0	0	0	0	0	0	0	0	0	0	0	0	0	0	0	0	0	0	0	0	0	0	0	0	0	0	0	0	0	0	0	0	0	0	0	0
lineage4.4.1	0	0	0	0	0	0	0	0	0	0	0	0	0	0	0	0	0	0	0	0	0	0	0	0	0	0	0	0	0	0	0	0	0	0	0	0	0	0	0	0	0	0	0	0	0	0	0	0	0
lineage4.4.1.1	0	0	0	0	0	0	0	0	0	0	0	0	0	0	0	0	0	0	0	0	0	0	0	0	0	0	0	0	0	0	0	0	0	0	0	0	0	0	0	0	0	0	0	0	0	0	0	0	26
lineage4.4.1.1	1	1	3	0	0	0	0	0	0	0	0	2	1	0	0	0	0	0	0	0	0	0	0	0	0	6	0	0	0	0	0	0	0	0	0	0	0	0	0	0	4	1	0	0	0	0	0	0	0
lineage4.4.1.2	0	0	0	0	0	0	0	0	0	0	0	0	0	0	0	0	0	0	0	0	0	0	0	0	0	0	0	0	0	0	0	0	0	0	0	0	0	0	0	0	0	0	0	0	0	0	0	0	0
lineage4.4.2	0	0	0	0	0	0	0	0	0	0	0	0	0	0	0	0	0	0	0	0	0	0	0	0	0	0	0	0	0	0	0	0	0	0	0	0	0	0	0	0	0	0	0	0	0	0	0	0	0
lineage4.4.2	1	0	1	0	0	0	0	0	0	1	2	0	0	2	0	0	0	0	0	0	0	0	0	0	0	0	0	0	1	0	0	0	0	0	0	0	0	0	0	0	0	0	0	0	0	0	0	0	0
lineage4.5	0	0	2	0	0	0	0	0	0	0	0	0	0	0	0	0	0	0	0	0	0	0	0	0	0	0	0	0	0	0	0	0	0	0	0	0	0	0	0	0	0	0	0	0	0	0	0	0	0
lineage4.5	1	0	8	2	0	0	0	0	0	0	1	0	0	0	0	0	0	0	0	0	0	0	0	0	0	0	0	0	0	0	0	0	0	0	0	0	0	0	0	0	0	0	0	0	0	0	0	0	0
lineage4.6	0	0	0	0	0	0	0	0	0	0	0	0	0	0	0	0	0	0	0	0	0	0	0	0	0	0	0	0	0	0	0	0	0	0	0	0	0	0	0	0	0	0	0	0	0	0	0	0	0
lineage4.6	1	0	0	0	0	0	0	0	0	0	0	0	0	0	0	0	0	0	0	1	0	0	0	0	0	0	0	0	0	0	0	0	0	0	0	0	0	0	0	0	0	0	0	0	0	0	0	0	0
lineage4.6.1	0	0	0	0	0	0	0	0	0	0	0	0	0	0	0	0	0	0	0	0	0	0	0	0	0	0	0	0	0	0	0	0	0	0	0	0	0	0	0	0	0	0	0	0	0	0	0	0	0
lineage4.6.1.1	0	0	0	0	0	0	0	0	0	0	0	0	0	0	0	0	0	0	0	0	0	0	0	0	0	0	0	0	0	0	0	0	0	0	0	0	0	0	0	0	0	0	0	0	0	0	0	0	0
lineage4.6.1.2	0	0	0	0	0	2	0	0	0	0	0	0	0	0	0	0	0	0	0	0	0	0	0	0	0	0	0	0	0	0	0	0	0	0	0	0	0	0	0	0	0	0	0	0	0	0	0	0	0
lineage4.6.1.2	1	0	0	0	0	0	0	0	0	0	0	0	0	0	0	0	0	0	0	0	0	0	0	0	0	0	0	1	0	0	0	0	0	0	0	0	0	0	0	0	0	0	0	0	0	0	0	0	0
lineage4.6.2	0	0	0	0	0	0	0	0	0	0	0	0	0	0	0	0	0	0	0	0	0	0	0	0	0	0	0	0	0	0	0	0	0	0	0	0	0	0	0	0	0	0	0	0	0	0	0	0	0
lineage4.6.2	1	0	0	0	0	0	0	0	0	0	0	0	0	0	0	0	0	0	0	0	0	0	0	0	0	0	0	0	0	0	0	0	0	0	0	0	0	0	0	0	0	0	0	0	0	0	0	0	0
lineage4.6.2.1	0	0	0	0	0	0	0	0	0	0	0	0	0	0	0	0	0	0	0	0	0	0	0	0	0	0	0	0	0	0	0	0	0	0	0	0	0	0	0	0	0	0	0	0	0	0	0	0	0
lineage4.6.2.2	0	1	0	0	0	0	0	0	0	0	0	0	0	0	0	0	0	0	0	0	0	0	0	0	0	0	0	0	0	0	0	0	0	0	0	0	0	0	0	0	0	0	0	0	0	0	0	0	0
lineage4.6.2.2	1	0	0	0	0	0	0	0	0	0	0	0	0	0	0	0	0	0	0	0	0	0	0	0	1	0	0	0	0	0	0	0	0	0	0	0	0	0	0	0	0	0	0	0	0	0	0	0	0
lineage4.7	0	0	0	0	0	0	0	0	0	0	0	0	0	0	0	0	0	0	0	0	0	0	0	0	0	0	0	0	0	0	0	0	0	0	0	0	0	0	0	0	0	0	0	0	0	0	0	0	0
lineage4.7	1	0	6	0	0	0	0	0	3	0	0	0	0	0	0	0	0	0	0	0	0	0	0	0	0	0	2	0	0	1	0	0	0	0	0	0	0	0	0	0	0	0	0	0	0	0	0	0	0
lineage4.8	0	1	2	1	0	0	0	0	0	0	0	0	0	0	0	0	0	0	0	0	0	0	0	0	0	0	0	0	0	0	0	0	0	0	0	0	0	0	0	0	0	0	0	0	0	0	0	0	0
lineage4.8	1	5	0	3	0	0	1	0	1	0	0	0	0	1	0	0	0	0	1	0	0	1	0	2	1	2	0	0	0	0	2	0	0	0	0	1	2	0	0	0	0	0	0	0	0	0	0	0	1
lineage4.9	0	0	0	0	0	0	0	0	0	0	0	0	0	0	0	0	0	0	0	0	0	0	0	0	0	0	0	0	0	0	0	0	0	0	0	0	0	0	0	0	0	0	0	0	0	0	0	0	0
lineage4.9	1	0	0	0	0	0	0	0	0	0	0	0	0	0	0	0	0	0	0	0	0	0	0	0	0	0	0	0	0	0	0	0	0	0	0	0	0	0	0	0	0	0	0	0	0	0	0	0	0
lineage5	0	0	0	0	0	0	0	0	0	0	0	0	0	0	0	0	0	0	0	0	0	0	0	0	0	0	0	0	0	0	0	0	0	0	0	0	0	0	0	0	0	0	0	0	0	0	0	0	0
lineage5	1	0	0	0	0	0	0	0	0	0	0	0	0	0	0	0	0	0	0	0	0	0	0	0	0	0	0	0	0	0	0	0	0	0	1	0	0	0	0	0	0	0	0	0	0	0	0	0	0
lineage6	0	0	0	0	0	0	0	0	0	0	0	0	0	0	0	0	0	0	0	0	0	0	0	0	0	0	0	0	0	0	0	0	0	0	0	0	0	0	0	0	0	0	0	0	0	0	0	0	0
lineage6	1	0	2	0	0	0	0	0	0	0	0	0	0	0	0	0	0	0	0	0	0	0	0	0	0	0	0	0	0	0	0	0	0	0	0	0	0	0	0	0	0	0	0	0	0	0	0	0	0
lineage7	0	0	0	0	0	0	0	0	0	0	0	0	0	0	0	0	0	0	0	0	0	0	0	0	0	0	0	0	0	0	0	0	0	0	0	0	0	0	0	0	0	0	0	0	0	0	0	0	0
zoonotic	0	0	0	0	0	0	0	0	0	0	0	0	0	0	0	0	0	0	0	0	0	0	0	0	0	0	0	0	0	0	0	0	0	0	0	0	0	0	0	0	0	0	0	0	0	0	0	0	0
zoonotic	1	0	0	0	0	0	0	0	0	0	0	0	0	0	0	0	0	0	0	0	0	0	0	0	0	0	0	0	0	0	2	0	0	0	0	0	0	0	0	0	0	0	0	0	0	0	0	0	0

## Sheet: 3C-RpoA
Supplementary Table 3C. Number of samples with compensatory mutations in rpoA grouped by rpoB S450L
Lineage	rpoB S450L	Chromosome_3877960_C	Chromosome_3877967_C	Chromosome_3878417_T	Chromosome_3877948_T	Chromosome_3877960_G	Chromosome_3877969_A	Chromosome_3877956_G
lineage1.1	0	0	0	0	0	0	0	0
lineage1.1.1	0	0	0	0	0	0	0	0
lineage1.1.1	1	0	0	0	0	0	0	0
lineage1.1.1.1	0	0	0	0	0	0	0	0
lineage1.1.1.1	1	0	0	0	0	0	0	0
lineage1.1.2	0	0	0	0	0	0	0	0
lineage1.1.2	1	0	3	0	0	0	0	0
lineage1.1.3	0	0	0	0	0	0	0	0
lineage1.1.3	1	0	0	0	0	0	0	0
lineage1.2.1	0	0	0	0	0	0	0	0
lineage1.2.1	1	0	1	0	0	0	0	0
lineage1.2.2	0	0	0	0	0	0	0	0
lineage1.2.2	1	0	0	0	0	0	0	0
lineage2.1	0	0	0	0	0	0	0	0
lineage2.1	1	0	0	0	0	0	0	0
lineage2.2.1	0	1	1	0	0	0	0	0
lineage2.2.1	1	8	2	7	2	6	5	3
lineage2.2.1.1	0	0	0	0	0	0	0	0
lineage2.2.1.1	1	3	0	0	0	0	1	0
lineage2.2.1.2	0	0	0	0	0	0	0	0
lineage2.2.1.2	1	0	0	0	0	0	0	0
lineage2.2.2	0	0	0	0	0	0	0	0
lineage2.2.2	1	1	0	0	0	0	0	0
lineage3	0	1	0	0	0	0	0	0
lineage3	1	1	0	2	0	1	0	0
lineage3.1	0	0	0	0	0	0	0	0
lineage3.1	1	0	0	0	0	0	0	0
lineage3.1.1	0	0	0	0	0	0	0	0
lineage3.1.1	1	0	0	0	0	0	0	0
lineage3.1.2	0	0	0	0	0	0	0	0
lineage3.1.2	1	0	0	0	0	0	0	0
lineage3.1.2.1	0	0	0	0	0	0	0	0
lineage3.1.2.1	1	1	0	0	0	0	0	0
lineage3.1.2.2	0	0	0	0	0	0	0	0
lineage4	0	0	0	0	0	0	0	0
lineage4	1	0	0	0	0	0	0	0
lineage4.1	0	0	0	0	0	0	0	0
lineage4.1	1	0	0	0	0	0	0	0
lineage4.1.1	0	0	0	0	0	0	0	0
lineage4.1.1	1	0	0	0	0	0	0	0
lineage4.1.1.1	0	0	0	0	0	0	0	0
lineage4.1.1.1	1	0	0	0	0	0	0	0
lineage4.1.1.2	0	0	0	0	0	0	0	0
lineage4.1.1.2	1	0	0	0	0	0	0	0
lineage4.1.1.3	0	0	0	0	0	0	0	0
lineage4.1.1.3	1	0	0	0	0	0	0	0
lineage4.1.2	0	0	0	0	0	0	0	0
lineage4.1.2	1	0	0	0	0	0	0	0
lineage4.1.2.1	0	0	0	0	0	0	0	0
lineage4.1.2.1	1	1	0	0	5	0	0	0
lineage4.2	0	0	0	0	0	0	0	0
lineage4.2.1	0	0	0	0	0	0	0	0
lineage4.2.1	1	2	0	0	0	0	0	0
lineage4.2.2	0	0	0	0	0	0	0	0
lineage4.2.2	1	0	0	0	0	0	0	0
lineage4.2.2.1	0	0	0	0	0	0	0	0
lineage4.2.2.1	1	0	0	0	0	0	0	2
lineage4.3	0	0	0	0	0	0	0	0
lineage4.3.1	0	0	0	0	0	0	0	0
lineage4.3.1	1	0	0	0	0	0	0	2
lineage4.3.2	0	0	0	0	0	0	0	0
lineage4.3.2	1	0	0	0	0	0	0	0
lineage4.3.2.1	0	0	0	0	0	0	0	0
lineage4.3.2.1	1	0	0	0	0	0	0	0
lineage4.3.3	0	0	0	0	0	0	0	0
lineage4.3.3	1	0	3	0	0	0	0	0
lineage4.3.4	0	0	0	0	0	0	0	0
lineage4.3.4.1	0	0	0	0	0	0	0	0
lineage4.3.4.1	1	0	0	0	0	0	0	0
lineage4.3.4.2	0	0	0	0	0	0	0	0
lineage4.3.4.2	1	0	0	0	0	0	0	0
lineage4.3.4.2.1	0	0	0	0	0	0	0	0
lineage4.3.4.2.1	1	0	0	0	0	0	3	0
lineage4.4	0	0	0	0	0	0	0	0
lineage4.4	1	0	0	0	0	0	0	0
lineage4.4.1	0	0	0	0	0	0	0	0
lineage4.4.1.1	0	0	0	0	0	0	0	0
lineage4.4.1.1	1	0	0	0	0	0	0	0
lineage4.4.1.2	0	0	0	0	0	0	0	0
lineage4.4.2	0	0	0	0	0	0	0	0
lineage4.4.2	1	0	0	0	0	0	0	0
lineage4.5	0	0	0	0	0	0	0	0
lineage4.5	1	0	0	0	0	0	0	0
lineage4.6	0	0	0	0	0	0	0	0
lineage4.6	1	0	0	0	0	0	0	0
lineage4.6.1	0	0	0	0	0	0	0	0
lineage4.6.1.1	0	0	0	0	0	0	0	0
lineage4.6.1.2	0	0	0	0	0	0	0	0
lineage4.6.1.2	1	0	2	0	0	0	0	0
lineage4.6.2	0	0	0	0	0	0	0	0
lineage4.6.2	1	0	0	0	0	0	0	0
lineage4.6.2.1	0	0	0	0	0	0	0	0
lineage4.6.2.2	0	0	0	0	0	0	0	0
lineage4.6.2.2	1	0	0	0	0	0	0	0
lineage4.7	0	0	0	0	0	0	0	0
lineage4.7	1	0	0	0	0	0	0	0
lineage4.8	0	0	0	0	0	0	0	0
lineage4.8	1	0	0	0	0	0	0	0
lineage4.9	0	0	0	0	0	0	0	0
lineage4.9	1	0	0	0	0	0	0	0
lineage5	0	0	0	0	0	0	0	0
lineage5	1	0	0	0	0	0	0	0
lineage6	0	0	0	0	0	0	0	0
lineage6	1	0	0	0	0	0	0	0
lineage7	0	0	0	0	0	0	0	0
zoonotic	0	0	0	0	0	0	0	0
zoonotic	1	0	0	0	0	0	0	0

## Sheet: 3D-Number by Lineage
Supplementary Table 3D. Number of drug-resistance mutations and potential compensatory mutations by lineage
Lineage	rpoB_all	katG_all	rpoB_S450L	katG_S315T	rpoB_Other	katG_Other	rpoB_S450L_Compensatory_rpoC	rpoB_S450L_Compensatory_rpoA	katG_S315T_Compensatory	rpoB_Other_Compensatory_rpoC	rpoB_Other_Compensatory_rpoA	katG_Other_Compensatory	rpoB_S450L_only	katG_S315T_only
Lineage1	212	1862	100	171	96	1855	56	4	1	2	0	1	44	167
Lineage2	2579	4574	1831	2145	731	4254	783	38	5	25	1	64	1048	2107
Lineage3	505	2820	294	516	209	2819	123	5	0	8	1	0	171	511
Lineage4	2174	1964	1402	1835	900	173	363	20	63	43	0	27	1039	1815
Lineage5	5	31	1	1	4	30	1	0	0	0	0	0	0	1
Lineage6	3	44	2	4	1	42	2	0	3	0	0	3	0	4
Lineage7	0	2	0	1	0	1	0	0	0	0	0	0	0	1
Zoonotic	3	142	3	0	0	150	2	0	0	0	0	0	1	0
Total	5481	11439	3633	4673	1941	9324	1330	67	72	78	2	95	2303	4606

## Sheet: 3E-Percentage by lineage
Supplementary Table 3E. Percentage of drug-resistance mutations and potential compensatory mutations by lineage
Lineage	rpoB_all	katG_all	rpoB_S450L	katG_S315T	rpoB_Other	katG_Other	rpoB_S450L_Compensatory_rpoC	rpoB_S450L_Compensatory_rpoA	katG_S315T_Compensatory	rpoB_Other_Compensatory_rpoC	rpoB_Other_Compensatory_rpoA	katG_Other_Compensatory	rpoB_S450L_only	katG_S315T_only
Lineage1	0.0386791	0.162776	0.0275255	0.0365932	0.049459	0.198949	0.0421053	0.0597015	0.0138889	0.025641	0	0.0105263	0.0191055	0.0362571
Lineage2	0.470535	0.39986	0.503991	0.45902	0.37661	0.456242	0.588722	0.567164	0.0694444	0.320513	0.5	0.673684	0.455059	0.457447
Lineage3	0.0921365	0.246525	0.0809249	0.110422	0.107676	0.302338	0.0924812	0.0746269	0	0.102564	0.5	0	0.074251	0.110942
Lineage4	0.396643	0.171693	0.385907	0.392681	0.463679	0.0185543	0.272932	0.298507	0.875	0.551282	0	0.284211	0.451151	0.394051
Lineage5	0.000912242	0.00271003	0.000275255	0.000213995	0.00206079	0.0032175	0.00075188	0	0	0	0	0	0	0.000217108
Lineage6	0.000547345	0.00384649	0.000550509	0.000855981	0.000515198	0.0045045	0.00150376	0	0.0416667	0	0	0.0315789	0	0.000868432
Lineage7	0	0.00017484	0	0.000213995	0	0.00010725	0	0	0	0	0	0	0	0.000217108
Zoonotic	0.000547345	0.0124137	0.000825764	0	0	0.0160875	0.00150376	0	0	0	0	0	0.000434216	0
Total	1	1	1	1	1	1	1	1	1	1	1	1	1	1
