# Supplementary material for: Large-scale statistical analysis of Mycobacterium tuberculosis genome sequences identifies compensatory mutations associated with multi-drug resistance
Source: Sci Rep. 2024 May 29;14:12312. doi: 10.1038/s41598-024-62946-8 (PMC11137121; doi:10.1038/s41598-024-62946-8)
Supplement: Supplementary file 5 — Supplementary Information 5. [file 41598_2024_62946_MOESM5_ESM.xlsx]

## Sheet: katG Mutations
Supplementary Table 4A: Protein Structure Analysis of known drug-resistance mutations in katG
Position	Reference Allele	Alternative Allele	Amino Acid Change	Allele Frequency	Distance to Ligand (Isoniazid) (Å)	RSA (%)	Stability: Predicted ΔΔG	Stability: Outcome	PPI: Predicted ΔΔG	PPI: Outcome	Status	Literature
2155167	G	T	S315R	0.00348356	5.5	27.7	0.215	Stabilizing	-0.189	Destabilizing	known	TB-Profiler Database
2155168	CT	GT	S315T	0.25448	5.5	27.7	-0.065	Destabilizing	-0.33	Destabilizing	known	TB-Profiler Database
2154874	T	C	Y413C	0.000381077	16.7	5.3	-1.393	Destabilizing	-0.94	Destabilizing	known	Spinato et al, 2016

## Sheet: rpoB Mutations
Supplementary Table 4B: Protein Structure Analysis of known drug-resistance mutations in rpoB
Position	Reference Allele	Alternative Allele	Amino Acid Change	Allele Frequency	Distance to Ligand (Rifampicin) (Å)	RSA (%)	Stability: Predicted ΔΔG	Stability: Outcome	PPI: Predicted ΔΔG	PPI: Outcome	Status	Literature
760314	G	T	V170F	0.00326158	9.4	0.8	-1.342	Destabilizing	-0.025	Destabilizing	known	TB-Profiler Database
761101	A	T	Q432P	0.000979752	9.5	32.6	0.079	Stabilizing	-0.233	Destabilizing	known	TB-Profiler Database
761140	A	G	H445R	0.00614598	9.1	1.3	-1.695	Destabilizing	-1.456	Destabilizing	known	TB-Profiler Database
761155	C	T	S450L	0.197757	8.1	4.6	-0.096	Destabilizing	-0.133	Destabilizing	known	TB-Profiler Database
761277	A	T	I491F	0.00587116	7.5	21.1	-1.292	Destabilizing	0.029	Stabilizing	known	TB-Profiler Database

## Sheet: rpoC Mutations
Supplementary Table 4C: Protein Structure Analysis of putative compensatory mutations in rpoC
Position	Reference Allele	Alternative Allele	Amino Acid Change	Allele Frequency (rpoC)	Associated rpoB mutation	Allele Frequency (rpoB)	Distance to rpoB mutation (Å)	Distance to Ligand (Rifampicin) (Å)	RSA (%)	Stability: Predicted ΔΔG	Stability: Outcome	PPI: Predicted ΔΔG	PPI: Outcome	Average Distance	DynaMut2 Sum (ΔΔG Stability)	DynaMut2 Prediction (ΔΔG Stability)	Analysis	Putative Compensatory Mutation	Status	Literature	Validated
764363	G	C	G332R	0.0019031	S450L	0.197757	34.096	29.451	116	-0.276	Destabilizing	0.018	Stabilizing	32.16	-0.39	-1.06	Association and Mediation	Likely	known	Vargas et al, 2020; de Vos et al, 2013; Liu et al, 2018; Khan et al, 2021
764363	G	A	G332S	0.000924365	S450L	0.197757	34.096	29.451	116	-0.444	Destabilizing	0.403	Stabilizing	32.16	-0.35	0.09	Association and Mediation	Likely	known	Liu et al, 2018; Feng et al, 2017
764573	C	T	L402F	0.000271828	S450L	0.197757	34.361	32.559	1.1	-1.742	Destabilizing	-0.389	Destabilizing	34.63	-1.48	-0.6	Association and Mediation	Likely	known	Conkle-Gutierrez et al, 2024
764616	A	G	N416S	0.00108719	S450L	0.197757	35.132	30.508	19.8	-0.371	Destabilizing	-0.919	Destabilizing	33.55	0.31	0.74	Association and Mediation	Likely	known	Yun et al, 2018; Liu et al, 2018,Wollenberg et al, 2017,San et al, 2018; Khan et al, 2021; Casali et al, 2012
764651	T	G	S428A	0.000543626	S450L	0.197757	32.548	25.04	0	-1.177	Destabilizing	-0.376	Destabilizing	31.75	-0.56	-0.36	Association and Mediation	Likely	known	Conkle-Gutierrez et al, 2024
764660	G	A	V431M	0.00173979	S450L	0.197757	37.58	30.759	1.4	-0.876	Destabilizing	-1.013	Destabilizing	35.39	-0.62	-1.11	Association and Mediation	Likely	known	Liu et al, 2018; Casali et al, 2012
764660	G	C	V431L	0.000271843	S450L	0.197757	37.58	30.759	1.4	-0.749	Destabilizing	-0.983	Destabilizing	35.39	-0.43	-1.74	Association and Mediation	Likely	known	Comas et al, 2012; Liu et al, 2018; Feng et al, 2017; Casali et al, 2012
764666	G	A	G433S	0.000978633	S450L	0.197757	43.558	36.931	12.6	-2.023	Highly Destabilizing	-0.89	Destabilizing	41.51	-1.14	-1.47	Association and Mediation	Likely	known	Liu et al, 2018
764670	C	G	P434R	0.000489263	S450L	0.197757	46.266	39.769	5.2	-1.517	Destabilizing	-1.324	Destabilizing	43.93	-1.11	-1.41	Association and Mediation	Likely	known	Comas et al, 2012; Liu et al, 2018
764674	G	T	Q435H	0.000326158	S450L	0.197757	48.05	41.312	51.6	-0.046	Destabilizing	-0.479	Destabilizing	46.75	0.02	-0.72	Association and Mediation	Likely	known	Comas et al, 2012; Li et al, 2012
764703	A	G	K445R	0.0015766	S450L	0.197757	43.898	35.981	13	-0.905	Destabilizing	-0.382	Destabilizing	43.05	-0.33	-0.39	Association and Mediation	Likely	known	Liu et al, 2018; Casali et al, 2012
764714	C	G	L449V	0.000652387	S450L	0.197757	45.056	37.228	0	-1.578	Destabilizing	-0.769	Destabilizing	44.06	-1.3	-0.86	Association and Mediation	Likely	known	Comas et al, 2012; Liu et al, 2018; Casali et al, 2012
764724	T	C	F452S	0.00217462	S450L	0.197757	47.759	40.123	0	-3.736	Highly Destabilizing	-0.177	Destabilizing	46.03	-3.37	-1.77	Association and Mediation	Likely	known	Xiao et al, 2023
764724	T	G	F452C	0.000706752	S450L	0.197757	47.759	40.123	0	-1.862	Destabilizing	-0.577	Destabilizing	46.03	-1.73	-0.76	Association and Mediation	Likely	known	Liu et al, 2018; Casali et al, 2012; de Vos et al, 2013
764817	T	C	V483A	0.00500408	Q432P	0.000979752	43.777	44.413	0	-2.402	Highly Destabilizing	-0.754	Destabilizing	44.74	-1.83	-2.24	Association and Mediation	Highly Likely	known	Vargas et al, 2020,Yun et al, 2018; Comas et al, 2012; Liu et al, 2018; San et al, 2018; Khan et al, 2021,Feng et al, 2017; Casali et al, 2012
764817	T	G	V483G	0.0174055	Q432P	0.000979752	43.777	44.413	0	-2.949	Highly Destabilizing	-0.601	Destabilizing	44.74	-3.08	-2.04	Association and Mediation	Highly Likely	known	Vargas et al, 2020,Yun et al, 2018; Comas et al, 2012; Liu et al, 2018; Khan et al, 2021,Feng et al, 2017; Casali et al, 2012
764817	T	G	V483G	0.0174055	S450L	0.197757	52.398	44.413	0	-2.949	Highly Destabilizing	-0.601	Destabilizing	51.42	-3.13	-2.65	Association and Mediation	Likely	known	de Vos et al, 2013; Song et al., 2014	Relative competitive fitness higher than rpoB S450L strain (Song et al, 2014)
764819	T	G	W484G	0.0019029	V170F	0.00326158	52.77	44.993	14.7	-3.449	Highly Destabilizing	-1.136	Destabilizing	50.07	-4.33	-1.16	Association and Mediation	Highly Likely	known	Comas et al, 2012; Liu et al, 2018; Perdigao et al, 2014; Casali et al, 2012
764819	T	G	W484G	0.0019029	S450L	0.197757	52.95	44.993	14.7	-3.449	Highly Destabilizing	-1.136	Destabilizing	50.37	-3.14	-2.48	Association and Mediation	Likely	known	Comas et al, 2012; Liu et al, 2018; Perdigao et al, 2014; Casali et al, 2012
764822	G	A	D485N	0.00206578	S450L	0.197757	55.429	47.511	85.5	-0.433	Destabilizing	-1.059	Destabilizing	53.86	-0.82	-2.62	Association and Mediation	Likely	known	Comas et al, 2012; Liu et al, 2018; Casali et al, 2012	Acquired during treatment with rifampicin in one strain that also showed an increase in mean relative fitness in comparison to the susceptible counterpart (Comas et al, 2012)
764822	G	T	D485Y	0.00135906	S450L	0.197757	55.429	47.511	85.5	-0.064	Destabilizing	0.233	Stabilizing	53.86	0.4	0.06	Association and Mediation	Likely	known	Li et al, 2012; Casali et al, 2012; de Vos et al, 2013; Wollenberg et al, 2017
764840	A	G	I491V	0.00451234	S450L	0.197757	51.782	44.342	4.3	-1.409	Destabilizing	-1.061	Destabilizing	49.89	-1.33	-1.47	Association and Mediation	Likely	known	Vargas et al, 2020; Xu et al, 2018; Comas et al, 2012; Liu et al, 2018; Feng et al, 2017; Casali et al, 2012	Suggested to alter gene expression after rifampicin exposure (Xu et al, 2018)
764841	T	C	I491T	0.00288153	S450L	0.197757	51.782	44.342	4.3	-2.649	Highly Destabilizing	-0.428	Destabilizing	49.89	-2.56	-2.29	Association and Mediation	Likely	known	Comas et al, 2012; Khan et al, 2021; Casali et al, 2012; de Vos et al, 2013; Wollenberg et al, 2017
764888	T	G	L507V	0.000597956	S450L	0.197757	38.489	33.187	0.7	-1.601	Destabilizing	-1.324	Destabilizing	39.23	-1.51	-0.74	Association and Mediation	Likely	known	Vargas et al, 2020; Feng et al, 2017; Wollenberg et al, 2017
764916	T	C	L516P	0.00277234	S450L	0.197757	46.77	39.127	1.9	-1.457	Destabilizing	-0.422	Destabilizing	45.78	-0.98	-1.93	Association and Mediation	Likely	known	Vargas et al, 2020; Comas et al, 2012; Liu et al, 2018; San et al, 2018; Casali et al, 2012	Acquired during experimental evolution of rifampicin-resistant strain in the absence of rifampicin (Comas et al, 2012) and mitigates gene expression changes by rpoB S450L (Trauner et al, 2021)
764918	G	T	V517L	0.000543656	S450L	0.197757	44.737	37.004	24.7	-0.842	Destabilizing	-0.944	Destabilizing	44.11	-0.53	-1.26	Association and Mediation	Likely	known	Vargas et al, 2020; Comas et al, 2012; Liu et al, 2018; Wollenberg et al, 2017; Khan et al, 2021; Casali et al, 2012
764918	G	C	V517L	0.000598021	S450L	0.197757	44.737	37.004	24.7	-0.842	Destabilizing	-0.944	Destabilizing	44.11	-0.53	-1.26	Association and Mediation	Likely	known	Vargas et al, 2020; Comas et al, 2012; Liu et al, 2018; Wollenberg et al, 2017; Khan et al, 2021; Casali et al, 2012
764936	C	G	Q523E	0.000380518	S450L	0.197757	40.323	33.329	23.9	-1.446	Destabilizing	-0.129	Destabilizing	38.99	-0.22	-1.87	Association and Mediation	Likely	known	Vargas et al, 2020; Comas et al, 2012; de Vos et al, 2013
764942	C	A	H525N	0.000434901	S450L	0.197757	41.551	35.358	0	-2.144	Highly Destabilizing	-0.227	Destabilizing	41.51	-1.91	-1.38	Association and Mediation	Likely	known	Comas et al, 2012; Feng et al, 2017
765050	T	C	S561P	0.000380538	H445R	0.00614598	46.937	40.915	0	-0.394	Destabilizing	-0.098	Destabilizing	44.73	-1.25	-1.23	Association and Mediation	Likely	known	Yun et al, 2018; Liu et al, 2018,Wollenberg et al, 2017,San et al, 2018
765065	C	G	L566V	0.000163097	H445R	0.00614598	47.602	40.844	12.1	-1.31	Destabilizing	-0.714	Destabilizing	47.61	-1.98	-1.53	Association and Mediation	Likely	unknown
765462	A	G	N698S	0.00625204	S450L	0.197757	53.796	49.705	52.7	-0.929	Destabilizing	-0.029	Destabilizing	52.26	-0.34	-0.6	Association and Mediation	Likely	known	Vargas et al, 2020; Comas et al, 2012; Liu et al, 2018; San et al, 2018
765570	C	G	A734G	0.000434877	S450L	0.197757	43.495	41.211	0.1	-0.888	Destabilizing	-0.526	Destabilizing	42.75	-0.71	-1.14	Association and Mediation	Likely	unknown
765609	A	C	D747A	0.000489237	S450L	0.197757	45.136	47.366	79.7	-0.482	Destabilizing	0.103	Stabilizing	44.01	-0.02	-0.84	Association and Mediation	Likely	known	Li et al, 2012; Casali et al, 2012;
765842	A	G	T825A	0.000434877	S450L	0.197757	24.97	27.707	50.4	-1.141	Destabilizing	-0.002	Destabilizing	26.11	-0.67	-1.17	Association and Mediation	Likely	known	Liu et al, 2018
765860	T	C	F831L	0.000434877	S450L	0.197757	30.21	33.316	55.5	-0.996	Destabilizing	-0.98	Destabilizing	30.32	-1.05	-0.81	Association and Mediation	Likely	known	Vargas et al, 2020
766022	A	G	I885V	0.000543596	S450L	0.197757	51.423	48.009	1.7	-1.393	Destabilizing	-0.443	Destabilizing	50.1	-1.35	-1.45	Association and Mediation	Likely	known	Vargas et al, 2020; Liu et al, 2018; Casali et al, 2012
766203	G	T	G945V	0.000380538	S450L	0.197757	58.969	55.859	28	-0.431	Destabilizing	-0.945	Destabilizing	59.14	-1.59	-2.65	Association and Mediation	Likely	known	Vargas et al, 2020; Casali et al, 2012
766466	G	A	E1033K	0.000434877	S450L	0.197757	37.109	37.722	21.7	-0.844	Destabilizing	-0.723	Destabilizing	36.09	-0.46	-1.57	Association and Mediation	Likely	known	Vargas et al, 2020; Liu et al, 2018
766467	A	C	E1033A	0.00222875	I491F	0.00587116	35.887	37.722	21.7	-0.846	Destabilizing	-0.397	Destabilizing	33.82	-1.25	-0.44	Association and Mediation	Highly Likely	known	Huang et al, 2019
766485	T	C	V1039G	0.000815439	S450L	0.197757	39.817	41.754	56.4	-1.01	Destabilizing	-0.717	Destabilizing	41.01	-0.17	-0.74	Association and Mediation	Likely	unknown
766485	T	G	V1039A	0.000271813	S450L	0.197757	39.817	41.754	56.4	-0.834	Destabilizing	-0.69	Destabilizing	41.01	-0.4	-2.07	Association and Mediation	Likely	known	Auganova et al, 2023
766487	C	G	P1040A	0.000761159	S450L	0.197757	38.738	40.908	1.4	-1.564	Destabilizing	-0.134	Destabilizing	39.64	-1.2	-1.9	Association and Mediation	Likely	known	Vargas et al, 2020
766487	C	A	P1040T	0.000489317	S450L	0.197757	38.738	40.908	1.4	-1.415	Destabilizing	-0.43	Destabilizing	39.64	-0.55	-2.48	Association and Mediation	Likely	unknown
766488	C	G	P1040R	0.00255532	S450L	0.197757	38.738	40.908	1.4	-0.631	Destabilizing	-1.117	Destabilizing	39.64	-0.8	-1.62	Association and Mediation	Likely	known	Vargas et al, 2020; Liu et al, 2018; Casali et al, 2012
766488	C	T	P1040L	0.000598054	S450L	0.197757	38.738	40.908	1.4	-0.965	Destabilizing	-0.424	Destabilizing	39.64	-0.4	-1.43	Association and Mediation	Likely	known	Vargas et al, 2020
766699	G	T	Q1110H	0.000326158	S450L	0.197757	51.573	53.366	24.1	-1.06	Destabilizing	0.086	Stabilizing	51.45	-1	-2.4	Association and Mediation	Likely	known	de Vos et al, 2013
766744	G	C	Q1125H	0.000489237	S450L	0.197757	56.007	56.471	25.9	-0.982	Destabilizing	0.122	Stabilizing	56.11	-0.76	-2.35	Association and Mediation	Likely	known	Liu et al, 2018
767123	G	T	V1252L	0.00358813	S450L	0.197757	42.223	37.774	4.7	-0.887	Destabilizing	-0.543	Destabilizing	42.4	-0.28	-1.44	Association and Mediation	Likely	known	Vargas et al, 2020; Liu et al, 2018; Casali et al, 2012
767123	G	A	V1252M	0.000652387	S450L	0.197757	42.223	37.774	4.7	-0.979	Destabilizing	-0.364	Destabilizing	42.4	-0.6	-1.04	Association and Mediation	Likely	known	Vargas et al, 2020

## Sheet: rpoA Mutations
Supplementary Table 4D: Protein Structure Analysis of putative compensatory mutations in rpoA
Position	Reference Allele	Alternative Allele	Amino Acid Change	Allele Frequency (rpoA)	Associated rpoB mutation	Allele Frequency (rpoB)	Distance to rpoB mutation (Å)	Distance to Ligand (Rifampicin) (Å)	RSA (%)	Stability: Predicted ΔΔG	Stability: Outcome	PPI: Predicted ΔΔG	PPI: Outcome	Average Distance	DynaMut2 Sum (ΔΔG Stability)	DynaMut2 Prediction (ΔΔG Stability)	Analysis	Putative Compensatory Mutation	Status	Literature
3877948	G	T	T187N	0.00038058	S450L	0.197757	76.317	71.396	58	-0.494	Destabilizing	-0.661	Destabilizing	77.2	-0.82	-1.56	Association and Mediation	Likely	known	Eldholm et al, 2015
3877956	C	G	E184D	0.000380559	S450L	0.197757	77.292	72.818	65.9	-0.304	Destabilizing	-1.009	Destabilizing	75.54	-0.58	-1.68	Association and Mediation	Likely	known	Casali et al, 2012
3877960	A	C	V183G	0.00103317	S450L	0.197757	74.817	70.349	79.1	-0.717	Destabilizing	-0.555	Destabilizing	73.5	-0.07	-1.03	Association and Mediation	Likely	known	Comas et al, 2012;Liu et al, 2018
3877960	A	G	V183A	0.000380642	S450L	0.197757	74.817	70.349	79.1	-0.591	Destabilizing	-0.536	Destabilizing	73.5	-0.66	-2.73	Association and Mediation	Likely	known	Comas et al, 2012;Bainomugisa et al, 2018
3877967	T	C	T181A	0.000652493	S450L	0.197757	71.384	66.65	38.5	-0.83	Destabilizing	0.156	Stabilizing	70.63	-0.26	0.45	Association and Mediation	Likely	known	Liu et al, 2018;Casali et al, 2012
3877969	G	A	A180V	0.000489317	S450L	0.197757	69.013	64.198	27.2	-0.611	Destabilizing	-0.744	Destabilizing	67.4	-0.95	-2.78	Association and Mediation	Likely	known	Conkle-Gutierrez et al, 2024
3878417	C	T	G31S	0.00048929	S450L	0.197757	64.123	58.44	0	-0.508	Destabilizing	-0.54	Destabilizing	64.46	-0.31	0.36	Association and Mediation	Likely	known	Liu et al, 2018

## Sheet: oxyR'-ahpC
Supplementary Table 4E: Summary of putative compensatory mutations in oxyR'-ahpC
Position	Reference Allele	Alternative Allele	Amino Acid Change	Allele Frequency (oxyR'-ahpC)	Associated katG mutation	Allele Frequency (katG)	Distance to katG mutation (Å)	Distance to Ligand (Isoniazid) (Å)	RSA (%)	Stability: Predicted ΔΔG	Stability: Outcome	PPI: Predicted ΔΔG	PPI: Outcome	Average Distance	DynaMut2 Sum (ΔΔG Stability)	DynaMut2 Prediction (ΔΔG Stability)	Analysis	Putative Compensatory Mutation	Status	Literature
2726141	C	A	c.-52C>A	0.00146843	S315T	0.25448	NA	NA	NA	NA	NA	NA	NA	NA	NA	NA	Association and Mediation	Likely	Known	Cancino-Muñoz et al, 2019
2726141	C	T	c.-52C>T	0.00358949	Y413C	0.000381077	NA	NA	NA	NA	NA	NA	NA	NA	NA	NA	Association and Mediation	Highly Likely	Known	TB-Profiler Database
2726145	G	A	c.-48G>A	0.00348091	S315R	0.00348356	NA	NA	NA	NA	NA	NA	NA	NA	NA	NA	Association and Mediation	Highly Likely	Known	TB-Profiler Database
2726145	G	A	c.-48G>A	0.00348091	S315T	0.25448	NA	NA	NA	NA	NA	NA	NA	NA	NA	NA	Association and Mediation	Likely	Known	TB-Profiler Database
2726146	G	GT	c.-47G>GT	0.00135914	S315T	0.25448	NA	NA	NA	NA	NA	NA	NA	NA	NA	NA	Association and Mediation	Likely	Unknown
